# Supplementary material for: Genetic Adaptation of Siberian Larch (Larix sibirica Ledeb.) to High Altitudes
Source: Int J Mol Sci. 2023 Feb 25;24(5):4530. doi: 10.3390/ijms24054530 (PMC10003562; doi:10.3390/ijms24054530)
Supplement: Supplementary file 1 [file ijms-24-04530-s001.zip]

Archive with 7 entries (7 files):
- Data S1. vcf file with 25,143 SNPs genotyped in 231 trees.vcf
- Figure S1. Admixture results_revised.pdf
- Figure S2. Gene ontology (GO) terms.pdf
- Table S1. Mapping of the ddRADseq reads to the reference Siberian larch genome.pdf
- Table S2. 550 adaptive SNPs.xlsx
- Table S3. Summary of genetic variation parameters based on 761 neutral and 550 adaptive outlier SNPs_revised.pdf
- Table S4. Annotation of 61 adaptive SNPs.xlsx
