# Supplementary material for: Genetic Adaptation of Siberian Larch (Larix sibirica Ledeb.) to High Altitudes
Source: Int J Mol Sci. 2023 Feb 25;24(5):4530. doi: 10.3390/ijms24054530 (PMC10003562; doi:10.3390/ijms24054530)
Supplement: Supplementary file 1 [file ijms-24-04530-s001.zip › Data S1. vcf file with 25,143 SNPs genotyped in 231 trees.vcf]

##fileformat=VCFv4.0
##FILTER=<ID=PASS,Description="All filters passed">
##Tassel=<ID=GenotypeTable,Version=5,Description="Reference allele is not known. The major allele was used as reference allele">
##FORMAT=<ID=GT,Number=1,Type=String,Description="Genotype">
##FORMAT=<ID=AD,Number=.,Type=Integer,Description="Allelic depths for the reference and alternate alleles in the order listed">
##FORMAT=<ID=DP,Number=1,Type=Integer,Description="Read Depth (only filtered reads used for calling)">
##FORMAT=<ID=GQ,Number=1,Type=Float,Description="Genotype Quality">
##FORMAT=<ID=PL,Number=.,Type=Float,Description="Normalized, Phred-scaled likelihoods for AA,AB,BB genotypes where A=ref and B=alt; not applicable if site is not biallelic">
##INFO=<ID=NS,Number=1,Type=Integer,Description="Number of Samples With Data">
##INFO=<ID=DP,Number=1,Type=Integer,Description="Total Depth">
##INFO=<ID=AF,Number=.,Type=Float,Description="Allele Frequency">
##contig=<ID=SCAFFOLD_10008448>
##contig=<ID=SCAFFOLD_10009>
##contig=<ID=SCAFFOLD_10013>
##contig=<ID=SCAFFOLD_100177>
##contig=<ID=SCAFFOLD_10019>
##contig=<ID=SCAFFOLD_100210>
##contig=<ID=SCAFFOLD_10022534>
##contig=<ID=SCAFFOLD_10022795>
##contig=<ID=SCAFFOLD_10022984>
##contig=<ID=SCAFFOLD_10026>
##contig=<ID=SCAFFOLD_100268>
##contig=<ID=SCAFFOLD_100284>
##contig=<ID=SCAFFOLD_10030216>
##contig=<ID=SCAFFOLD_10033635>
##contig=<ID=SCAFFOLD_10036099>
##contig=<ID=SCAFFOLD_10037146>
##contig=<ID=SCAFFOLD_10037761>
##contig=<ID=SCAFFOLD_100388>
##contig=<ID=SCAFFOLD_10040>
##contig=<ID=SCAFFOLD_100441>
##contig=<ID=SCAFFOLD_10046>
##contig=<ID=SCAFFOLD_10046307>
##contig=<ID=SCAFFOLD_10051>
##contig=<ID=SCAFFOLD_10052406>
##contig=<ID=SCAFFOLD_100625>
##contig=<ID=SCAFFOLD_100637>
##contig=<ID=SCAFFOLD_100644>
##contig=<ID=SCAFFOLD_10065>
##contig=<ID=SCAFFOLD_10066>
##contig=<ID=SCAFFOLD_100664>
##contig=<ID=SCAFFOLD_10067870>
##contig=<ID=SCAFFOLD_10079751>
##contig=<ID=SCAFFOLD_10084701>
##contig=<ID=SCAFFOLD_10087753>
##contig=<ID=SCAFFOLD_10088>
##contig=<ID=SCAFFOLD_10094>
##contig=<ID=SCAFFOLD_10095171>
##contig=<ID=SCAFFOLD_10101>
##contig=<ID=SCAFFOLD_1010213>
##contig=<ID=SCAFFOLD_10106>
##contig=<ID=SCAFFOLD_101074>
##contig=<ID=SCAFFOLD_10107659>
##contig=<ID=SCAFFOLD_10108>
##contig=<ID=SCAFFOLD_10109251>
##contig=<ID=SCAFFOLD_10115>
##contig=<ID=SCAFFOLD_10117706>
##contig=<ID=SCAFFOLD_10120256>
##contig=<ID=SCAFFOLD_10120825>
##contig=<ID=SCAFFOLD_10121>
##contig=<ID=SCAFFOLD_101213>
##contig=<ID=SCAFFOLD_10125053>
##contig=<ID=SCAFFOLD_10131831>
##contig=<ID=SCAFFOLD_101346>
##contig=<ID=SCAFFOLD_101408>
##contig=<ID=SCAFFOLD_101432>
##contig=<ID=SCAFFOLD_10144>
##contig=<ID=SCAFFOLD_101441>
##contig=<ID=SCAFFOLD_10145137>
##contig=<ID=SCAFFOLD_101470>
##contig=<ID=SCAFFOLD_10150493>
##contig=<ID=SCAFFOLD_10164934>
##contig=<ID=SCAFFOLD_101670>
##contig=<ID=SCAFFOLD_10169527>
##contig=<ID=SCAFFOLD_1017>
##contig=<ID=SCAFFOLD_101786>
##contig=<ID=SCAFFOLD_101792>
##contig=<ID=SCAFFOLD_101825>
##contig=<ID=SCAFFOLD_10184408>
##contig=<ID=SCAFFOLD_10185>
##contig=<ID=SCAFFOLD_10188>
##contig=<ID=SCAFFOLD_10191>
##contig=<ID=SCAFFOLD_10192593>
##contig=<ID=SCAFFOLD_10196>
##contig=<ID=SCAFFOLD_102026>
##contig=<ID=SCAFFOLD_102033>
##contig=<ID=SCAFFOLD_102038>
##contig=<ID=SCAFFOLD_102049>
##contig=<ID=SCAFFOLD_10205792>
##contig=<ID=SCAFFOLD_1020687>
##contig=<ID=SCAFFOLD_10206917>
##contig=<ID=SCAFFOLD_10207>
##contig=<ID=SCAFFOLD_102100>
##contig=<ID=SCAFFOLD_10210827>
##contig=<ID=SCAFFOLD_10211471>
##contig=<ID=SCAFFOLD_102197>
##contig=<ID=SCAFFOLD_1022>
##contig=<ID=SCAFFOLD_10222431>
##contig=<ID=SCAFFOLD_102226>
##contig=<ID=SCAFFOLD_10223090>
##contig=<ID=SCAFFOLD_10224630>
##contig=<ID=SCAFFOLD_10225557>
##contig=<ID=SCAFFOLD_102256>
##contig=<ID=SCAFFOLD_1023565>
##contig=<ID=SCAFFOLD_10237399>
##contig=<ID=SCAFFOLD_10238926>
##contig=<ID=SCAFFOLD_10239793>
##contig=<ID=SCAFFOLD_10240>
##contig=<ID=SCAFFOLD_10240543>
##contig=<ID=SCAFFOLD_10241841>
##contig=<ID=SCAFFOLD_10242>
##contig=<ID=SCAFFOLD_102476>
##contig=<ID=SCAFFOLD_1025>
##contig=<ID=SCAFFOLD_10251>
##contig=<ID=SCAFFOLD_10251348>
##contig=<ID=SCAFFOLD_10251724>
##contig=<ID=SCAFFOLD_10253991>
##contig=<ID=SCAFFOLD_10257393>
##contig=<ID=SCAFFOLD_10261539>
##contig=<ID=SCAFFOLD_10263303>
##contig=<ID=SCAFFOLD_10267150>
##contig=<ID=SCAFFOLD_10271264>
##contig=<ID=SCAFFOLD_102747>
##contig=<ID=SCAFFOLD_10276970>
##contig=<ID=SCAFFOLD_10278>
##contig=<ID=SCAFFOLD_10278454>
##contig=<ID=SCAFFOLD_102800>
##contig=<ID=SCAFFOLD_102820>
##contig=<ID=SCAFFOLD_10283>
##contig=<ID=SCAFFOLD_10287588>
##contig=<ID=SCAFFOLD_10287838>
##contig=<ID=SCAFFOLD_10288>
##contig=<ID=SCAFFOLD_10288233>
##contig=<ID=SCAFFOLD_10288904>
##contig=<ID=SCAFFOLD_1029>
##contig=<ID=SCAFFOLD_10290>
##contig=<ID=SCAFFOLD_10290580>
##contig=<ID=SCAFFOLD_102910>
##contig=<ID=SCAFFOLD_102920>
##contig=<ID=SCAFFOLD_10295107>
##contig=<ID=SCAFFOLD_10297078>
##contig=<ID=SCAFFOLD_102980>
##contig=<ID=SCAFFOLD_10298028>
##contig=<ID=SCAFFOLD_10298485>
##contig=<ID=SCAFFOLD_10300355>
##contig=<ID=SCAFFOLD_103005>
##contig=<ID=SCAFFOLD_10304489>
##contig=<ID=SCAFFOLD_10304523>
##contig=<ID=SCAFFOLD_1030516>
##contig=<ID=SCAFFOLD_10313531>
##contig=<ID=SCAFFOLD_10317>
##contig=<ID=SCAFFOLD_10317477>
##contig=<ID=SCAFFOLD_1032>
##contig=<ID=SCAFFOLD_10320671>
##contig=<ID=SCAFFOLD_10321235>
##contig=<ID=SCAFFOLD_10327>
##contig=<ID=SCAFFOLD_10330>
##contig=<ID=SCAFFOLD_10332179>
##contig=<ID=SCAFFOLD_10334>
##contig=<ID=SCAFFOLD_103355>
##contig=<ID=SCAFFOLD_103415>
##contig=<ID=SCAFFOLD_10347649>
##contig=<ID=SCAFFOLD_10348932>
##contig=<ID=SCAFFOLD_10353>
##contig=<ID=SCAFFOLD_103541>
##contig=<ID=SCAFFOLD_1036>
##contig=<ID=SCAFFOLD_10361928>
##contig=<ID=SCAFFOLD_103654>
##contig=<ID=SCAFFOLD_10366>
##contig=<ID=SCAFFOLD_103665>
##contig=<ID=SCAFFOLD_103688>
##contig=<ID=SCAFFOLD_103750>
##contig=<ID=SCAFFOLD_103836>
##contig=<ID=SCAFFOLD_10385>
##contig=<ID=SCAFFOLD_103930>
##contig=<ID=SCAFFOLD_103933>
##contig=<ID=SCAFFOLD_10394635>
##contig=<ID=SCAFFOLD_10395>
##contig=<ID=SCAFFOLD_103991>
##contig=<ID=SCAFFOLD_10400831>
##contig=<ID=SCAFFOLD_104038>
##contig=<ID=SCAFFOLD_104040>
##contig=<ID=SCAFFOLD_104057>
##contig=<ID=SCAFFOLD_10406>
##contig=<ID=SCAFFOLD_104089>
##contig=<ID=SCAFFOLD_10411268>
##contig=<ID=SCAFFOLD_10411292>
##contig=<ID=SCAFFOLD_104187>
##contig=<ID=SCAFFOLD_10419>
##contig=<ID=SCAFFOLD_10420361>
##contig=<ID=SCAFFOLD_10420519>
##contig=<ID=SCAFFOLD_1042327>
##contig=<ID=SCAFFOLD_10424>
##contig=<ID=SCAFFOLD_10431535>
##contig=<ID=SCAFFOLD_104332>
##contig=<ID=SCAFFOLD_104466>
##contig=<ID=SCAFFOLD_10453078>
##contig=<ID=SCAFFOLD_10456>
##contig=<ID=SCAFFOLD_10458623>
##contig=<ID=SCAFFOLD_104600>
##contig=<ID=SCAFFOLD_10461907>
##contig=<ID=SCAFFOLD_10463287>
##contig=<ID=SCAFFOLD_104662>
##contig=<ID=SCAFFOLD_104669>
##contig=<ID=SCAFFOLD_104693>
##contig=<ID=SCAFFOLD_10476>
##contig=<ID=SCAFFOLD_104800>
##contig=<ID=SCAFFOLD_10490>
##contig=<ID=SCAFFOLD_10496400>
##contig=<ID=SCAFFOLD_10498>
##contig=<ID=SCAFFOLD_10498836>
##contig=<ID=SCAFFOLD_10499037>
##contig=<ID=SCAFFOLD_10501>
##contig=<ID=SCAFFOLD_105022>
##contig=<ID=SCAFFOLD_105026>
##contig=<ID=SCAFFOLD_105092>
##contig=<ID=SCAFFOLD_105109>
##contig=<ID=SCAFFOLD_10512>
##contig=<ID=SCAFFOLD_105120>
##contig=<ID=SCAFFOLD_10512055>
##contig=<ID=SCAFFOLD_10512191>
##contig=<ID=SCAFFOLD_10512265>
##contig=<ID=SCAFFOLD_105125>
##contig=<ID=SCAFFOLD_1052>
##contig=<ID=SCAFFOLD_10521203>
##contig=<ID=SCAFFOLD_10521309>
##contig=<ID=SCAFFOLD_10524952>
##contig=<ID=SCAFFOLD_105251>
##contig=<ID=SCAFFOLD_10528330>
##contig=<ID=SCAFFOLD_105296>
##contig=<ID=SCAFFOLD_10529653>
##contig=<ID=SCAFFOLD_105298>
##contig=<ID=SCAFFOLD_10531109>
##contig=<ID=SCAFFOLD_10532>
##contig=<ID=SCAFFOLD_10532045>
##contig=<ID=SCAFFOLD_1053281>
##contig=<ID=SCAFFOLD_105361>
##contig=<ID=SCAFFOLD_10540752>
##contig=<ID=SCAFFOLD_105447>
##contig=<ID=SCAFFOLD_10545217>
##contig=<ID=SCAFFOLD_105464>
##contig=<ID=SCAFFOLD_10551903>
##contig=<ID=SCAFFOLD_10555243>
##contig=<ID=SCAFFOLD_105576>
##contig=<ID=SCAFFOLD_105586>
##contig=<ID=SCAFFOLD_10560>
##contig=<ID=SCAFFOLD_10563>
##contig=<ID=SCAFFOLD_1056606>
##contig=<ID=SCAFFOLD_105665>
##contig=<ID=SCAFFOLD_105687>
##contig=<ID=SCAFFOLD_10568700>
##contig=<ID=SCAFFOLD_10571>
##contig=<ID=SCAFFOLD_105710>
##contig=<ID=SCAFFOLD_10573>
##contig=<ID=SCAFFOLD_10574571>
##contig=<ID=SCAFFOLD_105758>
##contig=<ID=SCAFFOLD_1057753>
##contig=<ID=SCAFFOLD_105779>
##contig=<ID=SCAFFOLD_1057944>
##contig=<ID=SCAFFOLD_10583911>
##contig=<ID=SCAFFOLD_10585>
##contig=<ID=SCAFFOLD_105877>
##contig=<ID=SCAFFOLD_10588>
##contig=<ID=SCAFFOLD_10592945>
##contig=<ID=SCAFFOLD_10593>
##contig=<ID=SCAFFOLD_105944>
##contig=<ID=SCAFFOLD_10594446>
##contig=<ID=SCAFFOLD_105945>
##contig=<ID=SCAFFOLD_10595813>
##contig=<ID=SCAFFOLD_10596920>
##contig=<ID=SCAFFOLD_105975>
##contig=<ID=SCAFFOLD_10598800>
##contig=<ID=SCAFFOLD_105996>
##contig=<ID=SCAFFOLD_106014>
##contig=<ID=SCAFFOLD_10609629>
##contig=<ID=SCAFFOLD_106104>
##contig=<ID=SCAFFOLD_10611889>
##contig=<ID=SCAFFOLD_10615205>
##contig=<ID=SCAFFOLD_106170>
##contig=<ID=SCAFFOLD_10618881>
##contig=<ID=SCAFFOLD_10619458>
##contig=<ID=SCAFFOLD_10620>
##contig=<ID=SCAFFOLD_10620086>
##contig=<ID=SCAFFOLD_10624>
##contig=<ID=SCAFFOLD_106241>
##contig=<ID=SCAFFOLD_1062728>
##contig=<ID=SCAFFOLD_10628811>
##contig=<ID=SCAFFOLD_106327>
##contig=<ID=SCAFFOLD_106337>
##contig=<ID=SCAFFOLD_10635753>
##contig=<ID=SCAFFOLD_10638>
##contig=<ID=SCAFFOLD_10639525>
##contig=<ID=SCAFFOLD_106403>
##contig=<ID=SCAFFOLD_10642>
##contig=<ID=SCAFFOLD_10647065>
##contig=<ID=SCAFFOLD_106475>
##contig=<ID=SCAFFOLD_10649598>
##contig=<ID=SCAFFOLD_106496>
##contig=<ID=SCAFFOLD_106548>
##contig=<ID=SCAFFOLD_10656037>
##contig=<ID=SCAFFOLD_10663342>
##contig=<ID=SCAFFOLD_1066419>
##contig=<ID=SCAFFOLD_10664868>
##contig=<ID=SCAFFOLD_106667>
##contig=<ID=SCAFFOLD_10669908>
##contig=<ID=SCAFFOLD_10672343>
##contig=<ID=SCAFFOLD_10673997>
##contig=<ID=SCAFFOLD_106777>
##contig=<ID=SCAFFOLD_106784>
##contig=<ID=SCAFFOLD_1067945>
##contig=<ID=SCAFFOLD_10681174>
##contig=<ID=SCAFFOLD_10681528>
##contig=<ID=SCAFFOLD_106856>
##contig=<ID=SCAFFOLD_10689>
##contig=<ID=SCAFFOLD_107008>
##contig=<ID=SCAFFOLD_10702463>
##contig=<ID=SCAFFOLD_10704000>
##contig=<ID=SCAFFOLD_107083>
##contig=<ID=SCAFFOLD_1071>
##contig=<ID=SCAFFOLD_107131>
##contig=<ID=SCAFFOLD_107161>
##contig=<ID=SCAFFOLD_10724229>
##contig=<ID=SCAFFOLD_107249>
##contig=<ID=SCAFFOLD_10725163>
##contig=<ID=SCAFFOLD_10726781>
##contig=<ID=SCAFFOLD_107274>
##contig=<ID=SCAFFOLD_107291>
##contig=<ID=SCAFFOLD_1073>
##contig=<ID=SCAFFOLD_107329>
##contig=<ID=SCAFFOLD_10737>
##contig=<ID=SCAFFOLD_1073786>
##contig=<ID=SCAFFOLD_10738092>
##contig=<ID=SCAFFOLD_107396>
##contig=<ID=SCAFFOLD_107403>
##contig=<ID=SCAFFOLD_10741387>
##contig=<ID=SCAFFOLD_107450>
##contig=<ID=SCAFFOLD_10746499>
##contig=<ID=SCAFFOLD_107469>
##contig=<ID=SCAFFOLD_10748>
##contig=<ID=SCAFFOLD_10750>
##contig=<ID=SCAFFOLD_107514>
##contig=<ID=SCAFFOLD_10758409>
##contig=<ID=SCAFFOLD_10759169>
##contig=<ID=SCAFFOLD_10760205>
##contig=<ID=SCAFFOLD_107622>
##contig=<ID=SCAFFOLD_10764248>
##contig=<ID=SCAFFOLD_107648>
##contig=<ID=SCAFFOLD_107671>
##contig=<ID=SCAFFOLD_10768706>
##contig=<ID=SCAFFOLD_107692>
##contig=<ID=SCAFFOLD_107701>
##contig=<ID=SCAFFOLD_107752>
##contig=<ID=SCAFFOLD_107790>
##contig=<ID=SCAFFOLD_107798>
##contig=<ID=SCAFFOLD_1078118>
##contig=<ID=SCAFFOLD_107837>
##contig=<ID=SCAFFOLD_10785475>
##contig=<ID=SCAFFOLD_1078628>
##contig=<ID=SCAFFOLD_107901>
##contig=<ID=SCAFFOLD_107931>
##contig=<ID=SCAFFOLD_107936>
##contig=<ID=SCAFFOLD_107990>
##contig=<ID=SCAFFOLD_10800117>
##contig=<ID=SCAFFOLD_108005>
##contig=<ID=SCAFFOLD_10805>
##contig=<ID=SCAFFOLD_108053>
##contig=<ID=SCAFFOLD_10806>
##contig=<ID=SCAFFOLD_10806506>
##contig=<ID=SCAFFOLD_108067>
##contig=<ID=SCAFFOLD_1081>
##contig=<ID=SCAFFOLD_10810>
##contig=<ID=SCAFFOLD_108101>
##contig=<ID=SCAFFOLD_10812856>
##contig=<ID=SCAFFOLD_10813673>
##contig=<ID=SCAFFOLD_108148>
##contig=<ID=SCAFFOLD_10814854>
##contig=<ID=SCAFFOLD_10816939>
##contig=<ID=SCAFFOLD_10817859>
##contig=<ID=SCAFFOLD_108230>
##contig=<ID=SCAFFOLD_10825149>
##contig=<ID=SCAFFOLD_10825508>
##contig=<ID=SCAFFOLD_108268>
##contig=<ID=SCAFFOLD_108270>
##contig=<ID=SCAFFOLD_108286>
##contig=<ID=SCAFFOLD_108339>
##contig=<ID=SCAFFOLD_10834270>
##contig=<ID=SCAFFOLD_10834675>
##contig=<ID=SCAFFOLD_108350>
##contig=<ID=SCAFFOLD_10835737>
##contig=<ID=SCAFFOLD_108389>
##contig=<ID=SCAFFOLD_10839280>
##contig=<ID=SCAFFOLD_108409>
##contig=<ID=SCAFFOLD_108414>
##contig=<ID=SCAFFOLD_10844>
##contig=<ID=SCAFFOLD_108440>
##contig=<ID=SCAFFOLD_10845947>
##contig=<ID=SCAFFOLD_10846546>
##contig=<ID=SCAFFOLD_10849973>
##contig=<ID=SCAFFOLD_10850841>
##contig=<ID=SCAFFOLD_108526>
##contig=<ID=SCAFFOLD_1085483>
##contig=<ID=SCAFFOLD_108558>
##contig=<ID=SCAFFOLD_10857034>
##contig=<ID=SCAFFOLD_108586>
##contig=<ID=SCAFFOLD_108597>
##contig=<ID=SCAFFOLD_108615>
##contig=<ID=SCAFFOLD_108627>
##contig=<ID=SCAFFOLD_108632>
##contig=<ID=SCAFFOLD_10866>
##contig=<ID=SCAFFOLD_10868330>
##contig=<ID=SCAFFOLD_1087129>
##contig=<ID=SCAFFOLD_10873430>
##contig=<ID=SCAFFOLD_10874319>
##contig=<ID=SCAFFOLD_108774>
##contig=<ID=SCAFFOLD_10877524>
##contig=<ID=SCAFFOLD_10879259>
##contig=<ID=SCAFFOLD_108814>
##contig=<ID=SCAFFOLD_10881916>
##contig=<ID=SCAFFOLD_10884>
##contig=<ID=SCAFFOLD_108845>
##contig=<ID=SCAFFOLD_108849>
##contig=<ID=SCAFFOLD_108909>
##contig=<ID=SCAFFOLD_10891521>
##contig=<ID=SCAFFOLD_108996>
##contig=<ID=SCAFFOLD_1090>
##contig=<ID=SCAFFOLD_10901588>
##contig=<ID=SCAFFOLD_10903426>
##contig=<ID=SCAFFOLD_109036>
##contig=<ID=SCAFFOLD_109041>
##contig=<ID=SCAFFOLD_10905>
##contig=<ID=SCAFFOLD_109076>
##contig=<ID=SCAFFOLD_10908>
##contig=<ID=SCAFFOLD_109088>
##contig=<ID=SCAFFOLD_109090>
##contig=<ID=SCAFFOLD_109125>
##contig=<ID=SCAFFOLD_10914682>
##contig=<ID=SCAFFOLD_109173>
##contig=<ID=SCAFFOLD_109184>
##contig=<ID=SCAFFOLD_10919>
##contig=<ID=SCAFFOLD_109218>
##contig=<ID=SCAFFOLD_109228>
##contig=<ID=SCAFFOLD_109234>
##contig=<ID=SCAFFOLD_10925526>
##contig=<ID=SCAFFOLD_10928370>
##contig=<ID=SCAFFOLD_10929463>
##contig=<ID=SCAFFOLD_10929784>
##contig=<ID=SCAFFOLD_10930088>
##contig=<ID=SCAFFOLD_10930206>
##contig=<ID=SCAFFOLD_109303>
##contig=<ID=SCAFFOLD_10930586>
##contig=<ID=SCAFFOLD_109362>
##contig=<ID=SCAFFOLD_109363>
##contig=<ID=SCAFFOLD_109386>
##contig=<ID=SCAFFOLD_10941>
##contig=<ID=SCAFFOLD_10945>
##contig=<ID=SCAFFOLD_109476>
##contig=<ID=SCAFFOLD_10948307>
##contig=<ID=SCAFFOLD_109499>
##contig=<ID=SCAFFOLD_109554>
##contig=<ID=SCAFFOLD_109561>
##contig=<ID=SCAFFOLD_10956299>
##contig=<ID=SCAFFOLD_10961234>
##contig=<ID=SCAFFOLD_109614>
##contig=<ID=SCAFFOLD_109635>
##contig=<ID=SCAFFOLD_10964082>
##contig=<ID=SCAFFOLD_10967945>
##contig=<ID=SCAFFOLD_10967979>
##contig=<ID=SCAFFOLD_10968880>
##contig=<ID=SCAFFOLD_10970>
##contig=<ID=SCAFFOLD_109706>
##contig=<ID=SCAFFOLD_109729>
##contig=<ID=SCAFFOLD_109765>
##contig=<ID=SCAFFOLD_10978>
##contig=<ID=SCAFFOLD_109812>
##contig=<ID=SCAFFOLD_10982>
##contig=<ID=SCAFFOLD_10984638>
##contig=<ID=SCAFFOLD_10986>
##contig=<ID=SCAFFOLD_109888>
##contig=<ID=SCAFFOLD_109902>
##contig=<ID=SCAFFOLD_109938>
##contig=<ID=SCAFFOLD_10996537>
##contig=<ID=SCAFFOLD_11000862>
##contig=<ID=SCAFFOLD_110022>
##contig=<ID=SCAFFOLD_11006702>
##contig=<ID=SCAFFOLD_110078>
##contig=<ID=SCAFFOLD_110084>
##contig=<ID=SCAFFOLD_1101>
##contig=<ID=SCAFFOLD_110121>
##contig=<ID=SCAFFOLD_11015447>
##contig=<ID=SCAFFOLD_110161>
##contig=<ID=SCAFFOLD_11017126>
##contig=<ID=SCAFFOLD_110219>
##contig=<ID=SCAFFOLD_11022>
##contig=<ID=SCAFFOLD_110231>
##contig=<ID=SCAFFOLD_110234>
##contig=<ID=SCAFFOLD_110260>
##contig=<ID=SCAFFOLD_110275>
##contig=<ID=SCAFFOLD_11028524>
##contig=<ID=SCAFFOLD_1103>
##contig=<ID=SCAFFOLD_11032651>
##contig=<ID=SCAFFOLD_110329>
##contig=<ID=SCAFFOLD_110381>
##contig=<ID=SCAFFOLD_11038574>
##contig=<ID=SCAFFOLD_11045>
##contig=<ID=SCAFFOLD_11050758>
##contig=<ID=SCAFFOLD_11050918>
##contig=<ID=SCAFFOLD_11051>
##contig=<ID=SCAFFOLD_11052>
##contig=<ID=SCAFFOLD_11055637>
##contig=<ID=SCAFFOLD_1106>
##contig=<ID=SCAFFOLD_110618>
##contig=<ID=SCAFFOLD_110726>
##contig=<ID=SCAFFOLD_11085163>
##contig=<ID=SCAFFOLD_11085863>
##contig=<ID=SCAFFOLD_11094103>
##contig=<ID=SCAFFOLD_11094578>
##contig=<ID=SCAFFOLD_11095>
##contig=<ID=SCAFFOLD_1110082>
##contig=<ID=SCAFFOLD_11103>
##contig=<ID=SCAFFOLD_111092>
##contig=<ID=SCAFFOLD_11110>
##contig=<ID=SCAFFOLD_11111964>
##contig=<ID=SCAFFOLD_11115814>
##contig=<ID=SCAFFOLD_11117>
##contig=<ID=SCAFFOLD_1113082>
##contig=<ID=SCAFFOLD_11131210>
##contig=<ID=SCAFFOLD_111334>
##contig=<ID=SCAFFOLD_11135740>
##contig=<ID=SCAFFOLD_111388>
##contig=<ID=SCAFFOLD_11146082>
##contig=<ID=SCAFFOLD_11146828>
##contig=<ID=SCAFFOLD_11148420>
##contig=<ID=SCAFFOLD_1115>
##contig=<ID=SCAFFOLD_111503>
##contig=<ID=SCAFFOLD_1115224>
##contig=<ID=SCAFFOLD_11154380>
##contig=<ID=SCAFFOLD_11156>
##contig=<ID=SCAFFOLD_11156395>
##contig=<ID=SCAFFOLD_1116>
##contig=<ID=SCAFFOLD_11162>
##contig=<ID=SCAFFOLD_11174976>
##contig=<ID=SCAFFOLD_111766>
##contig=<ID=SCAFFOLD_1117955>
##contig=<ID=SCAFFOLD_11179643>
##contig=<ID=SCAFFOLD_11180175>
##contig=<ID=SCAFFOLD_1118144>
##contig=<ID=SCAFFOLD_111817>
##contig=<ID=SCAFFOLD_11182>
##contig=<ID=SCAFFOLD_11185916>
##contig=<ID=SCAFFOLD_11186>
##contig=<ID=SCAFFOLD_111884>
##contig=<ID=SCAFFOLD_11190730>
##contig=<ID=SCAFFOLD_111926>
##contig=<ID=SCAFFOLD_11194>
##contig=<ID=SCAFFOLD_11197845>
##contig=<ID=SCAFFOLD_11199>
##contig=<ID=SCAFFOLD_11200>
##contig=<ID=SCAFFOLD_112012>
##contig=<ID=SCAFFOLD_11205447>
##contig=<ID=SCAFFOLD_11208141>
##contig=<ID=SCAFFOLD_11209117>
##contig=<ID=SCAFFOLD_11210862>
##contig=<ID=SCAFFOLD_11217184>
##contig=<ID=SCAFFOLD_11218>
##contig=<ID=SCAFFOLD_11219038>
##contig=<ID=SCAFFOLD_1122>
##contig=<ID=SCAFFOLD_1122408>
##contig=<ID=SCAFFOLD_11224947>
##contig=<ID=SCAFFOLD_11227713>
##contig=<ID=SCAFFOLD_11231>
##contig=<ID=SCAFFOLD_11238483>
##contig=<ID=SCAFFOLD_1124>
##contig=<ID=SCAFFOLD_1124693>
##contig=<ID=SCAFFOLD_11248>
##contig=<ID=SCAFFOLD_11249649>
##contig=<ID=SCAFFOLD_1124968>
##contig=<ID=SCAFFOLD_11250>
##contig=<ID=SCAFFOLD_11257232>
##contig=<ID=SCAFFOLD_11257912>
##contig=<ID=SCAFFOLD_112607>
##contig=<ID=SCAFFOLD_11262>
##contig=<ID=SCAFFOLD_11263454>
##contig=<ID=SCAFFOLD_11266128>
##contig=<ID=SCAFFOLD_11274833>
##contig=<ID=SCAFFOLD_11275210>
##contig=<ID=SCAFFOLD_11281>
##contig=<ID=SCAFFOLD_11287>
##contig=<ID=SCAFFOLD_1128986>
##contig=<ID=SCAFFOLD_11298>
##contig=<ID=SCAFFOLD_11300111>
##contig=<ID=SCAFFOLD_11304041>
##contig=<ID=SCAFFOLD_113140>
##contig=<ID=SCAFFOLD_11315401>
##contig=<ID=SCAFFOLD_11316819>
##contig=<ID=SCAFFOLD_11322334>
##contig=<ID=SCAFFOLD_1132294>
##contig=<ID=SCAFFOLD_11324389>
##contig=<ID=SCAFFOLD_11328>
##contig=<ID=SCAFFOLD_1133086>
##contig=<ID=SCAFFOLD_11334>
##contig=<ID=SCAFFOLD_11347>
##contig=<ID=SCAFFOLD_11351>
##contig=<ID=SCAFFOLD_113556>
##contig=<ID=SCAFFOLD_113598>
##contig=<ID=SCAFFOLD_113699>
##contig=<ID=SCAFFOLD_11375>
##contig=<ID=SCAFFOLD_113794>
##contig=<ID=SCAFFOLD_113804>
##contig=<ID=SCAFFOLD_113955>
##contig=<ID=SCAFFOLD_11407>
##contig=<ID=SCAFFOLD_11408>
##contig=<ID=SCAFFOLD_11422>
##contig=<ID=SCAFFOLD_11425>
##contig=<ID=SCAFFOLD_11427>
##contig=<ID=SCAFFOLD_1142821>
##contig=<ID=SCAFFOLD_114304>
##contig=<ID=SCAFFOLD_11442>
##contig=<ID=SCAFFOLD_1145853>
##contig=<ID=SCAFFOLD_114775>
##contig=<ID=SCAFFOLD_11479>
##contig=<ID=SCAFFOLD_11489>
##contig=<ID=SCAFFOLD_115057>
##contig=<ID=SCAFFOLD_11507>
##contig=<ID=SCAFFOLD_1151118>
##contig=<ID=SCAFFOLD_1152267>
##contig=<ID=SCAFFOLD_11531>
##contig=<ID=SCAFFOLD_11533>
##contig=<ID=SCAFFOLD_11542>
##contig=<ID=SCAFFOLD_1154215>
##contig=<ID=SCAFFOLD_115477>
##contig=<ID=SCAFFOLD_115482>
##contig=<ID=SCAFFOLD_115498>
##contig=<ID=SCAFFOLD_11557>
##contig=<ID=SCAFFOLD_115607>
##contig=<ID=SCAFFOLD_11567>
##contig=<ID=SCAFFOLD_115693>
##contig=<ID=SCAFFOLD_11570>
##contig=<ID=SCAFFOLD_11577>
##contig=<ID=SCAFFOLD_1158>
##contig=<ID=SCAFFOLD_11590>
##contig=<ID=SCAFFOLD_11599>
##contig=<ID=SCAFFOLD_115991>
##contig=<ID=SCAFFOLD_11601>
##contig=<ID=SCAFFOLD_116069>
##contig=<ID=SCAFFOLD_1161135>
##contig=<ID=SCAFFOLD_116160>
##contig=<ID=SCAFFOLD_116199>
##contig=<ID=SCAFFOLD_1162017>
##contig=<ID=SCAFFOLD_1162068>
##contig=<ID=SCAFFOLD_116207>
##contig=<ID=SCAFFOLD_11628>
##contig=<ID=SCAFFOLD_1163344>
##contig=<ID=SCAFFOLD_116476>
##contig=<ID=SCAFFOLD_116568>
##contig=<ID=SCAFFOLD_116595>
##contig=<ID=SCAFFOLD_11661>
##contig=<ID=SCAFFOLD_11678>
##contig=<ID=SCAFFOLD_116850>
##contig=<ID=SCAFFOLD_116865>
##contig=<ID=SCAFFOLD_11693>
##contig=<ID=SCAFFOLD_11709>
##contig=<ID=SCAFFOLD_117120>
##contig=<ID=SCAFFOLD_11716>
##contig=<ID=SCAFFOLD_11721>
##contig=<ID=SCAFFOLD_117271>
##contig=<ID=SCAFFOLD_11736>
##contig=<ID=SCAFFOLD_11743>
##contig=<ID=SCAFFOLD_11745>
##contig=<ID=SCAFFOLD_117567>
##contig=<ID=SCAFFOLD_117633>
##contig=<ID=SCAFFOLD_117650>
##contig=<ID=SCAFFOLD_11778>
##contig=<ID=SCAFFOLD_1178490>
##contig=<ID=SCAFFOLD_1178728>
##contig=<ID=SCAFFOLD_117967>
##contig=<ID=SCAFFOLD_117982>
##contig=<ID=SCAFFOLD_11826>
##contig=<ID=SCAFFOLD_118287>
##contig=<ID=SCAFFOLD_11842>
##contig=<ID=SCAFFOLD_11856>
##contig=<ID=SCAFFOLD_11860>
##contig=<ID=SCAFFOLD_118620>
##contig=<ID=SCAFFOLD_118637>
##contig=<ID=SCAFFOLD_1186495>
##contig=<ID=SCAFFOLD_118661>
##contig=<ID=SCAFFOLD_11868>
##contig=<ID=SCAFFOLD_11869>
##contig=<ID=SCAFFOLD_11878>
##contig=<ID=SCAFFOLD_1187880>
##contig=<ID=SCAFFOLD_118965>
##contig=<ID=SCAFFOLD_1190>
##contig=<ID=SCAFFOLD_119041>
##contig=<ID=SCAFFOLD_11912>
##contig=<ID=SCAFFOLD_1191740>
##contig=<ID=SCAFFOLD_1192021>
##contig=<ID=SCAFFOLD_11924>
##contig=<ID=SCAFFOLD_11938>
##contig=<ID=SCAFFOLD_11941>
##contig=<ID=SCAFFOLD_11962>
##contig=<ID=SCAFFOLD_1197>
##contig=<ID=SCAFFOLD_119797>
##contig=<ID=SCAFFOLD_12009>
##contig=<ID=SCAFFOLD_1202529>
##contig=<ID=SCAFFOLD_1203639>
##contig=<ID=SCAFFOLD_12041>
##contig=<ID=SCAFFOLD_120453>
##contig=<ID=SCAFFOLD_12050>
##contig=<ID=SCAFFOLD_12051>
##contig=<ID=SCAFFOLD_12052>
##contig=<ID=SCAFFOLD_12054>
##contig=<ID=SCAFFOLD_12057>
##contig=<ID=SCAFFOLD_120579>
##contig=<ID=SCAFFOLD_120594>
##contig=<ID=SCAFFOLD_120667>
##contig=<ID=SCAFFOLD_12072>
##contig=<ID=SCAFFOLD_120815>
##contig=<ID=SCAFFOLD_120817>
##contig=<ID=SCAFFOLD_12083>
##contig=<ID=SCAFFOLD_12088>
##contig=<ID=SCAFFOLD_12116>
##contig=<ID=SCAFFOLD_12122>
##contig=<ID=SCAFFOLD_1213>
##contig=<ID=SCAFFOLD_12133>
##contig=<ID=SCAFFOLD_12135>
##contig=<ID=SCAFFOLD_121409>
##contig=<ID=SCAFFOLD_121482>
##contig=<ID=SCAFFOLD_12157>
##contig=<ID=SCAFFOLD_12161>
##contig=<ID=SCAFFOLD_12180>
##contig=<ID=SCAFFOLD_121888>
##contig=<ID=SCAFFOLD_12198>
##contig=<ID=SCAFFOLD_12199>
##contig=<ID=SCAFFOLD_1220>
##contig=<ID=SCAFFOLD_1221414>
##contig=<ID=SCAFFOLD_1221793>
##contig=<ID=SCAFFOLD_12248>
##contig=<ID=SCAFFOLD_12255>
##contig=<ID=SCAFFOLD_122596>
##contig=<ID=SCAFFOLD_12267>
##contig=<ID=SCAFFOLD_122862>
##contig=<ID=SCAFFOLD_1230>
##contig=<ID=SCAFFOLD_12306>
##contig=<ID=SCAFFOLD_12307>
##contig=<ID=SCAFFOLD_123118>
##contig=<ID=SCAFFOLD_1232442>
##contig=<ID=SCAFFOLD_123335>
##contig=<ID=SCAFFOLD_123449>
##contig=<ID=SCAFFOLD_1234594>
##contig=<ID=SCAFFOLD_123462>
##contig=<ID=SCAFFOLD_123539>
##contig=<ID=SCAFFOLD_123575>
##contig=<ID=SCAFFOLD_123604>
##contig=<ID=SCAFFOLD_1236493>
##contig=<ID=SCAFFOLD_12365>
##contig=<ID=SCAFFOLD_123654>
##contig=<ID=SCAFFOLD_123676>
##contig=<ID=SCAFFOLD_1237002>
##contig=<ID=SCAFFOLD_1237292>
##contig=<ID=SCAFFOLD_12382>
##contig=<ID=SCAFFOLD_1238739>
##contig=<ID=SCAFFOLD_12394>
##contig=<ID=SCAFFOLD_124037>
##contig=<ID=SCAFFOLD_12407>
##contig=<ID=SCAFFOLD_12408>
##contig=<ID=SCAFFOLD_124165>
##contig=<ID=SCAFFOLD_124194>
##contig=<ID=SCAFFOLD_12420>
##contig=<ID=SCAFFOLD_124225>
##contig=<ID=SCAFFOLD_12431>
##contig=<ID=SCAFFOLD_124321>
##contig=<ID=SCAFFOLD_12434>
##contig=<ID=SCAFFOLD_1243546>
##contig=<ID=SCAFFOLD_1244565>
##contig=<ID=SCAFFOLD_124476>
##contig=<ID=SCAFFOLD_124500>
##contig=<ID=SCAFFOLD_12454>
##contig=<ID=SCAFFOLD_12458>
##contig=<ID=SCAFFOLD_12478>
##contig=<ID=SCAFFOLD_1250>
##contig=<ID=SCAFFOLD_12503>
##contig=<ID=SCAFFOLD_125078>
##contig=<ID=SCAFFOLD_1251585>
##contig=<ID=SCAFFOLD_12522>
##contig=<ID=SCAFFOLD_125247>
##contig=<ID=SCAFFOLD_125256>
##contig=<ID=SCAFFOLD_125325>
##contig=<ID=SCAFFOLD_12539>
##contig=<ID=SCAFFOLD_1254>
##contig=<ID=SCAFFOLD_12548>
##contig=<ID=SCAFFOLD_1254886>
##contig=<ID=SCAFFOLD_12569>
##contig=<ID=SCAFFOLD_1257106>
##contig=<ID=SCAFFOLD_125726>
##contig=<ID=SCAFFOLD_12575>
##contig=<ID=SCAFFOLD_12582>
##contig=<ID=SCAFFOLD_1258643>
##contig=<ID=SCAFFOLD_126024>
##contig=<ID=SCAFFOLD_12603>
##contig=<ID=SCAFFOLD_1261622>
##contig=<ID=SCAFFOLD_12618>
##contig=<ID=SCAFFOLD_12619>
##contig=<ID=SCAFFOLD_12630>
##contig=<ID=SCAFFOLD_12632>
##contig=<ID=SCAFFOLD_12638>
##contig=<ID=SCAFFOLD_12639>
##contig=<ID=SCAFFOLD_12643>
##contig=<ID=SCAFFOLD_1265125>
##contig=<ID=SCAFFOLD_12660>
##contig=<ID=SCAFFOLD_126758>
##contig=<ID=SCAFFOLD_126824>
##contig=<ID=SCAFFOLD_12689>
##contig=<ID=SCAFFOLD_12696>
##contig=<ID=SCAFFOLD_127189>
##contig=<ID=SCAFFOLD_127250>
##contig=<ID=SCAFFOLD_1273>
##contig=<ID=SCAFFOLD_1273027>
##contig=<ID=SCAFFOLD_127365>
##contig=<ID=SCAFFOLD_127542>
##contig=<ID=SCAFFOLD_127627>
##contig=<ID=SCAFFOLD_127723>
##contig=<ID=SCAFFOLD_127789>
##contig=<ID=SCAFFOLD_127950>
##contig=<ID=SCAFFOLD_12798>
##contig=<ID=SCAFFOLD_128125>
##contig=<ID=SCAFFOLD_12822>
##contig=<ID=SCAFFOLD_128272>
##contig=<ID=SCAFFOLD_12829>
##contig=<ID=SCAFFOLD_12833>
##contig=<ID=SCAFFOLD_128334>
##contig=<ID=SCAFFOLD_128469>
##contig=<ID=SCAFFOLD_12849>
##contig=<ID=SCAFFOLD_12859>
##contig=<ID=SCAFFOLD_128642>
##contig=<ID=SCAFFOLD_12866>
##contig=<ID=SCAFFOLD_128740>
##contig=<ID=SCAFFOLD_1288360>
##contig=<ID=SCAFFOLD_12892>
##contig=<ID=SCAFFOLD_128990>
##contig=<ID=SCAFFOLD_129089>
##contig=<ID=SCAFFOLD_12917>
##contig=<ID=SCAFFOLD_1291965>
##contig=<ID=SCAFFOLD_1292>
##contig=<ID=SCAFFOLD_129221>
##contig=<ID=SCAFFOLD_129230>
##contig=<ID=SCAFFOLD_129271>
##contig=<ID=SCAFFOLD_12932>
##contig=<ID=SCAFFOLD_129334>
##contig=<ID=SCAFFOLD_129368>
##contig=<ID=SCAFFOLD_1295>
##contig=<ID=SCAFFOLD_12953>
##contig=<ID=SCAFFOLD_12954>
##contig=<ID=SCAFFOLD_12958>
##contig=<ID=SCAFFOLD_12965>
##contig=<ID=SCAFFOLD_12967>
##contig=<ID=SCAFFOLD_12979>
##contig=<ID=SCAFFOLD_129798>
##contig=<ID=SCAFFOLD_12988>
##contig=<ID=SCAFFOLD_1298980>
##contig=<ID=SCAFFOLD_12997>
##contig=<ID=SCAFFOLD_13>
##contig=<ID=SCAFFOLD_130009>
##contig=<ID=SCAFFOLD_1300635>
##contig=<ID=SCAFFOLD_130267>
##contig=<ID=SCAFFOLD_13028>
##contig=<ID=SCAFFOLD_130355>
##contig=<ID=SCAFFOLD_13045>
##contig=<ID=SCAFFOLD_130484>
##contig=<ID=SCAFFOLD_13052>
##contig=<ID=SCAFFOLD_130541>
##contig=<ID=SCAFFOLD_13055>
##contig=<ID=SCAFFOLD_13063>
##contig=<ID=SCAFFOLD_13066>
##contig=<ID=SCAFFOLD_130711>
##contig=<ID=SCAFFOLD_13076>
##contig=<ID=SCAFFOLD_13097>
##contig=<ID=SCAFFOLD_13099>
##contig=<ID=SCAFFOLD_13104>
##contig=<ID=SCAFFOLD_1312>
##contig=<ID=SCAFFOLD_1312208>
##contig=<ID=SCAFFOLD_131239>
##contig=<ID=SCAFFOLD_1313271>
##contig=<ID=SCAFFOLD_13146>
##contig=<ID=SCAFFOLD_13158>
##contig=<ID=SCAFFOLD_131588>
##contig=<ID=SCAFFOLD_131614>
##contig=<ID=SCAFFOLD_13169>
##contig=<ID=SCAFFOLD_131719>
##contig=<ID=SCAFFOLD_1317283>
##contig=<ID=SCAFFOLD_131729>
##contig=<ID=SCAFFOLD_13177>
##contig=<ID=SCAFFOLD_131776>
##contig=<ID=SCAFFOLD_1318>
##contig=<ID=SCAFFOLD_131808>
##contig=<ID=SCAFFOLD_131811>
##contig=<ID=SCAFFOLD_13182>
##contig=<ID=SCAFFOLD_131824>
##contig=<ID=SCAFFOLD_13191>
##contig=<ID=SCAFFOLD_13194>
##contig=<ID=SCAFFOLD_132024>
##contig=<ID=SCAFFOLD_132040>
##contig=<ID=SCAFFOLD_13206>
##contig=<ID=SCAFFOLD_132178>
##contig=<ID=SCAFFOLD_13257>
##contig=<ID=SCAFFOLD_1327713>
##contig=<ID=SCAFFOLD_1328381>
##contig=<ID=SCAFFOLD_132862>
##contig=<ID=SCAFFOLD_132916>
##contig=<ID=SCAFFOLD_133044>
##contig=<ID=SCAFFOLD_13316>
##contig=<ID=SCAFFOLD_1332319>
##contig=<ID=SCAFFOLD_13325>
##contig=<ID=SCAFFOLD_133280>
##contig=<ID=SCAFFOLD_133282>
##contig=<ID=SCAFFOLD_1333769>
##contig=<ID=SCAFFOLD_13339>
##contig=<ID=SCAFFOLD_133453>
##contig=<ID=SCAFFOLD_133650>
##contig=<ID=SCAFFOLD_1336938>
##contig=<ID=SCAFFOLD_133708>
##contig=<ID=SCAFFOLD_133720>
##contig=<ID=SCAFFOLD_133832>
##contig=<ID=SCAFFOLD_133835>
##contig=<ID=SCAFFOLD_1339319>
##contig=<ID=SCAFFOLD_133967>
##contig=<ID=SCAFFOLD_13404>
##contig=<ID=SCAFFOLD_13410>
##contig=<ID=SCAFFOLD_13413>
##contig=<ID=SCAFFOLD_1341651>
##contig=<ID=SCAFFOLD_13443>
##contig=<ID=SCAFFOLD_13469>
##contig=<ID=SCAFFOLD_134775>
##contig=<ID=SCAFFOLD_134776>
##contig=<ID=SCAFFOLD_134825>
##contig=<ID=SCAFFOLD_13483>
##contig=<ID=SCAFFOLD_1349212>
##contig=<ID=SCAFFOLD_13495>
##contig=<ID=SCAFFOLD_134976>
##contig=<ID=SCAFFOLD_135018>
##contig=<ID=SCAFFOLD_135023>
##contig=<ID=SCAFFOLD_1351139>
##contig=<ID=SCAFFOLD_135207>
##contig=<ID=SCAFFOLD_13526>
##contig=<ID=SCAFFOLD_13532>
##contig=<ID=SCAFFOLD_135412>
##contig=<ID=SCAFFOLD_135533>
##contig=<ID=SCAFFOLD_13558>
##contig=<ID=SCAFFOLD_1355928>
##contig=<ID=SCAFFOLD_13563>
##contig=<ID=SCAFFOLD_135698>
##contig=<ID=SCAFFOLD_13573>
##contig=<ID=SCAFFOLD_135734>
##contig=<ID=SCAFFOLD_13588>
##contig=<ID=SCAFFOLD_136024>
##contig=<ID=SCAFFOLD_13604>
##contig=<ID=SCAFFOLD_136071>
##contig=<ID=SCAFFOLD_13623>
##contig=<ID=SCAFFOLD_13630>
##contig=<ID=SCAFFOLD_136388>
##contig=<ID=SCAFFOLD_136463>
##contig=<ID=SCAFFOLD_136477>
##contig=<ID=SCAFFOLD_136559>
##contig=<ID=SCAFFOLD_13659>
##contig=<ID=SCAFFOLD_136668>
##contig=<ID=SCAFFOLD_13672>
##contig=<ID=SCAFFOLD_136754>
##contig=<ID=SCAFFOLD_13676>
##contig=<ID=SCAFFOLD_136844>
##contig=<ID=SCAFFOLD_136859>
##contig=<ID=SCAFFOLD_13702>
##contig=<ID=SCAFFOLD_137085>
##contig=<ID=SCAFFOLD_137188>
##contig=<ID=SCAFFOLD_1373665>
##contig=<ID=SCAFFOLD_13738>
##contig=<ID=SCAFFOLD_137389>
##contig=<ID=SCAFFOLD_137399>
##contig=<ID=SCAFFOLD_137439>
##contig=<ID=SCAFFOLD_137474>
##contig=<ID=SCAFFOLD_137567>
##contig=<ID=SCAFFOLD_137581>
##contig=<ID=SCAFFOLD_1376204>
##contig=<ID=SCAFFOLD_1377>
##contig=<ID=SCAFFOLD_137755>
##contig=<ID=SCAFFOLD_13780>
##contig=<ID=SCAFFOLD_137924>
##contig=<ID=SCAFFOLD_138037>
##contig=<ID=SCAFFOLD_13842>
##contig=<ID=SCAFFOLD_13845>
##contig=<ID=SCAFFOLD_13851>
##contig=<ID=SCAFFOLD_1386161>
##contig=<ID=SCAFFOLD_1386734>
##contig=<ID=SCAFFOLD_13871>
##contig=<ID=SCAFFOLD_1387692>
##contig=<ID=SCAFFOLD_13907>
##contig=<ID=SCAFFOLD_1390922>
##contig=<ID=SCAFFOLD_13912>
##contig=<ID=SCAFFOLD_1396274>
##contig=<ID=SCAFFOLD_13982>
##contig=<ID=SCAFFOLD_13986>
##contig=<ID=SCAFFOLD_1398719>
##contig=<ID=SCAFFOLD_13998>
##contig=<ID=SCAFFOLD_1399946>
##contig=<ID=SCAFFOLD_1400402>
##contig=<ID=SCAFFOLD_1400655>
##contig=<ID=SCAFFOLD_14012>
##contig=<ID=SCAFFOLD_14025>
##contig=<ID=SCAFFOLD_14026>
##contig=<ID=SCAFFOLD_14029>
##contig=<ID=SCAFFOLD_14032>
##contig=<ID=SCAFFOLD_14052>
##contig=<ID=SCAFFOLD_14056>
##contig=<ID=SCAFFOLD_1405962>
##contig=<ID=SCAFFOLD_14060>
##contig=<ID=SCAFFOLD_1406419>
##contig=<ID=SCAFFOLD_14066>
##contig=<ID=SCAFFOLD_14127>
##contig=<ID=SCAFFOLD_1413817>
##contig=<ID=SCAFFOLD_1414>
##contig=<ID=SCAFFOLD_1418085>
##contig=<ID=SCAFFOLD_14206>
##contig=<ID=SCAFFOLD_1421>
##contig=<ID=SCAFFOLD_1422924>
##contig=<ID=SCAFFOLD_14234>
##contig=<ID=SCAFFOLD_14245>
##contig=<ID=SCAFFOLD_1426>
##contig=<ID=SCAFFOLD_1426328>
##contig=<ID=SCAFFOLD_14266>
##contig=<ID=SCAFFOLD_14276>
##contig=<ID=SCAFFOLD_14293>
##contig=<ID=SCAFFOLD_14294>
##contig=<ID=SCAFFOLD_14302>
##contig=<ID=SCAFFOLD_1430396>
##contig=<ID=SCAFFOLD_14307>
##contig=<ID=SCAFFOLD_1431>
##contig=<ID=SCAFFOLD_14312>
##contig=<ID=SCAFFOLD_14314>
##contig=<ID=SCAFFOLD_14324>
##contig=<ID=SCAFFOLD_1432521>
##contig=<ID=SCAFFOLD_14346>
##contig=<ID=SCAFFOLD_14378>
##contig=<ID=SCAFFOLD_14386>
##contig=<ID=SCAFFOLD_14391>
##contig=<ID=SCAFFOLD_14393>
##contig=<ID=SCAFFOLD_14401>
##contig=<ID=SCAFFOLD_1441567>
##contig=<ID=SCAFFOLD_1441785>
##contig=<ID=SCAFFOLD_14437>
##contig=<ID=SCAFFOLD_14452>
##contig=<ID=SCAFFOLD_14466>
##contig=<ID=SCAFFOLD_14484>
##contig=<ID=SCAFFOLD_14488>
##contig=<ID=SCAFFOLD_14494>
##contig=<ID=SCAFFOLD_14518>
##contig=<ID=SCAFFOLD_14522>
##contig=<ID=SCAFFOLD_14532>
##contig=<ID=SCAFFOLD_14542>
##contig=<ID=SCAFFOLD_14550>
##contig=<ID=SCAFFOLD_1455103>
##contig=<ID=SCAFFOLD_1456087>
##contig=<ID=SCAFFOLD_14565>
##contig=<ID=SCAFFOLD_14567>
##contig=<ID=SCAFFOLD_1456755>
##contig=<ID=SCAFFOLD_1456827>
##contig=<ID=SCAFFOLD_14578>
##contig=<ID=SCAFFOLD_1459020>
##contig=<ID=SCAFFOLD_146>
##contig=<ID=SCAFFOLD_14600>
##contig=<ID=SCAFFOLD_1460049>
##contig=<ID=SCAFFOLD_14605>
##contig=<ID=SCAFFOLD_14626>
##contig=<ID=SCAFFOLD_14632>
##contig=<ID=SCAFFOLD_14642>
##contig=<ID=SCAFFOLD_1465>
##contig=<ID=SCAFFOLD_1469809>
##contig=<ID=SCAFFOLD_1469855>
##contig=<ID=SCAFFOLD_1471572>
##contig=<ID=SCAFFOLD_14718>
##contig=<ID=SCAFFOLD_1471947>
##contig=<ID=SCAFFOLD_14723>
##contig=<ID=SCAFFOLD_14724>
##contig=<ID=SCAFFOLD_14731>
##contig=<ID=SCAFFOLD_14753>
##contig=<ID=SCAFFOLD_1475684>
##contig=<ID=SCAFFOLD_14769>
##contig=<ID=SCAFFOLD_14777>
##contig=<ID=SCAFFOLD_14795>
##contig=<ID=SCAFFOLD_14811>
##contig=<ID=SCAFFOLD_14835>
##contig=<ID=SCAFFOLD_14847>
##contig=<ID=SCAFFOLD_14850>
##contig=<ID=SCAFFOLD_14858>
##contig=<ID=SCAFFOLD_1487332>
##contig=<ID=SCAFFOLD_1488>
##contig=<ID=SCAFFOLD_14885>
##contig=<ID=SCAFFOLD_1489682>
##contig=<ID=SCAFFOLD_14904>
##contig=<ID=SCAFFOLD_14906>
##contig=<ID=SCAFFOLD_14908>
##contig=<ID=SCAFFOLD_14911>
##contig=<ID=SCAFFOLD_14912>
##contig=<ID=SCAFFOLD_14917>
##contig=<ID=SCAFFOLD_1492279>
##contig=<ID=SCAFFOLD_14923>
##contig=<ID=SCAFFOLD_1493766>
##contig=<ID=SCAFFOLD_14943>
##contig=<ID=SCAFFOLD_14949>
##contig=<ID=SCAFFOLD_14957>
##contig=<ID=SCAFFOLD_1496914>
##contig=<ID=SCAFFOLD_14973>
##contig=<ID=SCAFFOLD_14975>
##contig=<ID=SCAFFOLD_1498363>
##contig=<ID=SCAFFOLD_14986>
##contig=<ID=SCAFFOLD_1499241>
##contig=<ID=SCAFFOLD_14998>
##contig=<ID=SCAFFOLD_1501374>
##contig=<ID=SCAFFOLD_15035>
##contig=<ID=SCAFFOLD_1503782>
##contig=<ID=SCAFFOLD_15038>
##contig=<ID=SCAFFOLD_15062>
##contig=<ID=SCAFFOLD_15074>
##contig=<ID=SCAFFOLD_1509226>
##contig=<ID=SCAFFOLD_15117>
##contig=<ID=SCAFFOLD_15137>
##contig=<ID=SCAFFOLD_1516322>
##contig=<ID=SCAFFOLD_1517201>
##contig=<ID=SCAFFOLD_15190>
##contig=<ID=SCAFFOLD_1519323>
##contig=<ID=SCAFFOLD_1520474>
##contig=<ID=SCAFFOLD_15210>
##contig=<ID=SCAFFOLD_15223>
##contig=<ID=SCAFFOLD_15225>
##contig=<ID=SCAFFOLD_1523>
##contig=<ID=SCAFFOLD_1524>
##contig=<ID=SCAFFOLD_15243>
##contig=<ID=SCAFFOLD_1525>
##contig=<ID=SCAFFOLD_15253>
##contig=<ID=SCAFFOLD_15254>
##contig=<ID=SCAFFOLD_15259>
##contig=<ID=SCAFFOLD_15264>
##contig=<ID=SCAFFOLD_1528508>
##contig=<ID=SCAFFOLD_15287>
##contig=<ID=SCAFFOLD_1529110>
##contig=<ID=SCAFFOLD_15298>
##contig=<ID=SCAFFOLD_15349>
##contig=<ID=SCAFFOLD_1536134>
##contig=<ID=SCAFFOLD_15363>
##contig=<ID=SCAFFOLD_1539911>
##contig=<ID=SCAFFOLD_154>
##contig=<ID=SCAFFOLD_15419>
##contig=<ID=SCAFFOLD_15429>
##contig=<ID=SCAFFOLD_15435>
##contig=<ID=SCAFFOLD_15436>
##contig=<ID=SCAFFOLD_15451>
##contig=<ID=SCAFFOLD_15468>
##contig=<ID=SCAFFOLD_15471>
##contig=<ID=SCAFFOLD_15489>
##contig=<ID=SCAFFOLD_15491>
##contig=<ID=SCAFFOLD_1550640>
##contig=<ID=SCAFFOLD_15508>
##contig=<ID=SCAFFOLD_1553481>
##contig=<ID=SCAFFOLD_15538>
##contig=<ID=SCAFFOLD_15543>
##contig=<ID=SCAFFOLD_15548>
##contig=<ID=SCAFFOLD_1554968>
##contig=<ID=SCAFFOLD_15558>
##contig=<ID=SCAFFOLD_15567>
##contig=<ID=SCAFFOLD_15572>
##contig=<ID=SCAFFOLD_1557369>
##contig=<ID=SCAFFOLD_1557836>
##contig=<ID=SCAFFOLD_15599>
##contig=<ID=SCAFFOLD_15615>
##contig=<ID=SCAFFOLD_15629>
##contig=<ID=SCAFFOLD_15664>
##contig=<ID=SCAFFOLD_15668>
##contig=<ID=SCAFFOLD_15671>
##contig=<ID=SCAFFOLD_1567592>
##contig=<ID=SCAFFOLD_156846>
##contig=<ID=SCAFFOLD_15690>
##contig=<ID=SCAFFOLD_15693>
##contig=<ID=SCAFFOLD_15696>
##contig=<ID=SCAFFOLD_15711>
##contig=<ID=SCAFFOLD_15713>
##contig=<ID=SCAFFOLD_15764>
##contig=<ID=SCAFFOLD_1577>
##contig=<ID=SCAFFOLD_15781>
##contig=<ID=SCAFFOLD_15793>
##contig=<ID=SCAFFOLD_15808>
##contig=<ID=SCAFFOLD_15814>
##contig=<ID=SCAFFOLD_1582273>
##contig=<ID=SCAFFOLD_1582988>
##contig=<ID=SCAFFOLD_15831>
##contig=<ID=SCAFFOLD_15849>
##contig=<ID=SCAFFOLD_15860>
##contig=<ID=SCAFFOLD_1586998>
##contig=<ID=SCAFFOLD_1587>
##contig=<ID=SCAFFOLD_15875>
##contig=<ID=SCAFFOLD_1587624>
##contig=<ID=SCAFFOLD_1590>
##contig=<ID=SCAFFOLD_1590052>
##contig=<ID=SCAFFOLD_1590588>
##contig=<ID=SCAFFOLD_15941>
##contig=<ID=SCAFFOLD_15945>
##contig=<ID=SCAFFOLD_15951>
##contig=<ID=SCAFFOLD_1596>
##contig=<ID=SCAFFOLD_1597>
##contig=<ID=SCAFFOLD_15975>
##contig=<ID=SCAFFOLD_15981>
##contig=<ID=SCAFFOLD_15987>
##contig=<ID=SCAFFOLD_16019>
##contig=<ID=SCAFFOLD_16035>
##contig=<ID=SCAFFOLD_1604426>
##contig=<ID=SCAFFOLD_16048>
##contig=<ID=SCAFFOLD_1606823>
##contig=<ID=SCAFFOLD_16070>
##contig=<ID=SCAFFOLD_16078>
##contig=<ID=SCAFFOLD_16102>
##contig=<ID=SCAFFOLD_1611395>
##contig=<ID=SCAFFOLD_161194>
##contig=<ID=SCAFFOLD_1612430>
##contig=<ID=SCAFFOLD_16127>
##contig=<ID=SCAFFOLD_16145>
##contig=<ID=SCAFFOLD_1616607>
##contig=<ID=SCAFFOLD_16188>
##contig=<ID=SCAFFOLD_1621320>
##contig=<ID=SCAFFOLD_1623>
##contig=<ID=SCAFFOLD_16253>
##contig=<ID=SCAFFOLD_1625444>
##contig=<ID=SCAFFOLD_16256>
##contig=<ID=SCAFFOLD_1626648>
##contig=<ID=SCAFFOLD_1627167>
##contig=<ID=SCAFFOLD_16289>
##contig=<ID=SCAFFOLD_16306>
##contig=<ID=SCAFFOLD_16309>
##contig=<ID=SCAFFOLD_16310>
##contig=<ID=SCAFFOLD_16320>
##contig=<ID=SCAFFOLD_16323>
##contig=<ID=SCAFFOLD_1636647>
##contig=<ID=SCAFFOLD_16377>
##contig=<ID=SCAFFOLD_16405>
##contig=<ID=SCAFFOLD_1640893>
##contig=<ID=SCAFFOLD_1642277>
##contig=<ID=SCAFFOLD_1644>
##contig=<ID=SCAFFOLD_16444>
##contig=<ID=SCAFFOLD_16448>
##contig=<ID=SCAFFOLD_16456>
##contig=<ID=SCAFFOLD_16457>
##contig=<ID=SCAFFOLD_1646224>
##contig=<ID=SCAFFOLD_16464>
##contig=<ID=SCAFFOLD_16465>
##contig=<ID=SCAFFOLD_16470>
##contig=<ID=SCAFFOLD_16471>
##contig=<ID=SCAFFOLD_1648895>
##contig=<ID=SCAFFOLD_16492>
##contig=<ID=SCAFFOLD_1650>
##contig=<ID=SCAFFOLD_16502>
##contig=<ID=SCAFFOLD_1651>
##contig=<ID=SCAFFOLD_1651971>
##contig=<ID=SCAFFOLD_16523>
##contig=<ID=SCAFFOLD_1653727>
##contig=<ID=SCAFFOLD_16542>
##contig=<ID=SCAFFOLD_1655>
##contig=<ID=SCAFFOLD_16553>
##contig=<ID=SCAFFOLD_1656031>
##contig=<ID=SCAFFOLD_1656563>
##contig=<ID=SCAFFOLD_16567>
##contig=<ID=SCAFFOLD_1657912>
##contig=<ID=SCAFFOLD_16580>
##contig=<ID=SCAFFOLD_16606>
##contig=<ID=SCAFFOLD_1660601>
##contig=<ID=SCAFFOLD_16630>
##contig=<ID=SCAFFOLD_16638>
##contig=<ID=SCAFFOLD_16645>
##contig=<ID=SCAFFOLD_1664835>
##contig=<ID=SCAFFOLD_1665>
##contig=<ID=SCAFFOLD_1667111>
##contig=<ID=SCAFFOLD_1667307>
##contig=<ID=SCAFFOLD_1668688>
##contig=<ID=SCAFFOLD_1668695>
##contig=<ID=SCAFFOLD_16692>
##contig=<ID=SCAFFOLD_16700>
##contig=<ID=SCAFFOLD_16710>
##contig=<ID=SCAFFOLD_1671561>
##contig=<ID=SCAFFOLD_16726>
##contig=<ID=SCAFFOLD_1673477>
##contig=<ID=SCAFFOLD_16742>
##contig=<ID=SCAFFOLD_1676>
##contig=<ID=SCAFFOLD_1676468>
##contig=<ID=SCAFFOLD_16778>
##contig=<ID=SCAFFOLD_16781>
##contig=<ID=SCAFFOLD_16783>
##contig=<ID=SCAFFOLD_1678569>
##contig=<ID=SCAFFOLD_16788>
##contig=<ID=SCAFFOLD_16827>
##contig=<ID=SCAFFOLD_16830>
##contig=<ID=SCAFFOLD_16831>
##contig=<ID=SCAFFOLD_16850>
##contig=<ID=SCAFFOLD_16855>
##contig=<ID=SCAFFOLD_16859>
##contig=<ID=SCAFFOLD_16865>
##contig=<ID=SCAFFOLD_16904>
##contig=<ID=SCAFFOLD_16914>
##contig=<ID=SCAFFOLD_1692394>
##contig=<ID=SCAFFOLD_1692724>
##contig=<ID=SCAFFOLD_1693065>
##contig=<ID=SCAFFOLD_16942>
##contig=<ID=SCAFFOLD_16951>
##contig=<ID=SCAFFOLD_16955>
##contig=<ID=SCAFFOLD_1696380>
##contig=<ID=SCAFFOLD_16966>
##contig=<ID=SCAFFOLD_16979>
##contig=<ID=SCAFFOLD_1697970>
##contig=<ID=SCAFFOLD_17010>
##contig=<ID=SCAFFOLD_17013>
##contig=<ID=SCAFFOLD_1701393>
##contig=<ID=SCAFFOLD_1702>
##contig=<ID=SCAFFOLD_17039>
##contig=<ID=SCAFFOLD_17048>
##contig=<ID=SCAFFOLD_1705220>
##contig=<ID=SCAFFOLD_17055>
##contig=<ID=SCAFFOLD_17058>
##contig=<ID=SCAFFOLD_17065>
##contig=<ID=SCAFFOLD_1707809>
##contig=<ID=SCAFFOLD_1708>
##contig=<ID=SCAFFOLD_17096>
##contig=<ID=SCAFFOLD_17119>
##contig=<ID=SCAFFOLD_17128>
##contig=<ID=SCAFFOLD_1713523>
##contig=<ID=SCAFFOLD_1714>
##contig=<ID=SCAFFOLD_1714316>
##contig=<ID=SCAFFOLD_1715403>
##contig=<ID=SCAFFOLD_1715520>
##contig=<ID=SCAFFOLD_1716551>
##contig=<ID=SCAFFOLD_17190>
##contig=<ID=SCAFFOLD_1721554>
##contig=<ID=SCAFFOLD_17222>
##contig=<ID=SCAFFOLD_17248>
##contig=<ID=SCAFFOLD_1724946>
##contig=<ID=SCAFFOLD_17256>
##contig=<ID=SCAFFOLD_17264>
##contig=<ID=SCAFFOLD_1726485>
##contig=<ID=SCAFFOLD_17270>
##contig=<ID=SCAFFOLD_17271>
##contig=<ID=SCAFFOLD_17300>
##contig=<ID=SCAFFOLD_17301>
##contig=<ID=SCAFFOLD_1732267>
##contig=<ID=SCAFFOLD_1734339>
##contig=<ID=SCAFFOLD_17351>
##contig=<ID=SCAFFOLD_1736>
##contig=<ID=SCAFFOLD_17368>
##contig=<ID=SCAFFOLD_17376>
##contig=<ID=SCAFFOLD_1737882>
##contig=<ID=SCAFFOLD_1737889>
##contig=<ID=SCAFFOLD_17387>
##contig=<ID=SCAFFOLD_17397>
##contig=<ID=SCAFFOLD_1741>
##contig=<ID=SCAFFOLD_17414>
##contig=<ID=SCAFFOLD_17432>
##contig=<ID=SCAFFOLD_1743505>
##contig=<ID=SCAFFOLD_17447>
##contig=<ID=SCAFFOLD_17476>
##contig=<ID=SCAFFOLD_17478>
##contig=<ID=SCAFFOLD_1747855>
##contig=<ID=SCAFFOLD_17479>
##contig=<ID=SCAFFOLD_17495>
##contig=<ID=SCAFFOLD_1750>
##contig=<ID=SCAFFOLD_17515>
##contig=<ID=SCAFFOLD_1752162>
##contig=<ID=SCAFFOLD_1752248>
##contig=<ID=SCAFFOLD_1752839>
##contig=<ID=SCAFFOLD_17538>
##contig=<ID=SCAFFOLD_17558>
##contig=<ID=SCAFFOLD_17577>
##contig=<ID=SCAFFOLD_17581>
##contig=<ID=SCAFFOLD_1760>
##contig=<ID=SCAFFOLD_17615>
##contig=<ID=SCAFFOLD_1761827>
##contig=<ID=SCAFFOLD_1762463>
##contig=<ID=SCAFFOLD_1762629>
##contig=<ID=SCAFFOLD_176374>
##contig=<ID=SCAFFOLD_17666>
##contig=<ID=SCAFFOLD_17687>
##contig=<ID=SCAFFOLD_1769362>
##contig=<ID=SCAFFOLD_17718>
##contig=<ID=SCAFFOLD_1771877>
##contig=<ID=SCAFFOLD_1773051>
##contig=<ID=SCAFFOLD_1775>
##contig=<ID=SCAFFOLD_1776>
##contig=<ID=SCAFFOLD_1776263>
##contig=<ID=SCAFFOLD_1777928>
##contig=<ID=SCAFFOLD_1778760>
##contig=<ID=SCAFFOLD_1778773>
##contig=<ID=SCAFFOLD_17795>
##contig=<ID=SCAFFOLD_17797>
##contig=<ID=SCAFFOLD_17815>
##contig=<ID=SCAFFOLD_17817>
##contig=<ID=SCAFFOLD_1783861>
##contig=<ID=SCAFFOLD_17857>
##contig=<ID=SCAFFOLD_17859>
##contig=<ID=SCAFFOLD_1786436>
##contig=<ID=SCAFFOLD_17881>
##contig=<ID=SCAFFOLD_17901>
##contig=<ID=SCAFFOLD_1790302>
##contig=<ID=SCAFFOLD_1791>
##contig=<ID=SCAFFOLD_17911>
##contig=<ID=SCAFFOLD_1791485>
##contig=<ID=SCAFFOLD_17919>
##contig=<ID=SCAFFOLD_17928>
##contig=<ID=SCAFFOLD_1793793>
##contig=<ID=SCAFFOLD_17942>
##contig=<ID=SCAFFOLD_1795543>
##contig=<ID=SCAFFOLD_1795683>
##contig=<ID=SCAFFOLD_17965>
##contig=<ID=SCAFFOLD_17970>
##contig=<ID=SCAFFOLD_1797395>
##contig=<ID=SCAFFOLD_17999>
##contig=<ID=SCAFFOLD_18006>
##contig=<ID=SCAFFOLD_18038>
##contig=<ID=SCAFFOLD_1804289>
##contig=<ID=SCAFFOLD_1805076>
##contig=<ID=SCAFFOLD_1805251>
##contig=<ID=SCAFFOLD_18054>
##contig=<ID=SCAFFOLD_18060>
##contig=<ID=SCAFFOLD_18061>
##contig=<ID=SCAFFOLD_18072>
##contig=<ID=SCAFFOLD_1808970>
##contig=<ID=SCAFFOLD_18119>
##contig=<ID=SCAFFOLD_18124>
##contig=<ID=SCAFFOLD_18158>
##contig=<ID=SCAFFOLD_1817250>
##contig=<ID=SCAFFOLD_1819>
##contig=<ID=SCAFFOLD_18197>
##contig=<ID=SCAFFOLD_18199>
##contig=<ID=SCAFFOLD_18213>
##contig=<ID=SCAFFOLD_18216>
##contig=<ID=SCAFFOLD_18222>
##contig=<ID=SCAFFOLD_18223>
##contig=<ID=SCAFFOLD_1823237>
##contig=<ID=SCAFFOLD_1823259>
##contig=<ID=SCAFFOLD_1824>
##contig=<ID=SCAFFOLD_18248>
##contig=<ID=SCAFFOLD_1825>
##contig=<ID=SCAFFOLD_1825002>
##contig=<ID=SCAFFOLD_18253>
##contig=<ID=SCAFFOLD_18267>
##contig=<ID=SCAFFOLD_18275>
##contig=<ID=SCAFFOLD_18286>
##contig=<ID=SCAFFOLD_18290>
##contig=<ID=SCAFFOLD_183>
##contig=<ID=SCAFFOLD_18332>
##contig=<ID=SCAFFOLD_18336>
##contig=<ID=SCAFFOLD_18348>
##contig=<ID=SCAFFOLD_18376>
##contig=<ID=SCAFFOLD_1839196>
##contig=<ID=SCAFFOLD_1840494>
##contig=<ID=SCAFFOLD_18416>
##contig=<ID=SCAFFOLD_18440>
##contig=<ID=SCAFFOLD_1844843>
##contig=<ID=SCAFFOLD_184566>
##contig=<ID=SCAFFOLD_184587>
##contig=<ID=SCAFFOLD_18460>
##contig=<ID=SCAFFOLD_1846283>
##contig=<ID=SCAFFOLD_18469>
##contig=<ID=SCAFFOLD_18483>
##contig=<ID=SCAFFOLD_18523>
##contig=<ID=SCAFFOLD_18533>
##contig=<ID=SCAFFOLD_18534>
##contig=<ID=SCAFFOLD_18543>
##contig=<ID=SCAFFOLD_1857059>
##contig=<ID=SCAFFOLD_1859284>
##contig=<ID=SCAFFOLD_18603>
##contig=<ID=SCAFFOLD_1861028>
##contig=<ID=SCAFFOLD_18621>
##contig=<ID=SCAFFOLD_1866737>
##contig=<ID=SCAFFOLD_1867112>
##contig=<ID=SCAFFOLD_18686>
##contig=<ID=SCAFFOLD_1869103>
##contig=<ID=SCAFFOLD_187>
##contig=<ID=SCAFFOLD_18709>
##contig=<ID=SCAFFOLD_1871>
##contig=<ID=SCAFFOLD_18717>
##contig=<ID=SCAFFOLD_1871829>
##contig=<ID=SCAFFOLD_1874468>
##contig=<ID=SCAFFOLD_18758>
##contig=<ID=SCAFFOLD_18813>
##contig=<ID=SCAFFOLD_18818>
##contig=<ID=SCAFFOLD_18847>
##contig=<ID=SCAFFOLD_1890192>
##contig=<ID=SCAFFOLD_18912>
##contig=<ID=SCAFFOLD_18914>
##contig=<ID=SCAFFOLD_18938>
##contig=<ID=SCAFFOLD_18946>
##contig=<ID=SCAFFOLD_18949>
##contig=<ID=SCAFFOLD_1896532>
##contig=<ID=SCAFFOLD_18966>
##contig=<ID=SCAFFOLD_1897>
##contig=<ID=SCAFFOLD_1897254>
##contig=<ID=SCAFFOLD_18987>
##contig=<ID=SCAFFOLD_1899086>
##contig=<ID=SCAFFOLD_18995>
##contig=<ID=SCAFFOLD_19041>
##contig=<ID=SCAFFOLD_19054>
##contig=<ID=SCAFFOLD_19084>
##contig=<ID=SCAFFOLD_19119>
##contig=<ID=SCAFFOLD_19120>
##contig=<ID=SCAFFOLD_1912469>
##contig=<ID=SCAFFOLD_1912731>
##contig=<ID=SCAFFOLD_19129>
##contig=<ID=SCAFFOLD_19168>
##contig=<ID=SCAFFOLD_1917846>
##contig=<ID=SCAFFOLD_1919970>
##contig=<ID=SCAFFOLD_1920>
##contig=<ID=SCAFFOLD_1923029>
##contig=<ID=SCAFFOLD_1923177>
##contig=<ID=SCAFFOLD_1923670>
##contig=<ID=SCAFFOLD_1924547>
##contig=<ID=SCAFFOLD_19269>
##contig=<ID=SCAFFOLD_19272>
##contig=<ID=SCAFFOLD_19277>
##contig=<ID=SCAFFOLD_19284>
##contig=<ID=SCAFFOLD_19288>
##contig=<ID=SCAFFOLD_19294>
##contig=<ID=SCAFFOLD_1930332>
##contig=<ID=SCAFFOLD_19310>
##contig=<ID=SCAFFOLD_19312>
##contig=<ID=SCAFFOLD_1931331>
##contig=<ID=SCAFFOLD_19314>
##contig=<ID=SCAFFOLD_1932767>
##contig=<ID=SCAFFOLD_1932940>
##contig=<ID=SCAFFOLD_1934303>
##contig=<ID=SCAFFOLD_19376>
##contig=<ID=SCAFFOLD_1939128>
##contig=<ID=SCAFFOLD_19399>
##contig=<ID=SCAFFOLD_194>
##contig=<ID=SCAFFOLD_19408>
##contig=<ID=SCAFFOLD_19411>
##contig=<ID=SCAFFOLD_19413>
##contig=<ID=SCAFFOLD_1942919>
##contig=<ID=SCAFFOLD_1945>
##contig=<ID=SCAFFOLD_19458>
##contig=<ID=SCAFFOLD_19464>
##contig=<ID=SCAFFOLD_19465>
##contig=<ID=SCAFFOLD_1949801>
##contig=<ID=SCAFFOLD_1950>
##contig=<ID=SCAFFOLD_19516>
##contig=<ID=SCAFFOLD_19544>
##contig=<ID=SCAFFOLD_19546>
##contig=<ID=SCAFFOLD_19547>
##contig=<ID=SCAFFOLD_19549>
##contig=<ID=SCAFFOLD_19550>
##contig=<ID=SCAFFOLD_19552>
##contig=<ID=SCAFFOLD_19566>
##contig=<ID=SCAFFOLD_19568>
##contig=<ID=SCAFFOLD_19571>
##contig=<ID=SCAFFOLD_1957374>
##contig=<ID=SCAFFOLD_1957921>
##contig=<ID=SCAFFOLD_1959>
##contig=<ID=SCAFFOLD_196>
##contig=<ID=SCAFFOLD_1960008>
##contig=<ID=SCAFFOLD_1961633>
##contig=<ID=SCAFFOLD_19640>
##contig=<ID=SCAFFOLD_19643>
##contig=<ID=SCAFFOLD_1964744>
##contig=<ID=SCAFFOLD_19655>
##contig=<ID=SCAFFOLD_1967508>
##contig=<ID=SCAFFOLD_1968419>
##contig=<ID=SCAFFOLD_19686>
##contig=<ID=SCAFFOLD_19697>
##contig=<ID=SCAFFOLD_19715>
##contig=<ID=SCAFFOLD_1972>
##contig=<ID=SCAFFOLD_1973025>
##contig=<ID=SCAFFOLD_19743>
##contig=<ID=SCAFFOLD_1975660>
##contig=<ID=SCAFFOLD_19768>
##contig=<ID=SCAFFOLD_1977>
##contig=<ID=SCAFFOLD_19770>
##contig=<ID=SCAFFOLD_1978143>
##contig=<ID=SCAFFOLD_19782>
##contig=<ID=SCAFFOLD_19817>
##contig=<ID=SCAFFOLD_19829>
##contig=<ID=SCAFFOLD_1984465>
##contig=<ID=SCAFFOLD_1984570>
##contig=<ID=SCAFFOLD_19850>
##contig=<ID=SCAFFOLD_19870>
##contig=<ID=SCAFFOLD_19885>
##contig=<ID=SCAFFOLD_1988652>
##contig=<ID=SCAFFOLD_1989>
##contig=<ID=SCAFFOLD_1989193>
##contig=<ID=SCAFFOLD_199>
##contig=<ID=SCAFFOLD_1995690>
##contig=<ID=SCAFFOLD_19974>
##contig=<ID=SCAFFOLD_19999>
##contig=<ID=SCAFFOLD_2000546>
##contig=<ID=SCAFFOLD_2001011>
##contig=<ID=SCAFFOLD_2001220>
##contig=<ID=SCAFFOLD_200133>
##contig=<ID=SCAFFOLD_2002481>
##contig=<ID=SCAFFOLD_20029>
##contig=<ID=SCAFFOLD_20035>
##contig=<ID=SCAFFOLD_20041>
##contig=<ID=SCAFFOLD_20056>
##contig=<ID=SCAFFOLD_2005984>
##contig=<ID=SCAFFOLD_2007546>
##contig=<ID=SCAFFOLD_2009037>
##contig=<ID=SCAFFOLD_20108>
##contig=<ID=SCAFFOLD_20111>
##contig=<ID=SCAFFOLD_20140>
##contig=<ID=SCAFFOLD_2014588>
##contig=<ID=SCAFFOLD_20164>
##contig=<ID=SCAFFOLD_2016600>
##contig=<ID=SCAFFOLD_20171>
##contig=<ID=SCAFFOLD_2022>
##contig=<ID=SCAFFOLD_2022312>
##contig=<ID=SCAFFOLD_20226>
##contig=<ID=SCAFFOLD_2024793>
##contig=<ID=SCAFFOLD_2025313>
##contig=<ID=SCAFFOLD_2026508>
##contig=<ID=SCAFFOLD_20272>
##contig=<ID=SCAFFOLD_2028318>
##contig=<ID=SCAFFOLD_20304>
##contig=<ID=SCAFFOLD_2031>
##contig=<ID=SCAFFOLD_2033297>
##contig=<ID=SCAFFOLD_2035100>
##contig=<ID=SCAFFOLD_20354>
##contig=<ID=SCAFFOLD_20363>
##contig=<ID=SCAFFOLD_2037262>
##contig=<ID=SCAFFOLD_2040>
##contig=<ID=SCAFFOLD_20441>
##contig=<ID=SCAFFOLD_2045326>
##contig=<ID=SCAFFOLD_2045820>
##contig=<ID=SCAFFOLD_20472>
##contig=<ID=SCAFFOLD_20475>
##contig=<ID=SCAFFOLD_20497>
##contig=<ID=SCAFFOLD_2051>
##contig=<ID=SCAFFOLD_20521>
##contig=<ID=SCAFFOLD_2053>
##contig=<ID=SCAFFOLD_20545>
##contig=<ID=SCAFFOLD_20546>
##contig=<ID=SCAFFOLD_20550>
##contig=<ID=SCAFFOLD_20569>
##contig=<ID=SCAFFOLD_2057416>
##contig=<ID=SCAFFOLD_20599>
##contig=<ID=SCAFFOLD_20619>
##contig=<ID=SCAFFOLD_2062>
##contig=<ID=SCAFFOLD_2062177>
##contig=<ID=SCAFFOLD_2066463>
##contig=<ID=SCAFFOLD_20672>
##contig=<ID=SCAFFOLD_2067394>
##contig=<ID=SCAFFOLD_20674>
##contig=<ID=SCAFFOLD_2072121>
##contig=<ID=SCAFFOLD_2072465>
##contig=<ID=SCAFFOLD_2072533>
##contig=<ID=SCAFFOLD_2078>
##contig=<ID=SCAFFOLD_20790>
##contig=<ID=SCAFFOLD_2079398>
##contig=<ID=SCAFFOLD_208041>
##contig=<ID=SCAFFOLD_20815>
##contig=<ID=SCAFFOLD_2081946>
##contig=<ID=SCAFFOLD_20833>
##contig=<ID=SCAFFOLD_20856>
##contig=<ID=SCAFFOLD_20860>
##contig=<ID=SCAFFOLD_20884>
##contig=<ID=SCAFFOLD_20895>
##contig=<ID=SCAFFOLD_2090066>
##contig=<ID=SCAFFOLD_20906>
##contig=<ID=SCAFFOLD_20913>
##contig=<ID=SCAFFOLD_2091976>
##contig=<ID=SCAFFOLD_20931>
##contig=<ID=SCAFFOLD_2094227>
##contig=<ID=SCAFFOLD_209600>
##contig=<ID=SCAFFOLD_21013>
##contig=<ID=SCAFFOLD_21020>
##contig=<ID=SCAFFOLD_2105>
##contig=<ID=SCAFFOLD_2107391>
##contig=<ID=SCAFFOLD_21090>
##contig=<ID=SCAFFOLD_21091>
##contig=<ID=SCAFFOLD_21098>
##contig=<ID=SCAFFOLD_21105>
##contig=<ID=SCAFFOLD_2110652>
##contig=<ID=SCAFFOLD_2111203>
##contig=<ID=SCAFFOLD_21122>
##contig=<ID=SCAFFOLD_2116951>
##contig=<ID=SCAFFOLD_2118145>
##contig=<ID=SCAFFOLD_2119695>
##contig=<ID=SCAFFOLD_2120001>
##contig=<ID=SCAFFOLD_2120339>
##contig=<ID=SCAFFOLD_21217>
##contig=<ID=SCAFFOLD_2122>
##contig=<ID=SCAFFOLD_2124749>
##contig=<ID=SCAFFOLD_2125195>
##contig=<ID=SCAFFOLD_21262>
##contig=<ID=SCAFFOLD_2127351>
##contig=<ID=SCAFFOLD_2128505>
##contig=<ID=SCAFFOLD_21288>
##contig=<ID=SCAFFOLD_21294>
##contig=<ID=SCAFFOLD_2129449>
##contig=<ID=SCAFFOLD_2129658>
##contig=<ID=SCAFFOLD_21299>
##contig=<ID=SCAFFOLD_21308>
##contig=<ID=SCAFFOLD_2131>
##contig=<ID=SCAFFOLD_21325>
##contig=<ID=SCAFFOLD_21347>
##contig=<ID=SCAFFOLD_2136049>
##contig=<ID=SCAFFOLD_21367>
##contig=<ID=SCAFFOLD_21375>
##contig=<ID=SCAFFOLD_2139>
##contig=<ID=SCAFFOLD_21392>
##contig=<ID=SCAFFOLD_2140274>
##contig=<ID=SCAFFOLD_21428>
##contig=<ID=SCAFFOLD_21431>
##contig=<ID=SCAFFOLD_2143519>
##contig=<ID=SCAFFOLD_2144>
##contig=<ID=SCAFFOLD_2144175>
##contig=<ID=SCAFFOLD_2145534>
##contig=<ID=SCAFFOLD_21467>
##contig=<ID=SCAFFOLD_21478>
##contig=<ID=SCAFFOLD_21482>
##contig=<ID=SCAFFOLD_21490>
##contig=<ID=SCAFFOLD_2149325>
##contig=<ID=SCAFFOLD_21522>
##contig=<ID=SCAFFOLD_2154>
##contig=<ID=SCAFFOLD_2155>
##contig=<ID=SCAFFOLD_21557>
##contig=<ID=SCAFFOLD_21578>
##contig=<ID=SCAFFOLD_21584>
##contig=<ID=SCAFFOLD_21594>
##contig=<ID=SCAFFOLD_2160434>
##contig=<ID=SCAFFOLD_21612>
##contig=<ID=SCAFFOLD_21627>
##contig=<ID=SCAFFOLD_2162944>
##contig=<ID=SCAFFOLD_2163>
##contig=<ID=SCAFFOLD_21636>
##contig=<ID=SCAFFOLD_2167342>
##contig=<ID=SCAFFOLD_2167835>
##contig=<ID=SCAFFOLD_2168103>
##contig=<ID=SCAFFOLD_2168697>
##contig=<ID=SCAFFOLD_21692>
##contig=<ID=SCAFFOLD_2169944>
##contig=<ID=SCAFFOLD_2170973>
##contig=<ID=SCAFFOLD_2172606>
##contig=<ID=SCAFFOLD_2174>
##contig=<ID=SCAFFOLD_21769>
##contig=<ID=SCAFFOLD_2177643>
##contig=<ID=SCAFFOLD_2178509>
##contig=<ID=SCAFFOLD_21809>
##contig=<ID=SCAFFOLD_2185>
##contig=<ID=SCAFFOLD_2185612>
##contig=<ID=SCAFFOLD_21900>
##contig=<ID=SCAFFOLD_21917>
##contig=<ID=SCAFFOLD_21921>
##contig=<ID=SCAFFOLD_21926>
##contig=<ID=SCAFFOLD_21928>
##contig=<ID=SCAFFOLD_21935>
##contig=<ID=SCAFFOLD_21942>
##contig=<ID=SCAFFOLD_2194291>
##contig=<ID=SCAFFOLD_2194322>
##contig=<ID=SCAFFOLD_2195087>
##contig=<ID=SCAFFOLD_21961>
##contig=<ID=SCAFFOLD_21971>
##contig=<ID=SCAFFOLD_21974>
##contig=<ID=SCAFFOLD_21975>
##contig=<ID=SCAFFOLD_2197788>
##contig=<ID=SCAFFOLD_2200358>
##contig=<ID=SCAFFOLD_2201238>
##contig=<ID=SCAFFOLD_22014>
##contig=<ID=SCAFFOLD_22021>
##contig=<ID=SCAFFOLD_22024>
##contig=<ID=SCAFFOLD_22034>
##contig=<ID=SCAFFOLD_2204>
##contig=<ID=SCAFFOLD_22052>
##contig=<ID=SCAFFOLD_2205527>
##contig=<ID=SCAFFOLD_2208>
##contig=<ID=SCAFFOLD_2213257>
##contig=<ID=SCAFFOLD_22143>
##contig=<ID=SCAFFOLD_2214590>
##contig=<ID=SCAFFOLD_2214828>
##contig=<ID=SCAFFOLD_2216692>
##contig=<ID=SCAFFOLD_22169>
##contig=<ID=SCAFFOLD_2218063>
##contig=<ID=SCAFFOLD_2218931>
##contig=<ID=SCAFFOLD_22226>
##contig=<ID=SCAFFOLD_22235>
##contig=<ID=SCAFFOLD_22237>
##contig=<ID=SCAFFOLD_2224>
##contig=<ID=SCAFFOLD_22251>
##contig=<ID=SCAFFOLD_22260>
##contig=<ID=SCAFFOLD_22295>
##contig=<ID=SCAFFOLD_22313>
##contig=<ID=SCAFFOLD_2233259>
##contig=<ID=SCAFFOLD_2234>
##contig=<ID=SCAFFOLD_223451>
##contig=<ID=SCAFFOLD_2234610>
##contig=<ID=SCAFFOLD_22348>
##contig=<ID=SCAFFOLD_22358>
##contig=<ID=SCAFFOLD_22361>
##contig=<ID=SCAFFOLD_2236444>
##contig=<ID=SCAFFOLD_2236621>
##contig=<ID=SCAFFOLD_2238>
##contig=<ID=SCAFFOLD_2240763>
##contig=<ID=SCAFFOLD_2243394>
##contig=<ID=SCAFFOLD_22437>
##contig=<ID=SCAFFOLD_2244>
##contig=<ID=SCAFFOLD_22453>
##contig=<ID=SCAFFOLD_2246232>
##contig=<ID=SCAFFOLD_22463>
##contig=<ID=SCAFFOLD_22471>
##contig=<ID=SCAFFOLD_22474>
##contig=<ID=SCAFFOLD_22475>
##contig=<ID=SCAFFOLD_22476>
##contig=<ID=SCAFFOLD_22490>
##contig=<ID=SCAFFOLD_2249788>
##contig=<ID=SCAFFOLD_225051>
##contig=<ID=SCAFFOLD_2251839>
##contig=<ID=SCAFFOLD_22537>
##contig=<ID=SCAFFOLD_2254400>
##contig=<ID=SCAFFOLD_22548>
##contig=<ID=SCAFFOLD_2255225>
##contig=<ID=SCAFFOLD_22555>
##contig=<ID=SCAFFOLD_22574>
##contig=<ID=SCAFFOLD_2258483>
##contig=<ID=SCAFFOLD_2259>
##contig=<ID=SCAFFOLD_22598>
##contig=<ID=SCAFFOLD_22606>
##contig=<ID=SCAFFOLD_22613>
##contig=<ID=SCAFFOLD_22628>
##contig=<ID=SCAFFOLD_22637>
##contig=<ID=SCAFFOLD_2265399>
##contig=<ID=SCAFFOLD_22656>
##contig=<ID=SCAFFOLD_2266517>
##contig=<ID=SCAFFOLD_2267732>
##contig=<ID=SCAFFOLD_2268039>
##contig=<ID=SCAFFOLD_22697>
##contig=<ID=SCAFFOLD_2269933>
##contig=<ID=SCAFFOLD_22702>
##contig=<ID=SCAFFOLD_2270722>
##contig=<ID=SCAFFOLD_2270959>
##contig=<ID=SCAFFOLD_22721>
##contig=<ID=SCAFFOLD_2275>
##contig=<ID=SCAFFOLD_2275275>
##contig=<ID=SCAFFOLD_227531>
##contig=<ID=SCAFFOLD_22758>
##contig=<ID=SCAFFOLD_22769>
##contig=<ID=SCAFFOLD_22776>
##contig=<ID=SCAFFOLD_2278246>
##contig=<ID=SCAFFOLD_2278337>
##contig=<ID=SCAFFOLD_227970>
##contig=<ID=SCAFFOLD_228>
##contig=<ID=SCAFFOLD_22805>
##contig=<ID=SCAFFOLD_22810>
##contig=<ID=SCAFFOLD_2282578>
##contig=<ID=SCAFFOLD_22835>
##contig=<ID=SCAFFOLD_2283734>
##contig=<ID=SCAFFOLD_2285178>
##contig=<ID=SCAFFOLD_22852>
##contig=<ID=SCAFFOLD_22853>
##contig=<ID=SCAFFOLD_22859>
##contig=<ID=SCAFFOLD_22886>
##contig=<ID=SCAFFOLD_2289101>
##contig=<ID=SCAFFOLD_22903>
##contig=<ID=SCAFFOLD_2290999>
##contig=<ID=SCAFFOLD_22916>
##contig=<ID=SCAFFOLD_2292>
##contig=<ID=SCAFFOLD_22928>
##contig=<ID=SCAFFOLD_22931>
##contig=<ID=SCAFFOLD_22943>
##contig=<ID=SCAFFOLD_22995>
##contig=<ID=SCAFFOLD_23028>
##contig=<ID=SCAFFOLD_2304152>
##contig=<ID=SCAFFOLD_2304427>
##contig=<ID=SCAFFOLD_2307289>
##contig=<ID=SCAFFOLD_23075>
##contig=<ID=SCAFFOLD_230982>
##contig=<ID=SCAFFOLD_2310725>
##contig=<ID=SCAFFOLD_2311>
##contig=<ID=SCAFFOLD_23126>
##contig=<ID=SCAFFOLD_23140>
##contig=<ID=SCAFFOLD_23163>
##contig=<ID=SCAFFOLD_23167>
##contig=<ID=SCAFFOLD_2318812>
##contig=<ID=SCAFFOLD_2319447>
##contig=<ID=SCAFFOLD_2321>
##contig=<ID=SCAFFOLD_2322>
##contig=<ID=SCAFFOLD_23225>
##contig=<ID=SCAFFOLD_2322979>
##contig=<ID=SCAFFOLD_23242>
##contig=<ID=SCAFFOLD_2327133>
##contig=<ID=SCAFFOLD_2330380>
##contig=<ID=SCAFFOLD_23314>
##contig=<ID=SCAFFOLD_23316>
##contig=<ID=SCAFFOLD_23335>
##contig=<ID=SCAFFOLD_23348>
##contig=<ID=SCAFFOLD_23355>
##contig=<ID=SCAFFOLD_2337941>
##contig=<ID=SCAFFOLD_2340200>
##contig=<ID=SCAFFOLD_2341058>
##contig=<ID=SCAFFOLD_23412>
##contig=<ID=SCAFFOLD_23414>
##contig=<ID=SCAFFOLD_2341646>
##contig=<ID=SCAFFOLD_2341707>
##contig=<ID=SCAFFOLD_2344>
##contig=<ID=SCAFFOLD_2344514>
##contig=<ID=SCAFFOLD_23449>
##contig=<ID=SCAFFOLD_2345>
##contig=<ID=SCAFFOLD_2349140>
##contig=<ID=SCAFFOLD_23505>
##contig=<ID=SCAFFOLD_2350605>
##contig=<ID=SCAFFOLD_23510>
##contig=<ID=SCAFFOLD_2351120>
##contig=<ID=SCAFFOLD_23513>
##contig=<ID=SCAFFOLD_2351921>
##contig=<ID=SCAFFOLD_23525>
##contig=<ID=SCAFFOLD_2352544>
##contig=<ID=SCAFFOLD_23527>
##contig=<ID=SCAFFOLD_2353082>
##contig=<ID=SCAFFOLD_2353440>
##contig=<ID=SCAFFOLD_23541>
##contig=<ID=SCAFFOLD_23552>
##contig=<ID=SCAFFOLD_23556>
##contig=<ID=SCAFFOLD_23613>
##contig=<ID=SCAFFOLD_2361850>
##contig=<ID=SCAFFOLD_2363192>
##contig=<ID=SCAFFOLD_2364>
##contig=<ID=SCAFFOLD_2364376>
##contig=<ID=SCAFFOLD_2365356>
##contig=<ID=SCAFFOLD_2365419>
##contig=<ID=SCAFFOLD_23663>
##contig=<ID=SCAFFOLD_23665>
##contig=<ID=SCAFFOLD_2367869>
##contig=<ID=SCAFFOLD_23683>
##contig=<ID=SCAFFOLD_2369844>
##contig=<ID=SCAFFOLD_23702>
##contig=<ID=SCAFFOLD_2370336>
##contig=<ID=SCAFFOLD_23717>
##contig=<ID=SCAFFOLD_2373219>
##contig=<ID=SCAFFOLD_23746>
##contig=<ID=SCAFFOLD_2375154>
##contig=<ID=SCAFFOLD_23757>
##contig=<ID=SCAFFOLD_23769>
##contig=<ID=SCAFFOLD_2377815>
##contig=<ID=SCAFFOLD_23781>
##contig=<ID=SCAFFOLD_2380311>
##contig=<ID=SCAFFOLD_23812>
##contig=<ID=SCAFFOLD_23813>
##contig=<ID=SCAFFOLD_23821>
##contig=<ID=SCAFFOLD_2382491>
##contig=<ID=SCAFFOLD_23826>
##contig=<ID=SCAFFOLD_2383358>
##contig=<ID=SCAFFOLD_23843>
##contig=<ID=SCAFFOLD_2386801>
##contig=<ID=SCAFFOLD_23869>
##contig=<ID=SCAFFOLD_23872>
##contig=<ID=SCAFFOLD_2387755>
##contig=<ID=SCAFFOLD_23895>
##contig=<ID=SCAFFOLD_239>
##contig=<ID=SCAFFOLD_23915>
##contig=<ID=SCAFFOLD_2392473>
##contig=<ID=SCAFFOLD_2394228>
##contig=<ID=SCAFFOLD_2394499>
##contig=<ID=SCAFFOLD_23953>
##contig=<ID=SCAFFOLD_23989>
##contig=<ID=SCAFFOLD_24016>
##contig=<ID=SCAFFOLD_2403403>
##contig=<ID=SCAFFOLD_2403843>
##contig=<ID=SCAFFOLD_24048>
##contig=<ID=SCAFFOLD_24064>
##contig=<ID=SCAFFOLD_2407986>
##contig=<ID=SCAFFOLD_2408508>
##contig=<ID=SCAFFOLD_2411>
##contig=<ID=SCAFFOLD_2411406>
##contig=<ID=SCAFFOLD_2413>
##contig=<ID=SCAFFOLD_24131>
##contig=<ID=SCAFFOLD_2415>
##contig=<ID=SCAFFOLD_2415030>
##contig=<ID=SCAFFOLD_2415113>
##contig=<ID=SCAFFOLD_2415774>
##contig=<ID=SCAFFOLD_2416415>
##contig=<ID=SCAFFOLD_24171>
##contig=<ID=SCAFFOLD_24181>
##contig=<ID=SCAFFOLD_2418532>
##contig=<ID=SCAFFOLD_24190>
##contig=<ID=SCAFFOLD_2421928>
##contig=<ID=SCAFFOLD_24223>
##contig=<ID=SCAFFOLD_2422886>
##contig=<ID=SCAFFOLD_2423611>
##contig=<ID=SCAFFOLD_24240>
##contig=<ID=SCAFFOLD_24256>
##contig=<ID=SCAFFOLD_2425671>
##contig=<ID=SCAFFOLD_24270>
##contig=<ID=SCAFFOLD_24286>
##contig=<ID=SCAFFOLD_24289>
##contig=<ID=SCAFFOLD_24292>
##contig=<ID=SCAFFOLD_24302>
##contig=<ID=SCAFFOLD_24305>
##contig=<ID=SCAFFOLD_24339>
##contig=<ID=SCAFFOLD_2434362>
##contig=<ID=SCAFFOLD_2436>
##contig=<ID=SCAFFOLD_2436567>
##contig=<ID=SCAFFOLD_24378>
##contig=<ID=SCAFFOLD_2441288>
##contig=<ID=SCAFFOLD_24413>
##contig=<ID=SCAFFOLD_2442447>
##contig=<ID=SCAFFOLD_2445204>
##contig=<ID=SCAFFOLD_2445222>
##contig=<ID=SCAFFOLD_24461>
##contig=<ID=SCAFFOLD_2447831>
##contig=<ID=SCAFFOLD_24497>
##contig=<ID=SCAFFOLD_2450108>
##contig=<ID=SCAFFOLD_24512>
##contig=<ID=SCAFFOLD_24521>
##contig=<ID=SCAFFOLD_2452942>
##contig=<ID=SCAFFOLD_2453813>
##contig=<ID=SCAFFOLD_24548>
##contig=<ID=SCAFFOLD_24553>
##contig=<ID=SCAFFOLD_24554>
##contig=<ID=SCAFFOLD_24584>
##contig=<ID=SCAFFOLD_24590>
##contig=<ID=SCAFFOLD_2459231>
##contig=<ID=SCAFFOLD_2459360>
##contig=<ID=SCAFFOLD_2460350>
##contig=<ID=SCAFFOLD_24619>
##contig=<ID=SCAFFOLD_24624>
##contig=<ID=SCAFFOLD_24632>
##contig=<ID=SCAFFOLD_2463960>
##contig=<ID=SCAFFOLD_2464549>
##contig=<ID=SCAFFOLD_24652>
##contig=<ID=SCAFFOLD_2465330>
##contig=<ID=SCAFFOLD_2465625>
##contig=<ID=SCAFFOLD_24665>
##contig=<ID=SCAFFOLD_24676>
##contig=<ID=SCAFFOLD_24684>
##contig=<ID=SCAFFOLD_247062>
##contig=<ID=SCAFFOLD_24710>
##contig=<ID=SCAFFOLD_2473>
##contig=<ID=SCAFFOLD_24744>
##contig=<ID=SCAFFOLD_2474945>
##contig=<ID=SCAFFOLD_2476>
##contig=<ID=SCAFFOLD_24763>
##contig=<ID=SCAFFOLD_24765>
##contig=<ID=SCAFFOLD_2477427>
##contig=<ID=SCAFFOLD_2478588>
##contig=<ID=SCAFFOLD_24787>
##contig=<ID=SCAFFOLD_2479>
##contig=<ID=SCAFFOLD_24834>
##contig=<ID=SCAFFOLD_24838>
##contig=<ID=SCAFFOLD_2484515>
##contig=<ID=SCAFFOLD_2486688>
##contig=<ID=SCAFFOLD_2487554>
##contig=<ID=SCAFFOLD_24880>
##contig=<ID=SCAFFOLD_2488120>
##contig=<ID=SCAFFOLD_24884>
##contig=<ID=SCAFFOLD_24887>
##contig=<ID=SCAFFOLD_2488794>
##contig=<ID=SCAFFOLD_24896>
##contig=<ID=SCAFFOLD_2493402>
##contig=<ID=SCAFFOLD_2493601>
##contig=<ID=SCAFFOLD_2493778>
##contig=<ID=SCAFFOLD_2495>
##contig=<ID=SCAFFOLD_24958>
##contig=<ID=SCAFFOLD_24967>
##contig=<ID=SCAFFOLD_24991>
##contig=<ID=SCAFFOLD_24994>
##contig=<ID=SCAFFOLD_2502>
##contig=<ID=SCAFFOLD_2502796>
##contig=<ID=SCAFFOLD_2503172>
##contig=<ID=SCAFFOLD_2503436>
##contig=<ID=SCAFFOLD_2505886>
##contig=<ID=SCAFFOLD_2506817>
##contig=<ID=SCAFFOLD_25077>
##contig=<ID=SCAFFOLD_25098>
##contig=<ID=SCAFFOLD_2510537>
##contig=<ID=SCAFFOLD_25107>
##contig=<ID=SCAFFOLD_25117>
##contig=<ID=SCAFFOLD_25146>
##contig=<ID=SCAFFOLD_25165>
##contig=<ID=SCAFFOLD_25191>
##contig=<ID=SCAFFOLD_2525931>
##contig=<ID=SCAFFOLD_25264>
##contig=<ID=SCAFFOLD_2528>
##contig=<ID=SCAFFOLD_2528329>
##contig=<ID=SCAFFOLD_25285>
##contig=<ID=SCAFFOLD_25300>
##contig=<ID=SCAFFOLD_25308>
##contig=<ID=SCAFFOLD_25318>
##contig=<ID=SCAFFOLD_2534404>
##contig=<ID=SCAFFOLD_2534591>
##contig=<ID=SCAFFOLD_2535170>
##contig=<ID=SCAFFOLD_25353>
##contig=<ID=SCAFFOLD_2536500>
##contig=<ID=SCAFFOLD_25377>
##contig=<ID=SCAFFOLD_2539>
##contig=<ID=SCAFFOLD_2541248>
##contig=<ID=SCAFFOLD_25415>
##contig=<ID=SCAFFOLD_25422>
##contig=<ID=SCAFFOLD_2542609>
##contig=<ID=SCAFFOLD_2542775>
##contig=<ID=SCAFFOLD_2544>
##contig=<ID=SCAFFOLD_25452>
##contig=<ID=SCAFFOLD_2546172>
##contig=<ID=SCAFFOLD_2546550>
##contig=<ID=SCAFFOLD_25467>
##contig=<ID=SCAFFOLD_2547740>
##contig=<ID=SCAFFOLD_2548>
##contig=<ID=SCAFFOLD_2548314>
##contig=<ID=SCAFFOLD_25491>
##contig=<ID=SCAFFOLD_2549243>
##contig=<ID=SCAFFOLD_25495>
##contig=<ID=SCAFFOLD_2549667>
##contig=<ID=SCAFFOLD_25523>
##contig=<ID=SCAFFOLD_25524>
##contig=<ID=SCAFFOLD_25525>
##contig=<ID=SCAFFOLD_2554016>
##contig=<ID=SCAFFOLD_2554029>
##contig=<ID=SCAFFOLD_25546>
##contig=<ID=SCAFFOLD_25553>
##contig=<ID=SCAFFOLD_25556>
##contig=<ID=SCAFFOLD_25571>
##contig=<ID=SCAFFOLD_2557169>
##contig=<ID=SCAFFOLD_25575>
##contig=<ID=SCAFFOLD_2557892>
##contig=<ID=SCAFFOLD_25589>
##contig=<ID=SCAFFOLD_25597>
##contig=<ID=SCAFFOLD_2560764>
##contig=<ID=SCAFFOLD_2561932>
##contig=<ID=SCAFFOLD_2562387>
##contig=<ID=SCAFFOLD_2566>
##contig=<ID=SCAFFOLD_25665>
##contig=<ID=SCAFFOLD_2566651>
##contig=<ID=SCAFFOLD_25686>
##contig=<ID=SCAFFOLD_2568985>
##contig=<ID=SCAFFOLD_2569237>
##contig=<ID=SCAFFOLD_2571269>
##contig=<ID=SCAFFOLD_2571444>
##contig=<ID=SCAFFOLD_25723>
##contig=<ID=SCAFFOLD_2572362>
##contig=<ID=SCAFFOLD_25726>
##contig=<ID=SCAFFOLD_2573998>
##contig=<ID=SCAFFOLD_2574528>
##contig=<ID=SCAFFOLD_25746>
##contig=<ID=SCAFFOLD_25747>
##contig=<ID=SCAFFOLD_2574804>
##contig=<ID=SCAFFOLD_2575391>
##contig=<ID=SCAFFOLD_2575947>
##contig=<ID=SCAFFOLD_2576657>
##contig=<ID=SCAFFOLD_25768>
##contig=<ID=SCAFFOLD_2579>
##contig=<ID=SCAFFOLD_25793>
##contig=<ID=SCAFFOLD_2579643>
##contig=<ID=SCAFFOLD_25825>
##contig=<ID=SCAFFOLD_2582581>
##contig=<ID=SCAFFOLD_25838>
##contig=<ID=SCAFFOLD_2587275>
##contig=<ID=SCAFFOLD_25877>
##contig=<ID=SCAFFOLD_25888>
##contig=<ID=SCAFFOLD_2592712>
##contig=<ID=SCAFFOLD_2593115>
##contig=<ID=SCAFFOLD_2593705>
##contig=<ID=SCAFFOLD_2594833>
##contig=<ID=SCAFFOLD_2595637>
##contig=<ID=SCAFFOLD_2595671>
##contig=<ID=SCAFFOLD_25989>
##contig=<ID=SCAFFOLD_25998>
##contig=<ID=SCAFFOLD_26002>
##contig=<ID=SCAFFOLD_2602162>
##contig=<ID=SCAFFOLD_2604462>
##contig=<ID=SCAFFOLD_26058>
##contig=<ID=SCAFFOLD_2606313>
##contig=<ID=SCAFFOLD_26075>
##contig=<ID=SCAFFOLD_2607698>
##contig=<ID=SCAFFOLD_2608097>
##contig=<ID=SCAFFOLD_261>
##contig=<ID=SCAFFOLD_26111>
##contig=<ID=SCAFFOLD_2612>
##contig=<ID=SCAFFOLD_2612049>
##contig=<ID=SCAFFOLD_2612646>
##contig=<ID=SCAFFOLD_26138>
##contig=<ID=SCAFFOLD_26143>
##contig=<ID=SCAFFOLD_2615451>
##contig=<ID=SCAFFOLD_26158>
##contig=<ID=SCAFFOLD_2615856>
##contig=<ID=SCAFFOLD_26189>
##contig=<ID=SCAFFOLD_2619397>
##contig=<ID=SCAFFOLD_2619695>
##contig=<ID=SCAFFOLD_2620>
##contig=<ID=SCAFFOLD_2621277>
##contig=<ID=SCAFFOLD_26219>
##contig=<ID=SCAFFOLD_26256>
##contig=<ID=SCAFFOLD_26266>
##contig=<ID=SCAFFOLD_26276>
##contig=<ID=SCAFFOLD_2629578>
##contig=<ID=SCAFFOLD_2629788>
##contig=<ID=SCAFFOLD_2629925>
##contig=<ID=SCAFFOLD_263>
##contig=<ID=SCAFFOLD_2630043>
##contig=<ID=SCAFFOLD_2630826>
##contig=<ID=SCAFFOLD_2631906>
##contig=<ID=SCAFFOLD_2632844>
##contig=<ID=SCAFFOLD_26352>
##contig=<ID=SCAFFOLD_2635628>
##contig=<ID=SCAFFOLD_26363>
##contig=<ID=SCAFFOLD_2637110>
##contig=<ID=SCAFFOLD_2637683>
##contig=<ID=SCAFFOLD_2640091>
##contig=<ID=SCAFFOLD_2640419>
##contig=<ID=SCAFFOLD_2640824>
##contig=<ID=SCAFFOLD_26419>
##contig=<ID=SCAFFOLD_2642729>
##contig=<ID=SCAFFOLD_26437>
##contig=<ID=SCAFFOLD_2644959>
##contig=<ID=SCAFFOLD_26462>
##contig=<ID=SCAFFOLD_26463>
##contig=<ID=SCAFFOLD_2647849>
##contig=<ID=SCAFFOLD_2649449>
##contig=<ID=SCAFFOLD_26498>
##contig=<ID=SCAFFOLD_26515>
##contig=<ID=SCAFFOLD_2653>
##contig=<ID=SCAFFOLD_26541>
##contig=<ID=SCAFFOLD_2654884>
##contig=<ID=SCAFFOLD_26575>
##contig=<ID=SCAFFOLD_2660054>
##contig=<ID=SCAFFOLD_2660628>
##contig=<ID=SCAFFOLD_2661211>
##contig=<ID=SCAFFOLD_2664697>
##contig=<ID=SCAFFOLD_26647>
##contig=<ID=SCAFFOLD_26675>
##contig=<ID=SCAFFOLD_2668364>
##contig=<ID=SCAFFOLD_26691>
##contig=<ID=SCAFFOLD_26696>
##contig=<ID=SCAFFOLD_26702>
##contig=<ID=SCAFFOLD_2670219>
##contig=<ID=SCAFFOLD_2670539>
##contig=<ID=SCAFFOLD_26727>
##contig=<ID=SCAFFOLD_267502>
##contig=<ID=SCAFFOLD_2677225>
##contig=<ID=SCAFFOLD_2678921>
##contig=<ID=SCAFFOLD_2679489>
##contig=<ID=SCAFFOLD_2680628>
##contig=<ID=SCAFFOLD_2681452>
##contig=<ID=SCAFFOLD_2681708>
##contig=<ID=SCAFFOLD_26824>
##contig=<ID=SCAFFOLD_2682751>
##contig=<ID=SCAFFOLD_2683080>
##contig=<ID=SCAFFOLD_2683460>
##contig=<ID=SCAFFOLD_26840>
##contig=<ID=SCAFFOLD_2684277>
##contig=<ID=SCAFFOLD_2686597>
##contig=<ID=SCAFFOLD_26878>
##contig=<ID=SCAFFOLD_26881>
##contig=<ID=SCAFFOLD_26887>
##contig=<ID=SCAFFOLD_26892>
##contig=<ID=SCAFFOLD_2689511>
##contig=<ID=SCAFFOLD_2689878>
##contig=<ID=SCAFFOLD_26910>
##contig=<ID=SCAFFOLD_26925>
##contig=<ID=SCAFFOLD_2693273>
##contig=<ID=SCAFFOLD_2693502>
##contig=<ID=SCAFFOLD_2693731>
##contig=<ID=SCAFFOLD_2693732>
##contig=<ID=SCAFFOLD_26949>
##contig=<ID=SCAFFOLD_26954>
##contig=<ID=SCAFFOLD_26981>
##contig=<ID=SCAFFOLD_26982>
##contig=<ID=SCAFFOLD_2699136>
##contig=<ID=SCAFFOLD_2699640>
##contig=<ID=SCAFFOLD_26998>
##contig=<ID=SCAFFOLD_2699936>
##contig=<ID=SCAFFOLD_27>
##contig=<ID=SCAFFOLD_2700270>
##contig=<ID=SCAFFOLD_2700493>
##contig=<ID=SCAFFOLD_27008>
##contig=<ID=SCAFFOLD_2701124>
##contig=<ID=SCAFFOLD_2701907>
##contig=<ID=SCAFFOLD_27024>
##contig=<ID=SCAFFOLD_27034>
##contig=<ID=SCAFFOLD_27050>
##contig=<ID=SCAFFOLD_27055>
##contig=<ID=SCAFFOLD_2705711>
##contig=<ID=SCAFFOLD_27064>
##contig=<ID=SCAFFOLD_27067>
##contig=<ID=SCAFFOLD_2707>
##contig=<ID=SCAFFOLD_27094>
##contig=<ID=SCAFFOLD_2710250>
##contig=<ID=SCAFFOLD_2711416>
##contig=<ID=SCAFFOLD_27135>
##contig=<ID=SCAFFOLD_27136>
##contig=<ID=SCAFFOLD_27142>
##contig=<ID=SCAFFOLD_2715112>
##contig=<ID=SCAFFOLD_27154>
##contig=<ID=SCAFFOLD_27158>
##contig=<ID=SCAFFOLD_27162>
##contig=<ID=SCAFFOLD_2719139>
##contig=<ID=SCAFFOLD_27198>
##contig=<ID=SCAFFOLD_2721076>
##contig=<ID=SCAFFOLD_2721432>
##contig=<ID=SCAFFOLD_2721548>
##contig=<ID=SCAFFOLD_27236>
##contig=<ID=SCAFFOLD_27237>
##contig=<ID=SCAFFOLD_2723904>
##contig=<ID=SCAFFOLD_2725872>
##contig=<ID=SCAFFOLD_2726>
##contig=<ID=SCAFFOLD_27268>
##contig=<ID=SCAFFOLD_2728>
##contig=<ID=SCAFFOLD_27283>
##contig=<ID=SCAFFOLD_27289>
##contig=<ID=SCAFFOLD_27326>
##contig=<ID=SCAFFOLD_27327>
##contig=<ID=SCAFFOLD_2734632>
##contig=<ID=SCAFFOLD_2734883>
##contig=<ID=SCAFFOLD_27351>
##contig=<ID=SCAFFOLD_27353>
##contig=<ID=SCAFFOLD_2735576>
##contig=<ID=SCAFFOLD_27359>
##contig=<ID=SCAFFOLD_27367>
##contig=<ID=SCAFFOLD_2737>
##contig=<ID=SCAFFOLD_27374>
##contig=<ID=SCAFFOLD_2738878>
##contig=<ID=SCAFFOLD_2739330>
##contig=<ID=SCAFFOLD_2741>
##contig=<ID=SCAFFOLD_2741701>
##contig=<ID=SCAFFOLD_27418>
##contig=<ID=SCAFFOLD_27429>
##contig=<ID=SCAFFOLD_2743350>
##contig=<ID=SCAFFOLD_27440>
##contig=<ID=SCAFFOLD_27449>
##contig=<ID=SCAFFOLD_27456>
##contig=<ID=SCAFFOLD_2747157>
##contig=<ID=SCAFFOLD_2747553>
##contig=<ID=SCAFFOLD_2747887>
##contig=<ID=SCAFFOLD_2748990>
##contig=<ID=SCAFFOLD_2749262>
##contig=<ID=SCAFFOLD_27501>
##contig=<ID=SCAFFOLD_2750295>
##contig=<ID=SCAFFOLD_27534>
##contig=<ID=SCAFFOLD_27567>
##contig=<ID=SCAFFOLD_2757812>
##contig=<ID=SCAFFOLD_2757829>
##contig=<ID=SCAFFOLD_2758414>
##contig=<ID=SCAFFOLD_2759928>
##contig=<ID=SCAFFOLD_2760522>
##contig=<ID=SCAFFOLD_2760663>
##contig=<ID=SCAFFOLD_2763>
##contig=<ID=SCAFFOLD_2763964>
##contig=<ID=SCAFFOLD_27648>
##contig=<ID=SCAFFOLD_2765990>
##contig=<ID=SCAFFOLD_27667>
##contig=<ID=SCAFFOLD_2770527>
##contig=<ID=SCAFFOLD_27707>
##contig=<ID=SCAFFOLD_27716>
##contig=<ID=SCAFFOLD_27721>
##contig=<ID=SCAFFOLD_2776643>
##contig=<ID=SCAFFOLD_27779>
##contig=<ID=SCAFFOLD_27780>
##contig=<ID=SCAFFOLD_27788>
##contig=<ID=SCAFFOLD_2779726>
##contig=<ID=SCAFFOLD_27801>
##contig=<ID=SCAFFOLD_27816>
##contig=<ID=SCAFFOLD_2782547>
##contig=<ID=SCAFFOLD_2784140>
##contig=<ID=SCAFFOLD_2784910>
##contig=<ID=SCAFFOLD_27850>
##contig=<ID=SCAFFOLD_27855>
##contig=<ID=SCAFFOLD_2786135>
##contig=<ID=SCAFFOLD_2786516>
##contig=<ID=SCAFFOLD_27894>
##contig=<ID=SCAFFOLD_27896>
##contig=<ID=SCAFFOLD_2790687>
##contig=<ID=SCAFFOLD_2790757>
##contig=<ID=SCAFFOLD_27935>
##contig=<ID=SCAFFOLD_2793682>
##contig=<ID=SCAFFOLD_2794942>
##contig=<ID=SCAFFOLD_27952>
##contig=<ID=SCAFFOLD_2797765>
##contig=<ID=SCAFFOLD_2798>
##contig=<ID=SCAFFOLD_27980>
##contig=<ID=SCAFFOLD_27984>
##contig=<ID=SCAFFOLD_2798633>
##contig=<ID=SCAFFOLD_28004>
##contig=<ID=SCAFFOLD_2801109>
##contig=<ID=SCAFFOLD_28014>
##contig=<ID=SCAFFOLD_2803276>
##contig=<ID=SCAFFOLD_28060>
##contig=<ID=SCAFFOLD_2809>
##contig=<ID=SCAFFOLD_2809260>
##contig=<ID=SCAFFOLD_2811016>
##contig=<ID=SCAFFOLD_28146>
##contig=<ID=SCAFFOLD_28151>
##contig=<ID=SCAFFOLD_28154>
##contig=<ID=SCAFFOLD_28165>
##contig=<ID=SCAFFOLD_28173>
##contig=<ID=SCAFFOLD_281792>
##contig=<ID=SCAFFOLD_2818575>
##contig=<ID=SCAFFOLD_2819635>
##contig=<ID=SCAFFOLD_2819757>
##contig=<ID=SCAFFOLD_28198>
##contig=<ID=SCAFFOLD_28216>
##contig=<ID=SCAFFOLD_2822679>
##contig=<ID=SCAFFOLD_2823210>
##contig=<ID=SCAFFOLD_2823322>
##contig=<ID=SCAFFOLD_28234>
##contig=<ID=SCAFFOLD_2823869>
##contig=<ID=SCAFFOLD_2824713>
##contig=<ID=SCAFFOLD_282574>
##contig=<ID=SCAFFOLD_2825925>
##contig=<ID=SCAFFOLD_2829425>
##contig=<ID=SCAFFOLD_28296>
##contig=<ID=SCAFFOLD_2830>
##contig=<ID=SCAFFOLD_2830893>
##contig=<ID=SCAFFOLD_28309>
##contig=<ID=SCAFFOLD_28315>
##contig=<ID=SCAFFOLD_2831950>
##contig=<ID=SCAFFOLD_2833532>
##contig=<ID=SCAFFOLD_2833797>
##contig=<ID=SCAFFOLD_28340>
##contig=<ID=SCAFFOLD_2834107>
##contig=<ID=SCAFFOLD_28376>
##contig=<ID=SCAFFOLD_2838221>
##contig=<ID=SCAFFOLD_28394>
##contig=<ID=SCAFFOLD_2840>
##contig=<ID=SCAFFOLD_2842196>
##contig=<ID=SCAFFOLD_2842690>
##contig=<ID=SCAFFOLD_2845382>
##contig=<ID=SCAFFOLD_2846354>
##contig=<ID=SCAFFOLD_2846369>
##contig=<ID=SCAFFOLD_2846383>
##contig=<ID=SCAFFOLD_2847609>
##contig=<ID=SCAFFOLD_2849477>
##contig=<ID=SCAFFOLD_28495>
##contig=<ID=SCAFFOLD_2851782>
##contig=<ID=SCAFFOLD_28526>
##contig=<ID=SCAFFOLD_2854205>
##contig=<ID=SCAFFOLD_2854241>
##contig=<ID=SCAFFOLD_2856255>
##contig=<ID=SCAFFOLD_2856826>
##contig=<ID=SCAFFOLD_2859442>
##contig=<ID=SCAFFOLD_28595>
##contig=<ID=SCAFFOLD_2860562>
##contig=<ID=SCAFFOLD_28625>
##contig=<ID=SCAFFOLD_2863050>
##contig=<ID=SCAFFOLD_28631>
##contig=<ID=SCAFFOLD_28636>
##contig=<ID=SCAFFOLD_28650>
##contig=<ID=SCAFFOLD_2866560>
##contig=<ID=SCAFFOLD_2869879>
##contig=<ID=SCAFFOLD_28703>
##contig=<ID=SCAFFOLD_2870761>
##contig=<ID=SCAFFOLD_2872425>
##contig=<ID=SCAFFOLD_2874275>
##contig=<ID=SCAFFOLD_2874678>
##contig=<ID=SCAFFOLD_2878>
##contig=<ID=SCAFFOLD_28782>
##contig=<ID=SCAFFOLD_2879562>
##contig=<ID=SCAFFOLD_288>
##contig=<ID=SCAFFOLD_2880324>
##contig=<ID=SCAFFOLD_28853>
##contig=<ID=SCAFFOLD_28872>
##contig=<ID=SCAFFOLD_2887369>
##contig=<ID=SCAFFOLD_28876>
##contig=<ID=SCAFFOLD_2888>
##contig=<ID=SCAFFOLD_28900>
##contig=<ID=SCAFFOLD_28931>
##contig=<ID=SCAFFOLD_2894>
##contig=<ID=SCAFFOLD_2895830>
##contig=<ID=SCAFFOLD_28959>
##contig=<ID=SCAFFOLD_2896853>
##contig=<ID=SCAFFOLD_28973>
##contig=<ID=SCAFFOLD_28985>
##contig=<ID=SCAFFOLD_290>
##contig=<ID=SCAFFOLD_2901724>
##contig=<ID=SCAFFOLD_2902777>
##contig=<ID=SCAFFOLD_2903012>
##contig=<ID=SCAFFOLD_29043>
##contig=<ID=SCAFFOLD_2906788>
##contig=<ID=SCAFFOLD_29073>
##contig=<ID=SCAFFOLD_2908271>
##contig=<ID=SCAFFOLD_2908414>
##contig=<ID=SCAFFOLD_29106>
##contig=<ID=SCAFFOLD_29108>
##contig=<ID=SCAFFOLD_2910891>
##contig=<ID=SCAFFOLD_29109>
##contig=<ID=SCAFFOLD_29114>
##contig=<ID=SCAFFOLD_2911860>
##contig=<ID=SCAFFOLD_2915930>
##contig=<ID=SCAFFOLD_2916680>
##contig=<ID=SCAFFOLD_2917179>
##contig=<ID=SCAFFOLD_2918062>
##contig=<ID=SCAFFOLD_29186>
##contig=<ID=SCAFFOLD_2919422>
##contig=<ID=SCAFFOLD_2920>
##contig=<ID=SCAFFOLD_2920218>
##contig=<ID=SCAFFOLD_2921059>
##contig=<ID=SCAFFOLD_29217>
##contig=<ID=SCAFFOLD_2924>
##contig=<ID=SCAFFOLD_29245>
##contig=<ID=SCAFFOLD_2927728>
##contig=<ID=SCAFFOLD_29296>
##contig=<ID=SCAFFOLD_2931471>
##contig=<ID=SCAFFOLD_2932>
##contig=<ID=SCAFFOLD_29326>
##contig=<ID=SCAFFOLD_2934016>
##contig=<ID=SCAFFOLD_29341>
##contig=<ID=SCAFFOLD_29343>
##contig=<ID=SCAFFOLD_2937501>
##contig=<ID=SCAFFOLD_29378>
##contig=<ID=SCAFFOLD_2938084>
##contig=<ID=SCAFFOLD_29381>
##contig=<ID=SCAFFOLD_2939147>
##contig=<ID=SCAFFOLD_29392>
##contig=<ID=SCAFFOLD_2939290>
##contig=<ID=SCAFFOLD_294>
##contig=<ID=SCAFFOLD_2941229>
##contig=<ID=SCAFFOLD_2941246>
##contig=<ID=SCAFFOLD_2943230>
##contig=<ID=SCAFFOLD_29436>
##contig=<ID=SCAFFOLD_2945024>
##contig=<ID=SCAFFOLD_29456>
##contig=<ID=SCAFFOLD_2945670>
##contig=<ID=SCAFFOLD_2945808>
##contig=<ID=SCAFFOLD_2948806>
##contig=<ID=SCAFFOLD_2949722>
##contig=<ID=SCAFFOLD_29498>
##contig=<ID=SCAFFOLD_29500>
##contig=<ID=SCAFFOLD_295089>
##contig=<ID=SCAFFOLD_2951210>
##contig=<ID=SCAFFOLD_295243>
##contig=<ID=SCAFFOLD_2952709>
##contig=<ID=SCAFFOLD_2953808>
##contig=<ID=SCAFFOLD_2955234>
##contig=<ID=SCAFFOLD_29561>
##contig=<ID=SCAFFOLD_2959043>
##contig=<ID=SCAFFOLD_29594>
##contig=<ID=SCAFFOLD_29597>
##contig=<ID=SCAFFOLD_2960879>
##contig=<ID=SCAFFOLD_2962264>
##contig=<ID=SCAFFOLD_2968101>
##contig=<ID=SCAFFOLD_29695>
##contig=<ID=SCAFFOLD_29705>
##contig=<ID=SCAFFOLD_2971230>
##contig=<ID=SCAFFOLD_29713>
##contig=<ID=SCAFFOLD_2971800>
##contig=<ID=SCAFFOLD_29784>
##contig=<ID=SCAFFOLD_29792>
##contig=<ID=SCAFFOLD_2980613>
##contig=<ID=SCAFFOLD_2980781>
##contig=<ID=SCAFFOLD_2980874>
##contig=<ID=SCAFFOLD_29816>
##contig=<ID=SCAFFOLD_2981646>
##contig=<ID=SCAFFOLD_2982462>
##contig=<ID=SCAFFOLD_29845>
##contig=<ID=SCAFFOLD_2985469>
##contig=<ID=SCAFFOLD_2985974>
##contig=<ID=SCAFFOLD_2986594>
##contig=<ID=SCAFFOLD_2987482>
##contig=<ID=SCAFFOLD_29875>
##contig=<ID=SCAFFOLD_2988007>
##contig=<ID=SCAFFOLD_2988022>
##contig=<ID=SCAFFOLD_29900>
##contig=<ID=SCAFFOLD_2991142>
##contig=<ID=SCAFFOLD_29914>
##contig=<ID=SCAFFOLD_2991495>
##contig=<ID=SCAFFOLD_2992270>
##contig=<ID=SCAFFOLD_2993694>
##contig=<ID=SCAFFOLD_29939>
##contig=<ID=SCAFFOLD_2993988>
##contig=<ID=SCAFFOLD_2994088>
##contig=<ID=SCAFFOLD_29953>
##contig=<ID=SCAFFOLD_29958>
##contig=<ID=SCAFFOLD_29965>
##contig=<ID=SCAFFOLD_29981>
##contig=<ID=SCAFFOLD_29986>
##contig=<ID=SCAFFOLD_2998969>
##contig=<ID=SCAFFOLD_30003>
##contig=<ID=SCAFFOLD_3001420>
##contig=<ID=SCAFFOLD_3001432>
##contig=<ID=SCAFFOLD_3002430>
##contig=<ID=SCAFFOLD_30039>
##contig=<ID=SCAFFOLD_30040>
##contig=<ID=SCAFFOLD_3004024>
##contig=<ID=SCAFFOLD_3004025>
##contig=<ID=SCAFFOLD_30051>
##contig=<ID=SCAFFOLD_30062>
##contig=<ID=SCAFFOLD_3007139>
##contig=<ID=SCAFFOLD_3007187>
##contig=<ID=SCAFFOLD_30086>
##contig=<ID=SCAFFOLD_30092>
##contig=<ID=SCAFFOLD_30114>
##contig=<ID=SCAFFOLD_30133>
##contig=<ID=SCAFFOLD_3013552>
##contig=<ID=SCAFFOLD_30145>
##contig=<ID=SCAFFOLD_30154>
##contig=<ID=SCAFFOLD_3015571>
##contig=<ID=SCAFFOLD_3017768>
##contig=<ID=SCAFFOLD_3018726>
##contig=<ID=SCAFFOLD_3019>
##contig=<ID=SCAFFOLD_3020>
##contig=<ID=SCAFFOLD_3020016>
##contig=<ID=SCAFFOLD_3020901>
##contig=<ID=SCAFFOLD_3022372>
##contig=<ID=SCAFFOLD_30270>
##contig=<ID=SCAFFOLD_3027393>
##contig=<ID=SCAFFOLD_30278>
##contig=<ID=SCAFFOLD_3029615>
##contig=<ID=SCAFFOLD_30297>
##contig=<ID=SCAFFOLD_3029734>
##contig=<ID=SCAFFOLD_30304>
##contig=<ID=SCAFFOLD_3030407>
##contig=<ID=SCAFFOLD_3030647>
##contig=<ID=SCAFFOLD_30312>
##contig=<ID=SCAFFOLD_3031534>
##contig=<ID=SCAFFOLD_3031604>
##contig=<ID=SCAFFOLD_30334>
##contig=<ID=SCAFFOLD_30339>
##contig=<ID=SCAFFOLD_30363>
##contig=<ID=SCAFFOLD_30395>
##contig=<ID=SCAFFOLD_3040011>
##contig=<ID=SCAFFOLD_3042>
##contig=<ID=SCAFFOLD_30444>
##contig=<ID=SCAFFOLD_3044732>
##contig=<ID=SCAFFOLD_30450>
##contig=<ID=SCAFFOLD_3045226>
##contig=<ID=SCAFFOLD_3046126>
##contig=<ID=SCAFFOLD_3046239>
##contig=<ID=SCAFFOLD_30475>
##contig=<ID=SCAFFOLD_3047768>
##contig=<ID=SCAFFOLD_3047837>
##contig=<ID=SCAFFOLD_3048462>
##contig=<ID=SCAFFOLD_3048530>
##contig=<ID=SCAFFOLD_3048979>
##contig=<ID=SCAFFOLD_30491>
##contig=<ID=SCAFFOLD_3049784>
##contig=<ID=SCAFFOLD_30499>
##contig=<ID=SCAFFOLD_30509>
##contig=<ID=SCAFFOLD_30537>
##contig=<ID=SCAFFOLD_3055033>
##contig=<ID=SCAFFOLD_3055152>
##contig=<ID=SCAFFOLD_30572>
##contig=<ID=SCAFFOLD_3057265>
##contig=<ID=SCAFFOLD_3057490>
##contig=<ID=SCAFFOLD_3058191>
##contig=<ID=SCAFFOLD_3058726>
##contig=<ID=SCAFFOLD_3061097>
##contig=<ID=SCAFFOLD_3061943>
##contig=<ID=SCAFFOLD_3061961>
##contig=<ID=SCAFFOLD_3063341>
##contig=<ID=SCAFFOLD_30636>
##contig=<ID=SCAFFOLD_30641>
##contig=<ID=SCAFFOLD_3066141>
##contig=<ID=SCAFFOLD_30685>
##contig=<ID=SCAFFOLD_30693>
##contig=<ID=SCAFFOLD_30694>
##contig=<ID=SCAFFOLD_30695>
##contig=<ID=SCAFFOLD_30700>
##contig=<ID=SCAFFOLD_30705>
##contig=<ID=SCAFFOLD_30709>
##contig=<ID=SCAFFOLD_3071>
##contig=<ID=SCAFFOLD_3071312>
##contig=<ID=SCAFFOLD_30721>
##contig=<ID=SCAFFOLD_3073554>
##contig=<ID=SCAFFOLD_3073904>
##contig=<ID=SCAFFOLD_3074665>
##contig=<ID=SCAFFOLD_3076>
##contig=<ID=SCAFFOLD_30761>
##contig=<ID=SCAFFOLD_3076780>
##contig=<ID=SCAFFOLD_30769>
##contig=<ID=SCAFFOLD_30773>
##contig=<ID=SCAFFOLD_3078143>
##contig=<ID=SCAFFOLD_30802>
##contig=<ID=SCAFFOLD_30803>
##contig=<ID=SCAFFOLD_30808>
##contig=<ID=SCAFFOLD_3081358>
##contig=<ID=SCAFFOLD_3081893>
##contig=<ID=SCAFFOLD_3082571>
##contig=<ID=SCAFFOLD_3083193>
##contig=<ID=SCAFFOLD_3083555>
##contig=<ID=SCAFFOLD_3084713>
##contig=<ID=SCAFFOLD_3085581>
##contig=<ID=SCAFFOLD_3089273>
##contig=<ID=SCAFFOLD_30894>
##contig=<ID=SCAFFOLD_3090>
##contig=<ID=SCAFFOLD_3090237>
##contig=<ID=SCAFFOLD_30915>
##contig=<ID=SCAFFOLD_30918>
##contig=<ID=SCAFFOLD_30931>
##contig=<ID=SCAFFOLD_3094183>
##contig=<ID=SCAFFOLD_3094214>
##contig=<ID=SCAFFOLD_30950>
##contig=<ID=SCAFFOLD_3095258>
##contig=<ID=SCAFFOLD_3095409>
##contig=<ID=SCAFFOLD_3096205>
##contig=<ID=SCAFFOLD_3097231>
##contig=<ID=SCAFFOLD_3098408>
##contig=<ID=SCAFFOLD_30994>
##contig=<ID=SCAFFOLD_30996>
##contig=<ID=SCAFFOLD_3099812>
##contig=<ID=SCAFFOLD_3100>
##contig=<ID=SCAFFOLD_310420>
##contig=<ID=SCAFFOLD_31050>
##contig=<ID=SCAFFOLD_3105094>
##contig=<ID=SCAFFOLD_31068>
##contig=<ID=SCAFFOLD_31070>
##contig=<ID=SCAFFOLD_31072>
##contig=<ID=SCAFFOLD_3107335>
##contig=<ID=SCAFFOLD_3108105>
##contig=<ID=SCAFFOLD_3110397>
##contig=<ID=SCAFFOLD_3111852>
##contig=<ID=SCAFFOLD_3111954>
##contig=<ID=SCAFFOLD_3112021>
##contig=<ID=SCAFFOLD_31130>
##contig=<ID=SCAFFOLD_31184>
##contig=<ID=SCAFFOLD_311850>
##contig=<ID=SCAFFOLD_3119083>
##contig=<ID=SCAFFOLD_31193>
##contig=<ID=SCAFFOLD_31198>
##contig=<ID=SCAFFOLD_31213>
##contig=<ID=SCAFFOLD_3121868>
##contig=<ID=SCAFFOLD_31222>
##contig=<ID=SCAFFOLD_3124760>
##contig=<ID=SCAFFOLD_3124784>
##contig=<ID=SCAFFOLD_3126>
##contig=<ID=SCAFFOLD_31262>
##contig=<ID=SCAFFOLD_3126231>
##contig=<ID=SCAFFOLD_3126977>
##contig=<ID=SCAFFOLD_3127095>
##contig=<ID=SCAFFOLD_31272>
##contig=<ID=SCAFFOLD_31280>
##contig=<ID=SCAFFOLD_3128516>
##contig=<ID=SCAFFOLD_3130246>
##contig=<ID=SCAFFOLD_31344>
##contig=<ID=SCAFFOLD_3134443>
##contig=<ID=SCAFFOLD_3135734>
##contig=<ID=SCAFFOLD_31358>
##contig=<ID=SCAFFOLD_3136151>
##contig=<ID=SCAFFOLD_31375>
##contig=<ID=SCAFFOLD_3139>
##contig=<ID=SCAFFOLD_31394>
##contig=<ID=SCAFFOLD_3140143>
##contig=<ID=SCAFFOLD_31404>
##contig=<ID=SCAFFOLD_3142>
##contig=<ID=SCAFFOLD_3142856>
##contig=<ID=SCAFFOLD_3143179>
##contig=<ID=SCAFFOLD_3143879>
##contig=<ID=SCAFFOLD_31449>
##contig=<ID=SCAFFOLD_3144980>
##contig=<ID=SCAFFOLD_31458>
##contig=<ID=SCAFFOLD_31484>
##contig=<ID=SCAFFOLD_3149660>
##contig=<ID=SCAFFOLD_31508>
##contig=<ID=SCAFFOLD_3151366>
##contig=<ID=SCAFFOLD_31514>
##contig=<ID=SCAFFOLD_3151938>
##contig=<ID=SCAFFOLD_3153000>
##contig=<ID=SCAFFOLD_3153895>
##contig=<ID=SCAFFOLD_3154158>
##contig=<ID=SCAFFOLD_31545>
##contig=<ID=SCAFFOLD_3157429>
##contig=<ID=SCAFFOLD_3162>
##contig=<ID=SCAFFOLD_316201>
##contig=<ID=SCAFFOLD_31621>
##contig=<ID=SCAFFOLD_31623>
##contig=<ID=SCAFFOLD_31665>
##contig=<ID=SCAFFOLD_3167142>
##contig=<ID=SCAFFOLD_31676>
##contig=<ID=SCAFFOLD_3168>
##contig=<ID=SCAFFOLD_31709>
##contig=<ID=SCAFFOLD_3171603>
##contig=<ID=SCAFFOLD_317261>
##contig=<ID=SCAFFOLD_3172610>
##contig=<ID=SCAFFOLD_3174138>
##contig=<ID=SCAFFOLD_3176138>
##contig=<ID=SCAFFOLD_3176982>
##contig=<ID=SCAFFOLD_3177445>
##contig=<ID=SCAFFOLD_3177526>
##contig=<ID=SCAFFOLD_3177800>
##contig=<ID=SCAFFOLD_3178>
##contig=<ID=SCAFFOLD_3179045>
##contig=<ID=SCAFFOLD_3179955>
##contig=<ID=SCAFFOLD_3181>
##contig=<ID=SCAFFOLD_31813>
##contig=<ID=SCAFFOLD_3182051>
##contig=<ID=SCAFFOLD_31824>
##contig=<ID=SCAFFOLD_3183>
##contig=<ID=SCAFFOLD_3183441>
##contig=<ID=SCAFFOLD_3186285>
##contig=<ID=SCAFFOLD_31896>
##contig=<ID=SCAFFOLD_31897>
##contig=<ID=SCAFFOLD_31900>
##contig=<ID=SCAFFOLD_3190075>
##contig=<ID=SCAFFOLD_319165>
##contig=<ID=SCAFFOLD_31918>
##contig=<ID=SCAFFOLD_3192264>
##contig=<ID=SCAFFOLD_31936>
##contig=<ID=SCAFFOLD_31947>
##contig=<ID=SCAFFOLD_31954>
##contig=<ID=SCAFFOLD_3196483>
##contig=<ID=SCAFFOLD_3197>
##contig=<ID=SCAFFOLD_31980>
##contig=<ID=SCAFFOLD_3198153>
##contig=<ID=SCAFFOLD_31982>
##contig=<ID=SCAFFOLD_320017>
##contig=<ID=SCAFFOLD_3201>
##contig=<ID=SCAFFOLD_3203574>
##contig=<ID=SCAFFOLD_3204096>
##contig=<ID=SCAFFOLD_3205743>
##contig=<ID=SCAFFOLD_3208168>
##contig=<ID=SCAFFOLD_3208736>
##contig=<ID=SCAFFOLD_32107>
##contig=<ID=SCAFFOLD_32114>
##contig=<ID=SCAFFOLD_32115>
##contig=<ID=SCAFFOLD_3213015>
##contig=<ID=SCAFFOLD_32133>
##contig=<ID=SCAFFOLD_32148>
##contig=<ID=SCAFFOLD_3216110>
##contig=<ID=SCAFFOLD_32177>
##contig=<ID=SCAFFOLD_322>
##contig=<ID=SCAFFOLD_3220>
##contig=<ID=SCAFFOLD_3220314>
##contig=<ID=SCAFFOLD_3220932>
##contig=<ID=SCAFFOLD_32212>
##contig=<ID=SCAFFOLD_3222327>
##contig=<ID=SCAFFOLD_3223118>
##contig=<ID=SCAFFOLD_32232>
##contig=<ID=SCAFFOLD_3224058>
##contig=<ID=SCAFFOLD_32249>
##contig=<ID=SCAFFOLD_3225280>
##contig=<ID=SCAFFOLD_3225973>
##contig=<ID=SCAFFOLD_32265>
##contig=<ID=SCAFFOLD_3227198>
##contig=<ID=SCAFFOLD_32297>
##contig=<ID=SCAFFOLD_3230772>
##contig=<ID=SCAFFOLD_3230971>
##contig=<ID=SCAFFOLD_3231>
##contig=<ID=SCAFFOLD_3231129>
##contig=<ID=SCAFFOLD_32319>
##contig=<ID=SCAFFOLD_323211>
##contig=<ID=SCAFFOLD_32333>
##contig=<ID=SCAFFOLD_3233994>
##contig=<ID=SCAFFOLD_3237798>
##contig=<ID=SCAFFOLD_3237958>
##contig=<ID=SCAFFOLD_32384>
##contig=<ID=SCAFFOLD_3241064>
##contig=<ID=SCAFFOLD_32413>
##contig=<ID=SCAFFOLD_3247124>
##contig=<ID=SCAFFOLD_3247565>
##contig=<ID=SCAFFOLD_3247933>
##contig=<ID=SCAFFOLD_3249199>
##contig=<ID=SCAFFOLD_32495>
##contig=<ID=SCAFFOLD_3250253>
##contig=<ID=SCAFFOLD_3252455>
##contig=<ID=SCAFFOLD_3252486>
##contig=<ID=SCAFFOLD_3253645>
##contig=<ID=SCAFFOLD_32539>
##contig=<ID=SCAFFOLD_3255>
##contig=<ID=SCAFFOLD_32568>
##contig=<ID=SCAFFOLD_3257967>
##contig=<ID=SCAFFOLD_3258>
##contig=<ID=SCAFFOLD_3258835>
##contig=<ID=SCAFFOLD_3259>
##contig=<ID=SCAFFOLD_32604>
##contig=<ID=SCAFFOLD_3263>
##contig=<ID=SCAFFOLD_3264198>
##contig=<ID=SCAFFOLD_3264567>
##contig=<ID=SCAFFOLD_32653>
##contig=<ID=SCAFFOLD_3265781>
##contig=<ID=SCAFFOLD_3266876>
##contig=<ID=SCAFFOLD_32671>
##contig=<ID=SCAFFOLD_3268210>
##contig=<ID=SCAFFOLD_32702>
##contig=<ID=SCAFFOLD_3270443>
##contig=<ID=SCAFFOLD_32706>
##contig=<ID=SCAFFOLD_32716>
##contig=<ID=SCAFFOLD_3274163>
##contig=<ID=SCAFFOLD_327544>
##contig=<ID=SCAFFOLD_3276933>
##contig=<ID=SCAFFOLD_32770>
##contig=<ID=SCAFFOLD_3277036>
##contig=<ID=SCAFFOLD_3277681>
##contig=<ID=SCAFFOLD_32785>
##contig=<ID=SCAFFOLD_3278748>
##contig=<ID=SCAFFOLD_3279260>
##contig=<ID=SCAFFOLD_3282009>
##contig=<ID=SCAFFOLD_3284018>
##contig=<ID=SCAFFOLD_3284243>
##contig=<ID=SCAFFOLD_3284623>
##contig=<ID=SCAFFOLD_3285403>
##contig=<ID=SCAFFOLD_3286312>
##contig=<ID=SCAFFOLD_3286532>
##contig=<ID=SCAFFOLD_3288133>
##contig=<ID=SCAFFOLD_3288781>
##contig=<ID=SCAFFOLD_3290>
##contig=<ID=SCAFFOLD_3290112>
##contig=<ID=SCAFFOLD_32908>
##contig=<ID=SCAFFOLD_32913>
##contig=<ID=SCAFFOLD_3291760>
##contig=<ID=SCAFFOLD_3292140>
##contig=<ID=SCAFFOLD_3292160>
##contig=<ID=SCAFFOLD_32927>
##contig=<ID=SCAFFOLD_3293005>
##contig=<ID=SCAFFOLD_32944>
##contig=<ID=SCAFFOLD_3294452>
##contig=<ID=SCAFFOLD_3294849>
##contig=<ID=SCAFFOLD_32954>
##contig=<ID=SCAFFOLD_3296576>
##contig=<ID=SCAFFOLD_3296765>
##contig=<ID=SCAFFOLD_3296790>
##contig=<ID=SCAFFOLD_32969>
##contig=<ID=SCAFFOLD_32989>
##contig=<ID=SCAFFOLD_3299378>
##contig=<ID=SCAFFOLD_330>
##contig=<ID=SCAFFOLD_3301008>
##contig=<ID=SCAFFOLD_3301114>
##contig=<ID=SCAFFOLD_330359>
##contig=<ID=SCAFFOLD_3303678>
##contig=<ID=SCAFFOLD_33046>
##contig=<ID=SCAFFOLD_33051>
##contig=<ID=SCAFFOLD_3306987>
##contig=<ID=SCAFFOLD_3307893>
##contig=<ID=SCAFFOLD_33082>
##contig=<ID=SCAFFOLD_33095>
##contig=<ID=SCAFFOLD_33098>
##contig=<ID=SCAFFOLD_3309949>
##contig=<ID=SCAFFOLD_3310318>
##contig=<ID=SCAFFOLD_3311843>
##contig=<ID=SCAFFOLD_3313>
##contig=<ID=SCAFFOLD_33134>
##contig=<ID=SCAFFOLD_33135>
##contig=<ID=SCAFFOLD_3313629>
##contig=<ID=SCAFFOLD_3315321>
##contig=<ID=SCAFFOLD_3315965>
##contig=<ID=SCAFFOLD_3317>
##contig=<ID=SCAFFOLD_3317581>
##contig=<ID=SCAFFOLD_33177>
##contig=<ID=SCAFFOLD_3317876>
##contig=<ID=SCAFFOLD_3317913>
##contig=<ID=SCAFFOLD_3318501>
##contig=<ID=SCAFFOLD_3320865>
##contig=<ID=SCAFFOLD_3322>
##contig=<ID=SCAFFOLD_3322872>
##contig=<ID=SCAFFOLD_33229>
##contig=<ID=SCAFFOLD_3323>
##contig=<ID=SCAFFOLD_33230>
##contig=<ID=SCAFFOLD_3323128>
##contig=<ID=SCAFFOLD_3324673>
##contig=<ID=SCAFFOLD_33253>
##contig=<ID=SCAFFOLD_3327449>
##contig=<ID=SCAFFOLD_3327509>
##contig=<ID=SCAFFOLD_3328063>
##contig=<ID=SCAFFOLD_3328904>
##contig=<ID=SCAFFOLD_3329319>
##contig=<ID=SCAFFOLD_3329862>
##contig=<ID=SCAFFOLD_3331246>
##contig=<ID=SCAFFOLD_3331326>
##contig=<ID=SCAFFOLD_3332003>
##contig=<ID=SCAFFOLD_3332250>
##contig=<ID=SCAFFOLD_33323>
##contig=<ID=SCAFFOLD_3334606>
##contig=<ID=SCAFFOLD_3337117>
##contig=<ID=SCAFFOLD_33373>
##contig=<ID=SCAFFOLD_3338224>
##contig=<ID=SCAFFOLD_3338251>
##contig=<ID=SCAFFOLD_3339103>
##contig=<ID=SCAFFOLD_3339364>
##contig=<ID=SCAFFOLD_3339450>
##contig=<ID=SCAFFOLD_3339884>
##contig=<ID=SCAFFOLD_3340875>
##contig=<ID=SCAFFOLD_3342547>
##contig=<ID=SCAFFOLD_3342898>
##contig=<ID=SCAFFOLD_3343242>
##contig=<ID=SCAFFOLD_3343266>
##contig=<ID=SCAFFOLD_3344090>
##contig=<ID=SCAFFOLD_3344341>
##contig=<ID=SCAFFOLD_33451>
##contig=<ID=SCAFFOLD_3345494>
##contig=<ID=SCAFFOLD_33456>
##contig=<ID=SCAFFOLD_3346100>
##contig=<ID=SCAFFOLD_33465>
##contig=<ID=SCAFFOLD_3347178>
##contig=<ID=SCAFFOLD_3347811>
##contig=<ID=SCAFFOLD_3347990>
##contig=<ID=SCAFFOLD_3349955>
##contig=<ID=SCAFFOLD_33509>
##contig=<ID=SCAFFOLD_3351603>
##contig=<ID=SCAFFOLD_33527>
##contig=<ID=SCAFFOLD_3352728>
##contig=<ID=SCAFFOLD_3353852>
##contig=<ID=SCAFFOLD_33544>
##contig=<ID=SCAFFOLD_3355628>
##contig=<ID=SCAFFOLD_3355827>
##contig=<ID=SCAFFOLD_33563>
##contig=<ID=SCAFFOLD_3357374>
##contig=<ID=SCAFFOLD_3357438>
##contig=<ID=SCAFFOLD_3357652>
##contig=<ID=SCAFFOLD_33579>
##contig=<ID=SCAFFOLD_3358026>
##contig=<ID=SCAFFOLD_3359723>
##contig=<ID=SCAFFOLD_3362935>
##contig=<ID=SCAFFOLD_3363>
##contig=<ID=SCAFFOLD_3364190>
##contig=<ID=SCAFFOLD_3364670>
##contig=<ID=SCAFFOLD_3364977>
##contig=<ID=SCAFFOLD_336569>
##contig=<ID=SCAFFOLD_3365920>
##contig=<ID=SCAFFOLD_3366431>
##contig=<ID=SCAFFOLD_3366917>
##contig=<ID=SCAFFOLD_3367262>
##contig=<ID=SCAFFOLD_3367638>
##contig=<ID=SCAFFOLD_3368489>
##contig=<ID=SCAFFOLD_3369197>
##contig=<ID=SCAFFOLD_3371068>
##contig=<ID=SCAFFOLD_33719>
##contig=<ID=SCAFFOLD_3371903>
##contig=<ID=SCAFFOLD_33727>
##contig=<ID=SCAFFOLD_3373>
##contig=<ID=SCAFFOLD_3373052>
##contig=<ID=SCAFFOLD_3373271>
##contig=<ID=SCAFFOLD_3373515>
##contig=<ID=SCAFFOLD_3374008>
##contig=<ID=SCAFFOLD_3374177>
##contig=<ID=SCAFFOLD_33743>
##contig=<ID=SCAFFOLD_3377584>
##contig=<ID=SCAFFOLD_3377996>
##contig=<ID=SCAFFOLD_3379>
##contig=<ID=SCAFFOLD_3379157>
##contig=<ID=SCAFFOLD_33797>
##contig=<ID=SCAFFOLD_33798>
##contig=<ID=SCAFFOLD_33806>
##contig=<ID=SCAFFOLD_33808>
##contig=<ID=SCAFFOLD_3382181>
##contig=<ID=SCAFFOLD_3382274>
##contig=<ID=SCAFFOLD_3383>
##contig=<ID=SCAFFOLD_33832>
##contig=<ID=SCAFFOLD_3383478>
##contig=<ID=SCAFFOLD_3383770>
##contig=<ID=SCAFFOLD_33838>
##contig=<ID=SCAFFOLD_3385821>
##contig=<ID=SCAFFOLD_3386>
##contig=<ID=SCAFFOLD_3386782>
##contig=<ID=SCAFFOLD_3388>
##contig=<ID=SCAFFOLD_3388457>
##contig=<ID=SCAFFOLD_3388943>
##contig=<ID=SCAFFOLD_3391385>
##contig=<ID=SCAFFOLD_3392138>
##contig=<ID=SCAFFOLD_33922>
##contig=<ID=SCAFFOLD_33929>
##contig=<ID=SCAFFOLD_3393259>
##contig=<ID=SCAFFOLD_3393950>
##contig=<ID=SCAFFOLD_33941>
##contig=<ID=SCAFFOLD_3394478>
##contig=<ID=SCAFFOLD_3395128>
##contig=<ID=SCAFFOLD_3395243>
##contig=<ID=SCAFFOLD_3395325>
##contig=<ID=SCAFFOLD_3395779>
##contig=<ID=SCAFFOLD_33958>
##contig=<ID=SCAFFOLD_33962>
##contig=<ID=SCAFFOLD_3398684>
##contig=<ID=SCAFFOLD_3399041>
##contig=<ID=SCAFFOLD_34013>
##contig=<ID=SCAFFOLD_3403819>
##contig=<ID=SCAFFOLD_3404708>
##contig=<ID=SCAFFOLD_3405002>
##contig=<ID=SCAFFOLD_3405089>
##contig=<ID=SCAFFOLD_3405805>
##contig=<ID=SCAFFOLD_34082>
##contig=<ID=SCAFFOLD_3408774>
##contig=<ID=SCAFFOLD_34093>
##contig=<ID=SCAFFOLD_3409456>
##contig=<ID=SCAFFOLD_3409550>
##contig=<ID=SCAFFOLD_3410378>
##contig=<ID=SCAFFOLD_3410579>
##contig=<ID=SCAFFOLD_3411492>
##contig=<ID=SCAFFOLD_3411644>
##contig=<ID=SCAFFOLD_34119>
##contig=<ID=SCAFFOLD_3412007>
##contig=<ID=SCAFFOLD_34126>
##contig=<ID=SCAFFOLD_341314>
##contig=<ID=SCAFFOLD_3413220>
##contig=<ID=SCAFFOLD_34135>
##contig=<ID=SCAFFOLD_34137>
##contig=<ID=SCAFFOLD_3413933>
##contig=<ID=SCAFFOLD_3415715>
##contig=<ID=SCAFFOLD_3417>
##contig=<ID=SCAFFOLD_3418>
##contig=<ID=SCAFFOLD_34229>
##contig=<ID=SCAFFOLD_3422991>
##contig=<ID=SCAFFOLD_3423>
##contig=<ID=SCAFFOLD_3426476>
##contig=<ID=SCAFFOLD_342655>
##contig=<ID=SCAFFOLD_3427062>
##contig=<ID=SCAFFOLD_34274>
##contig=<ID=SCAFFOLD_3428966>
##contig=<ID=SCAFFOLD_3429223>
##contig=<ID=SCAFFOLD_34296>
##contig=<ID=SCAFFOLD_3429998>
##contig=<ID=SCAFFOLD_3432382>
##contig=<ID=SCAFFOLD_3432505>
##contig=<ID=SCAFFOLD_3432529>
##contig=<ID=SCAFFOLD_34336>
##contig=<ID=SCAFFOLD_3435135>
##contig=<ID=SCAFFOLD_3435711>
##contig=<ID=SCAFFOLD_3437090>
##contig=<ID=SCAFFOLD_34380>
##contig=<ID=SCAFFOLD_3440866>
##contig=<ID=SCAFFOLD_3441>
##contig=<ID=SCAFFOLD_3441189>
##contig=<ID=SCAFFOLD_34413>
##contig=<ID=SCAFFOLD_34416>
##contig=<ID=SCAFFOLD_3441713>
##contig=<ID=SCAFFOLD_3442772>
##contig=<ID=SCAFFOLD_3443136>
##contig=<ID=SCAFFOLD_34437>
##contig=<ID=SCAFFOLD_34445>
##contig=<ID=SCAFFOLD_34448>
##contig=<ID=SCAFFOLD_3447693>
##contig=<ID=SCAFFOLD_3448292>
##contig=<ID=SCAFFOLD_34486>
##contig=<ID=SCAFFOLD_3449586>
##contig=<ID=SCAFFOLD_3449608>
##contig=<ID=SCAFFOLD_34497>
##contig=<ID=SCAFFOLD_3450747>
##contig=<ID=SCAFFOLD_3450974>
##contig=<ID=SCAFFOLD_3452232>
##contig=<ID=SCAFFOLD_3452454>
##contig=<ID=SCAFFOLD_3452917>
##contig=<ID=SCAFFOLD_3453109>
##contig=<ID=SCAFFOLD_3454>
##contig=<ID=SCAFFOLD_34541>
##contig=<ID=SCAFFOLD_3454216>
##contig=<ID=SCAFFOLD_34543>
##contig=<ID=SCAFFOLD_3455407>
##contig=<ID=SCAFFOLD_34555>
##contig=<ID=SCAFFOLD_34566>
##contig=<ID=SCAFFOLD_3456980>
##contig=<ID=SCAFFOLD_3457006>
##contig=<ID=SCAFFOLD_345702>
##contig=<ID=SCAFFOLD_34581>
##contig=<ID=SCAFFOLD_3458198>
##contig=<ID=SCAFFOLD_3458358>
##contig=<ID=SCAFFOLD_3459008>
##contig=<ID=SCAFFOLD_3459062>
##contig=<ID=SCAFFOLD_3459137>
##contig=<ID=SCAFFOLD_3459607>
##contig=<ID=SCAFFOLD_3461472>
##contig=<ID=SCAFFOLD_3463309>
##contig=<ID=SCAFFOLD_3463491>
##contig=<ID=SCAFFOLD_3465030>
##contig=<ID=SCAFFOLD_34653>
##contig=<ID=SCAFFOLD_3466>
##contig=<ID=SCAFFOLD_34684>
##contig=<ID=SCAFFOLD_3468939>
##contig=<ID=SCAFFOLD_3469580>
##contig=<ID=SCAFFOLD_34699>
##contig=<ID=SCAFFOLD_3471>
##contig=<ID=SCAFFOLD_3471274>
##contig=<ID=SCAFFOLD_3471456>
##contig=<ID=SCAFFOLD_3471910>
##contig=<ID=SCAFFOLD_3472220>
##contig=<ID=SCAFFOLD_34727>
##contig=<ID=SCAFFOLD_3473090>
##contig=<ID=SCAFFOLD_3474368>
##contig=<ID=SCAFFOLD_3474402>
##contig=<ID=SCAFFOLD_34752>
##contig=<ID=SCAFFOLD_3477248>
##contig=<ID=SCAFFOLD_3478372>
##contig=<ID=SCAFFOLD_3478491>
##contig=<ID=SCAFFOLD_3478857>
##contig=<ID=SCAFFOLD_3479497>
##contig=<ID=SCAFFOLD_3479599>
##contig=<ID=SCAFFOLD_3480722>
##contig=<ID=SCAFFOLD_3481014>
##contig=<ID=SCAFFOLD_3481263>
##contig=<ID=SCAFFOLD_3481421>
##contig=<ID=SCAFFOLD_3482063>
##contig=<ID=SCAFFOLD_3483549>
##contig=<ID=SCAFFOLD_3484218>
##contig=<ID=SCAFFOLD_3484509>
##contig=<ID=SCAFFOLD_3484731>
##contig=<ID=SCAFFOLD_3485427>
##contig=<ID=SCAFFOLD_3485591>
##contig=<ID=SCAFFOLD_3485700>
##contig=<ID=SCAFFOLD_3485782>
##contig=<ID=SCAFFOLD_3486280>
##contig=<ID=SCAFFOLD_3487657>
##contig=<ID=SCAFFOLD_3488464>
##contig=<ID=SCAFFOLD_34888>
##contig=<ID=SCAFFOLD_34894>
##contig=<ID=SCAFFOLD_3490066>
##contig=<ID=SCAFFOLD_3490307>
##contig=<ID=SCAFFOLD_3490314>
##contig=<ID=SCAFFOLD_34905>
##contig=<ID=SCAFFOLD_3490551>
##contig=<ID=SCAFFOLD_3490708>
##contig=<ID=SCAFFOLD_3492>
##contig=<ID=SCAFFOLD_34921>
##contig=<ID=SCAFFOLD_3492816>
##contig=<ID=SCAFFOLD_3493054>
##contig=<ID=SCAFFOLD_3494>
##contig=<ID=SCAFFOLD_3495679>
##contig=<ID=SCAFFOLD_34974>
##contig=<ID=SCAFFOLD_34979>
##contig=<ID=SCAFFOLD_34980>
##contig=<ID=SCAFFOLD_3499>
##contig=<ID=SCAFFOLD_3499678>
##contig=<ID=SCAFFOLD_3499803>
##contig=<ID=SCAFFOLD_35>
##contig=<ID=SCAFFOLD_3500410>
##contig=<ID=SCAFFOLD_3500864>
##contig=<ID=SCAFFOLD_3501519>
##contig=<ID=SCAFFOLD_3502067>
##contig=<ID=SCAFFOLD_3503150>
##contig=<ID=SCAFFOLD_35033>
##contig=<ID=SCAFFOLD_3503630>
##contig=<ID=SCAFFOLD_3503654>
##contig=<ID=SCAFFOLD_3504255>
##contig=<ID=SCAFFOLD_3504901>
##contig=<ID=SCAFFOLD_3505118>
##contig=<ID=SCAFFOLD_35071>
##contig=<ID=SCAFFOLD_3507392>
##contig=<ID=SCAFFOLD_35077>
##contig=<ID=SCAFFOLD_3507902>
##contig=<ID=SCAFFOLD_3509455>
##contig=<ID=SCAFFOLD_3510>
##contig=<ID=SCAFFOLD_3510491>
##contig=<ID=SCAFFOLD_35111>
##contig=<ID=SCAFFOLD_35113>
##contig=<ID=SCAFFOLD_3511369>
##contig=<ID=SCAFFOLD_3512288>
##contig=<ID=SCAFFOLD_3513274>
##contig=<ID=SCAFFOLD_3514>
##contig=<ID=SCAFFOLD_3514048>
##contig=<ID=SCAFFOLD_3516404>
##contig=<ID=SCAFFOLD_35172>
##contig=<ID=SCAFFOLD_3517665>
##contig=<ID=SCAFFOLD_3518>
##contig=<ID=SCAFFOLD_3521159>
##contig=<ID=SCAFFOLD_3522699>
##contig=<ID=SCAFFOLD_3523034>
##contig=<ID=SCAFFOLD_3523073>
##contig=<ID=SCAFFOLD_3523355>
##contig=<ID=SCAFFOLD_3523563>
##contig=<ID=SCAFFOLD_35241>
##contig=<ID=SCAFFOLD_3524555>
##contig=<ID=SCAFFOLD_3524687>
##contig=<ID=SCAFFOLD_3524879>
##contig=<ID=SCAFFOLD_35262>
##contig=<ID=SCAFFOLD_3526513>
##contig=<ID=SCAFFOLD_3526922>
##contig=<ID=SCAFFOLD_3528169>
##contig=<ID=SCAFFOLD_3528398>
##contig=<ID=SCAFFOLD_3528436>
##contig=<ID=SCAFFOLD_3530269>
##contig=<ID=SCAFFOLD_3531576>
##contig=<ID=SCAFFOLD_3531689>
##contig=<ID=SCAFFOLD_3531880>
##contig=<ID=SCAFFOLD_3533139>
##contig=<ID=SCAFFOLD_3533169>
##contig=<ID=SCAFFOLD_3533453>
##contig=<ID=SCAFFOLD_35343>
##contig=<ID=SCAFFOLD_35354>
##contig=<ID=SCAFFOLD_3535731>
##contig=<ID=SCAFFOLD_3536853>
##contig=<ID=SCAFFOLD_3536862>
##contig=<ID=SCAFFOLD_3537146>
##contig=<ID=SCAFFOLD_3539181>
##contig=<ID=SCAFFOLD_3539758>
##contig=<ID=SCAFFOLD_35401>
##contig=<ID=SCAFFOLD_3541610>
##contig=<ID=SCAFFOLD_3541752>
##contig=<ID=SCAFFOLD_3543001>
##contig=<ID=SCAFFOLD_3543978>
##contig=<ID=SCAFFOLD_35460>
##contig=<ID=SCAFFOLD_3546171>
##contig=<ID=SCAFFOLD_3547959>
##contig=<ID=SCAFFOLD_3549043>
##contig=<ID=SCAFFOLD_3549488>
##contig=<ID=SCAFFOLD_3549766>
##contig=<ID=SCAFFOLD_3549903>
##contig=<ID=SCAFFOLD_3550830>
##contig=<ID=SCAFFOLD_3551>
##contig=<ID=SCAFFOLD_35515>
##contig=<ID=SCAFFOLD_3552494>
##contig=<ID=SCAFFOLD_3552929>
##contig=<ID=SCAFFOLD_3553926>
##contig=<ID=SCAFFOLD_3553948>
##contig=<ID=SCAFFOLD_3554607>
##contig=<ID=SCAFFOLD_3555872>
##contig=<ID=SCAFFOLD_35568>
##contig=<ID=SCAFFOLD_3556975>
##contig=<ID=SCAFFOLD_3557010>
##contig=<ID=SCAFFOLD_35589>
##contig=<ID=SCAFFOLD_35597>
##contig=<ID=SCAFFOLD_3561436>
##contig=<ID=SCAFFOLD_3561787>
##contig=<ID=SCAFFOLD_3563213>
##contig=<ID=SCAFFOLD_3563369>
##contig=<ID=SCAFFOLD_3565031>
##contig=<ID=SCAFFOLD_3565157>
##contig=<ID=SCAFFOLD_3566634>
##contig=<ID=SCAFFOLD_3566666>
##contig=<ID=SCAFFOLD_3567686>
##contig=<ID=SCAFFOLD_3567994>
##contig=<ID=SCAFFOLD_3569799>
##contig=<ID=SCAFFOLD_3570>
##contig=<ID=SCAFFOLD_35706>
##contig=<ID=SCAFFOLD_3571291>
##contig=<ID=SCAFFOLD_3572077>
##contig=<ID=SCAFFOLD_3573775>
##contig=<ID=SCAFFOLD_3574761>
##contig=<ID=SCAFFOLD_3575894>
##contig=<ID=SCAFFOLD_3576556>
##contig=<ID=SCAFFOLD_3577279>
##contig=<ID=SCAFFOLD_3578687>
##contig=<ID=SCAFFOLD_35787>
##contig=<ID=SCAFFOLD_35791>
##contig=<ID=SCAFFOLD_35794>
##contig=<ID=SCAFFOLD_3579520>
##contig=<ID=SCAFFOLD_35802>
##contig=<ID=SCAFFOLD_3580376>
##contig=<ID=SCAFFOLD_3580384>
##contig=<ID=SCAFFOLD_3581105>
##contig=<ID=SCAFFOLD_3581117>
##contig=<ID=SCAFFOLD_3581339>
##contig=<ID=SCAFFOLD_3581407>
##contig=<ID=SCAFFOLD_3581494>
##contig=<ID=SCAFFOLD_3581521>
##contig=<ID=SCAFFOLD_35823>
##contig=<ID=SCAFFOLD_35839>
##contig=<ID=SCAFFOLD_3584627>
##contig=<ID=SCAFFOLD_3586103>
##contig=<ID=SCAFFOLD_3586292>
##contig=<ID=SCAFFOLD_3587525>
##contig=<ID=SCAFFOLD_3587530>
##contig=<ID=SCAFFOLD_3588411>
##contig=<ID=SCAFFOLD_3588851>
##contig=<ID=SCAFFOLD_3589098>
##contig=<ID=SCAFFOLD_3590252>
##contig=<ID=SCAFFOLD_3590533>
##contig=<ID=SCAFFOLD_3590737>
##contig=<ID=SCAFFOLD_3591977>
##contig=<ID=SCAFFOLD_3593912>
##contig=<ID=SCAFFOLD_3595532>
##contig=<ID=SCAFFOLD_3596821>
##contig=<ID=SCAFFOLD_3597933>
##contig=<ID=SCAFFOLD_3598669>
##contig=<ID=SCAFFOLD_35987>
##contig=<ID=SCAFFOLD_3599095>
##contig=<ID=SCAFFOLD_3599293>
##contig=<ID=SCAFFOLD_36001>
##contig=<ID=SCAFFOLD_3601179>
##contig=<ID=SCAFFOLD_3602941>
##contig=<ID=SCAFFOLD_3603343>
##contig=<ID=SCAFFOLD_3603707>
##contig=<ID=SCAFFOLD_36038>
##contig=<ID=SCAFFOLD_3604308>
##contig=<ID=SCAFFOLD_3605230>
##contig=<ID=SCAFFOLD_36055>
##contig=<ID=SCAFFOLD_36059>
##contig=<ID=SCAFFOLD_3605998>
##contig=<ID=SCAFFOLD_3606899>
##contig=<ID=SCAFFOLD_3606900>
##contig=<ID=SCAFFOLD_36075>
##contig=<ID=SCAFFOLD_36078>
##contig=<ID=SCAFFOLD_3608255>
##contig=<ID=SCAFFOLD_3608497>
##contig=<ID=SCAFFOLD_3608593>
##contig=<ID=SCAFFOLD_3608931>
##contig=<ID=SCAFFOLD_3608944>
##contig=<ID=SCAFFOLD_36090>
##contig=<ID=SCAFFOLD_3609496>
##contig=<ID=SCAFFOLD_3609911>
##contig=<ID=SCAFFOLD_3610025>
##contig=<ID=SCAFFOLD_3611384>
##contig=<ID=SCAFFOLD_36117>
##contig=<ID=SCAFFOLD_3611810>
##contig=<ID=SCAFFOLD_3612875>
##contig=<ID=SCAFFOLD_3613804>
##contig=<ID=SCAFFOLD_3613829>
##contig=<ID=SCAFFOLD_3614503>
##contig=<ID=SCAFFOLD_3614602>
##contig=<ID=SCAFFOLD_3614657>
##contig=<ID=SCAFFOLD_36157>
##contig=<ID=SCAFFOLD_3616275>
##contig=<ID=SCAFFOLD_3616311>
##contig=<ID=SCAFFOLD_36183>
##contig=<ID=SCAFFOLD_3619555>
##contig=<ID=SCAFFOLD_3619577>
##contig=<ID=SCAFFOLD_3619683>
##contig=<ID=SCAFFOLD_3620351>
##contig=<ID=SCAFFOLD_3620687>
##contig=<ID=SCAFFOLD_3620927>
##contig=<ID=SCAFFOLD_3621018>
##contig=<ID=SCAFFOLD_3621050>
##contig=<ID=SCAFFOLD_3621402>
##contig=<ID=SCAFFOLD_3622293>
##contig=<ID=SCAFFOLD_3622520>
##contig=<ID=SCAFFOLD_36229>
##contig=<ID=SCAFFOLD_3622902>
##contig=<ID=SCAFFOLD_36233>
##contig=<ID=SCAFFOLD_36237>
##contig=<ID=SCAFFOLD_3624778>
##contig=<ID=SCAFFOLD_3624798>
##contig=<ID=SCAFFOLD_3624883>
##contig=<ID=SCAFFOLD_3624911>
##contig=<ID=SCAFFOLD_3624939>
##contig=<ID=SCAFFOLD_36255>
##contig=<ID=SCAFFOLD_3625556>
##contig=<ID=SCAFFOLD_3627075>
##contig=<ID=SCAFFOLD_3628001>
##contig=<ID=SCAFFOLD_3628478>
##contig=<ID=SCAFFOLD_3628486>
##contig=<ID=SCAFFOLD_36306>
##contig=<ID=SCAFFOLD_3632>
##contig=<ID=SCAFFOLD_3632619>
##contig=<ID=SCAFFOLD_36341>
##contig=<ID=SCAFFOLD_36353>
##contig=<ID=SCAFFOLD_3635697>
##contig=<ID=SCAFFOLD_3635933>
##contig=<ID=SCAFFOLD_3637>
##contig=<ID=SCAFFOLD_3637424>
##contig=<ID=SCAFFOLD_36378>
##contig=<ID=SCAFFOLD_3638130>
##contig=<ID=SCAFFOLD_3640272>
##contig=<ID=SCAFFOLD_36406>
##contig=<ID=SCAFFOLD_3640626>
##contig=<ID=SCAFFOLD_3641053>
##contig=<ID=SCAFFOLD_3641407>
##contig=<ID=SCAFFOLD_3641845>
##contig=<ID=SCAFFOLD_3642648>
##contig=<ID=SCAFFOLD_3642962>
##contig=<ID=SCAFFOLD_36435>
##contig=<ID=SCAFFOLD_3644940>
##contig=<ID=SCAFFOLD_3645173>
##contig=<ID=SCAFFOLD_3645690>
##contig=<ID=SCAFFOLD_3645849>
##contig=<ID=SCAFFOLD_3646229>
##contig=<ID=SCAFFOLD_3646451>
##contig=<ID=SCAFFOLD_36483>
##contig=<ID=SCAFFOLD_3648970>
##contig=<ID=SCAFFOLD_3649704>
##contig=<ID=SCAFFOLD_365>
##contig=<ID=SCAFFOLD_36505>
##contig=<ID=SCAFFOLD_3651056>
##contig=<ID=SCAFFOLD_3651382>
##contig=<ID=SCAFFOLD_3652102>
##contig=<ID=SCAFFOLD_36531>
##contig=<ID=SCAFFOLD_3653201>
##contig=<ID=SCAFFOLD_3653313>
##contig=<ID=SCAFFOLD_3653561>
##contig=<ID=SCAFFOLD_3654033>
##contig=<ID=SCAFFOLD_3654094>
##contig=<ID=SCAFFOLD_3654278>
##contig=<ID=SCAFFOLD_3654324>
##contig=<ID=SCAFFOLD_36550>
##contig=<ID=SCAFFOLD_3655257>
##contig=<ID=SCAFFOLD_3656413>
##contig=<ID=SCAFFOLD_36566>
##contig=<ID=SCAFFOLD_3656821>
##contig=<ID=SCAFFOLD_3657858>
##contig=<ID=SCAFFOLD_3658018>
##contig=<ID=SCAFFOLD_3658857>
##contig=<ID=SCAFFOLD_3659270>
##contig=<ID=SCAFFOLD_3659357>
##contig=<ID=SCAFFOLD_3660534>
##contig=<ID=SCAFFOLD_3661>
##contig=<ID=SCAFFOLD_3661020>
##contig=<ID=SCAFFOLD_3661395>
##contig=<ID=SCAFFOLD_3661794>
##contig=<ID=SCAFFOLD_3662093>
##contig=<ID=SCAFFOLD_3663174>
##contig=<ID=SCAFFOLD_3663622>
##contig=<ID=SCAFFOLD_3664232>
##contig=<ID=SCAFFOLD_3664608>
##contig=<ID=SCAFFOLD_3665349>
##contig=<ID=SCAFFOLD_3665437>
##contig=<ID=SCAFFOLD_3665579>
##contig=<ID=SCAFFOLD_3665589>
##contig=<ID=SCAFFOLD_3665645>
##contig=<ID=SCAFFOLD_36661>
##contig=<ID=SCAFFOLD_3667210>
##contig=<ID=SCAFFOLD_3667899>
##contig=<ID=SCAFFOLD_3667942>
##contig=<ID=SCAFFOLD_3668>
##contig=<ID=SCAFFOLD_3668426>
##contig=<ID=SCAFFOLD_36699>
##contig=<ID=SCAFFOLD_3669938>
##contig=<ID=SCAFFOLD_367>
##contig=<ID=SCAFFOLD_3670379>
##contig=<ID=SCAFFOLD_3670723>
##contig=<ID=SCAFFOLD_3671011>
##contig=<ID=SCAFFOLD_3671985>
##contig=<ID=SCAFFOLD_36731>
##contig=<ID=SCAFFOLD_36744>
##contig=<ID=SCAFFOLD_36754>
##contig=<ID=SCAFFOLD_3675522>
##contig=<ID=SCAFFOLD_3676591>
##contig=<ID=SCAFFOLD_3676739>
##contig=<ID=SCAFFOLD_3676781>
##contig=<ID=SCAFFOLD_3677455>
##contig=<ID=SCAFFOLD_3677686>
##contig=<ID=SCAFFOLD_3678081>
##contig=<ID=SCAFFOLD_3678184>
##contig=<ID=SCAFFOLD_3678842>
##contig=<ID=SCAFFOLD_3678985>
##contig=<ID=SCAFFOLD_3679186>
##contig=<ID=SCAFFOLD_3679572>
##contig=<ID=SCAFFOLD_3679890>
##contig=<ID=SCAFFOLD_36800>
##contig=<ID=SCAFFOLD_3680265>
##contig=<ID=SCAFFOLD_3680304>
##contig=<ID=SCAFFOLD_3680472>
##contig=<ID=SCAFFOLD_3680824>
##contig=<ID=SCAFFOLD_3681504>
##contig=<ID=SCAFFOLD_3682193>
##contig=<ID=SCAFFOLD_36822>
##contig=<ID=SCAFFOLD_3683065>
##contig=<ID=SCAFFOLD_3683433>
##contig=<ID=SCAFFOLD_36835>
##contig=<ID=SCAFFOLD_3683646>
##contig=<ID=SCAFFOLD_3684179>
##contig=<ID=SCAFFOLD_3684705>
##contig=<ID=SCAFFOLD_3684719>
##contig=<ID=SCAFFOLD_3684795>
##contig=<ID=SCAFFOLD_36871>
##contig=<ID=SCAFFOLD_3687593>
##contig=<ID=SCAFFOLD_3687623>
##contig=<ID=SCAFFOLD_3688008>
##contig=<ID=SCAFFOLD_3688174>
##contig=<ID=SCAFFOLD_3688265>
##contig=<ID=SCAFFOLD_3689>
##contig=<ID=SCAFFOLD_3689395>
##contig=<ID=SCAFFOLD_3689804>
##contig=<ID=SCAFFOLD_3690544>
##contig=<ID=SCAFFOLD_3690899>
##contig=<ID=SCAFFOLD_3691242>
##contig=<ID=SCAFFOLD_3691383>
##contig=<ID=SCAFFOLD_3691435>
##contig=<ID=SCAFFOLD_3691500>
##contig=<ID=SCAFFOLD_36916>
##contig=<ID=SCAFFOLD_3691622>
##contig=<ID=SCAFFOLD_36921>
##contig=<ID=SCAFFOLD_3692236>
##contig=<ID=SCAFFOLD_36927>
##contig=<ID=SCAFFOLD_3693271>
##contig=<ID=SCAFFOLD_3693525>
##contig=<ID=SCAFFOLD_3694000>
##contig=<ID=SCAFFOLD_3694687>
##contig=<ID=SCAFFOLD_3696018>
##contig=<ID=SCAFFOLD_3697>
##contig=<ID=SCAFFOLD_3697090>
##contig=<ID=SCAFFOLD_3697510>
##contig=<ID=SCAFFOLD_3697553>
##contig=<ID=SCAFFOLD_36980>
##contig=<ID=SCAFFOLD_3698097>
##contig=<ID=SCAFFOLD_3698393>
##contig=<ID=SCAFFOLD_36993>
##contig=<ID=SCAFFOLD_3699527>
##contig=<ID=SCAFFOLD_37>
##contig=<ID=SCAFFOLD_370>
##contig=<ID=SCAFFOLD_3700001>
##contig=<ID=SCAFFOLD_3700010>
##contig=<ID=SCAFFOLD_3700643>
##contig=<ID=SCAFFOLD_37009>
##contig=<ID=SCAFFOLD_3700911>
##contig=<ID=SCAFFOLD_3702142>
##contig=<ID=SCAFFOLD_3702376>
##contig=<ID=SCAFFOLD_3702533>
##contig=<ID=SCAFFOLD_3703080>
##contig=<ID=SCAFFOLD_3703427>
##contig=<ID=SCAFFOLD_3703484>
##contig=<ID=SCAFFOLD_3703767>
##contig=<ID=SCAFFOLD_3703936>
##contig=<ID=SCAFFOLD_3704616>
##contig=<ID=SCAFFOLD_3704828>
##contig=<ID=SCAFFOLD_37063>
##contig=<ID=SCAFFOLD_3706353>
##contig=<ID=SCAFFOLD_3706923>
##contig=<ID=SCAFFOLD_3707>
##contig=<ID=SCAFFOLD_3707476>
##contig=<ID=SCAFFOLD_3707887>
##contig=<ID=SCAFFOLD_3709273>
##contig=<ID=SCAFFOLD_3709297>
##contig=<ID=SCAFFOLD_37093>
##contig=<ID=SCAFFOLD_37095>
##contig=<ID=SCAFFOLD_3710>
##contig=<ID=SCAFFOLD_3710031>
##contig=<ID=SCAFFOLD_3710305>
##contig=<ID=SCAFFOLD_3710521>
##contig=<ID=SCAFFOLD_3710750>
##contig=<ID=SCAFFOLD_37114>
##contig=<ID=SCAFFOLD_3711865>
##contig=<ID=SCAFFOLD_3712146>
##contig=<ID=SCAFFOLD_3712774>
##contig=<ID=SCAFFOLD_3713737>
##contig=<ID=SCAFFOLD_3713914>
##contig=<ID=SCAFFOLD_37141>
##contig=<ID=SCAFFOLD_3714872>
##contig=<ID=SCAFFOLD_3715493>
##contig=<ID=SCAFFOLD_3715773>
##contig=<ID=SCAFFOLD_3716170>
##contig=<ID=SCAFFOLD_37167>
##contig=<ID=SCAFFOLD_3717173>
##contig=<ID=SCAFFOLD_3717696>
##contig=<ID=SCAFFOLD_3717947>
##contig=<ID=SCAFFOLD_3718044>
##contig=<ID=SCAFFOLD_3718543>
##contig=<ID=SCAFFOLD_3718657>
##contig=<ID=SCAFFOLD_3718696>
##contig=<ID=SCAFFOLD_3718895>
##contig=<ID=SCAFFOLD_3719247>
##contig=<ID=SCAFFOLD_372>
##contig=<ID=SCAFFOLD_3720>
##contig=<ID=SCAFFOLD_3720684>
##contig=<ID=SCAFFOLD_3720736>
##contig=<ID=SCAFFOLD_3720996>
##contig=<ID=SCAFFOLD_3721>
##contig=<ID=SCAFFOLD_3721340>
##contig=<ID=SCAFFOLD_3721466>
##contig=<ID=SCAFFOLD_37217>
##contig=<ID=SCAFFOLD_3722391>
##contig=<ID=SCAFFOLD_3723075>
##contig=<ID=SCAFFOLD_3723357>
##contig=<ID=SCAFFOLD_3723423>
##contig=<ID=SCAFFOLD_3723970>
##contig=<ID=SCAFFOLD_37240>
##contig=<ID=SCAFFOLD_3724082>
##contig=<ID=SCAFFOLD_3724618>
##contig=<ID=SCAFFOLD_3724764>
##contig=<ID=SCAFFOLD_3725491>
##contig=<ID=SCAFFOLD_37261>
##contig=<ID=SCAFFOLD_3726396>
##contig=<ID=SCAFFOLD_37266>
##contig=<ID=SCAFFOLD_3726815>
##contig=<ID=SCAFFOLD_3727244>
##contig=<ID=SCAFFOLD_3727498>
##contig=<ID=SCAFFOLD_37284>
##contig=<ID=SCAFFOLD_3728994>
##contig=<ID=SCAFFOLD_3729264>
##contig=<ID=SCAFFOLD_3729497>
##contig=<ID=SCAFFOLD_3730980>
##contig=<ID=SCAFFOLD_3731100>
##contig=<ID=SCAFFOLD_3731325>
##contig=<ID=SCAFFOLD_3731332>
##contig=<ID=SCAFFOLD_3731417>
##contig=<ID=SCAFFOLD_3732018>
##contig=<ID=SCAFFOLD_3732411>
##contig=<ID=SCAFFOLD_3732936>
##contig=<ID=SCAFFOLD_3733200>
##contig=<ID=SCAFFOLD_3733323>
##contig=<ID=SCAFFOLD_3733588>
##contig=<ID=SCAFFOLD_3733629>
##contig=<ID=SCAFFOLD_3733794>
##contig=<ID=SCAFFOLD_3733802>
##contig=<ID=SCAFFOLD_3733997>
##contig=<ID=SCAFFOLD_3734141>
##contig=<ID=SCAFFOLD_3734269>
##contig=<ID=SCAFFOLD_3734480>
##contig=<ID=SCAFFOLD_3735>
##contig=<ID=SCAFFOLD_3735498>
##contig=<ID=SCAFFOLD_3736145>
##contig=<ID=SCAFFOLD_3736456>
##contig=<ID=SCAFFOLD_3736468>
##contig=<ID=SCAFFOLD_3736718>
##contig=<ID=SCAFFOLD_3736740>
##contig=<ID=SCAFFOLD_3737707>
##contig=<ID=SCAFFOLD_3737861>
##contig=<ID=SCAFFOLD_3738338>
##contig=<ID=SCAFFOLD_37385>
##contig=<ID=SCAFFOLD_3738661>
##contig=<ID=SCAFFOLD_3739954>
##contig=<ID=SCAFFOLD_3740079>
##contig=<ID=SCAFFOLD_3740095>
##contig=<ID=SCAFFOLD_3741131>
##contig=<ID=SCAFFOLD_37413>
##contig=<ID=SCAFFOLD_37414>
##contig=<ID=SCAFFOLD_3741482>
##contig=<ID=SCAFFOLD_3741850>
##contig=<ID=SCAFFOLD_3741859>
##contig=<ID=SCAFFOLD_3742363>
##contig=<ID=SCAFFOLD_3742375>
##contig=<ID=SCAFFOLD_3742632>
##contig=<ID=SCAFFOLD_37428>
##contig=<ID=SCAFFOLD_3742831>
##contig=<ID=SCAFFOLD_3743369>
##contig=<ID=SCAFFOLD_3743829>
##contig=<ID=SCAFFOLD_37440>
##contig=<ID=SCAFFOLD_37443>
##contig=<ID=SCAFFOLD_3744346>
##contig=<ID=SCAFFOLD_3744440>
##contig=<ID=SCAFFOLD_3744641>
##contig=<ID=SCAFFOLD_3745518>
##contig=<ID=SCAFFOLD_3745694>
##contig=<ID=SCAFFOLD_3745868>
##contig=<ID=SCAFFOLD_3746146>
##contig=<ID=SCAFFOLD_3746349>
##contig=<ID=SCAFFOLD_3746429>
##contig=<ID=SCAFFOLD_3746869>
##contig=<ID=SCAFFOLD_3746944>
##contig=<ID=SCAFFOLD_3746961>
##contig=<ID=SCAFFOLD_3747281>
##contig=<ID=SCAFFOLD_3747401>
##contig=<ID=SCAFFOLD_3747457>
##contig=<ID=SCAFFOLD_3747721>
##contig=<ID=SCAFFOLD_3747853>
##contig=<ID=SCAFFOLD_3747863>
##contig=<ID=SCAFFOLD_3748132>
##contig=<ID=SCAFFOLD_3748251>
##contig=<ID=SCAFFOLD_3748633>
##contig=<ID=SCAFFOLD_3748654>
##contig=<ID=SCAFFOLD_3748677>
##contig=<ID=SCAFFOLD_37487>
##contig=<ID=SCAFFOLD_3748767>
##contig=<ID=SCAFFOLD_3749290>
##contig=<ID=SCAFFOLD_3749933>
##contig=<ID=SCAFFOLD_3750501>
##contig=<ID=SCAFFOLD_3750561>
##contig=<ID=SCAFFOLD_3750783>
##contig=<ID=SCAFFOLD_3750798>
##contig=<ID=SCAFFOLD_37510>
##contig=<ID=SCAFFOLD_3751674>
##contig=<ID=SCAFFOLD_37521>
##contig=<ID=SCAFFOLD_3752137>
##contig=<ID=SCAFFOLD_3752204>
##contig=<ID=SCAFFOLD_3752839>
##contig=<ID=SCAFFOLD_3752873>
##contig=<ID=SCAFFOLD_3752894>
##contig=<ID=SCAFFOLD_3752979>
##contig=<ID=SCAFFOLD_3753857>
##contig=<ID=SCAFFOLD_3754691>
##contig=<ID=SCAFFOLD_3755212>
##contig=<ID=SCAFFOLD_3755219>
##contig=<ID=SCAFFOLD_3755716>
##contig=<ID=SCAFFOLD_3756144>
##contig=<ID=SCAFFOLD_3756388>
##contig=<ID=SCAFFOLD_3756397>
##contig=<ID=SCAFFOLD_3756433>
##contig=<ID=SCAFFOLD_3756755>
##contig=<ID=SCAFFOLD_3756959>
##contig=<ID=SCAFFOLD_3757213>
##contig=<ID=SCAFFOLD_3757716>
##contig=<ID=SCAFFOLD_3757840>
##contig=<ID=SCAFFOLD_3758230>
##contig=<ID=SCAFFOLD_3758249>
##contig=<ID=SCAFFOLD_3758518>
##contig=<ID=SCAFFOLD_3758601>
##contig=<ID=SCAFFOLD_3758652>
##contig=<ID=SCAFFOLD_3758743>
##contig=<ID=SCAFFOLD_3758895>
##contig=<ID=SCAFFOLD_3758964>
##contig=<ID=SCAFFOLD_3759361>
##contig=<ID=SCAFFOLD_3759815>
##contig=<ID=SCAFFOLD_3760109>
##contig=<ID=SCAFFOLD_3760595>
##contig=<ID=SCAFFOLD_3760796>
##contig=<ID=SCAFFOLD_3760965>
##contig=<ID=SCAFFOLD_3761387>
##contig=<ID=SCAFFOLD_3761875>
##contig=<ID=SCAFFOLD_3762516>
##contig=<ID=SCAFFOLD_3762530>
##contig=<ID=SCAFFOLD_3762546>
##contig=<ID=SCAFFOLD_3762592>
##contig=<ID=SCAFFOLD_3762628>
##contig=<ID=SCAFFOLD_3762704>
##contig=<ID=SCAFFOLD_3762982>
##contig=<ID=SCAFFOLD_3763063>
##contig=<ID=SCAFFOLD_3763873>
##contig=<ID=SCAFFOLD_3764083>
##contig=<ID=SCAFFOLD_3764114>
##contig=<ID=SCAFFOLD_37642>
##contig=<ID=SCAFFOLD_3764311>
##contig=<ID=SCAFFOLD_3764514>
##contig=<ID=SCAFFOLD_3764877>
##contig=<ID=SCAFFOLD_3765116>
##contig=<ID=SCAFFOLD_3765153>
##contig=<ID=SCAFFOLD_3765251>
##contig=<ID=SCAFFOLD_3765286>
##contig=<ID=SCAFFOLD_3765330>
##contig=<ID=SCAFFOLD_3765964>
##contig=<ID=SCAFFOLD_3766105>
##contig=<ID=SCAFFOLD_3766627>
##contig=<ID=SCAFFOLD_3767465>
##contig=<ID=SCAFFOLD_3767491>
##contig=<ID=SCAFFOLD_3767660>
##contig=<ID=SCAFFOLD_3767707>
##contig=<ID=SCAFFOLD_3768196>
##contig=<ID=SCAFFOLD_3768718>
##contig=<ID=SCAFFOLD_3768882>
##contig=<ID=SCAFFOLD_3769216>
##contig=<ID=SCAFFOLD_376934>
##contig=<ID=SCAFFOLD_3769865>
##contig=<ID=SCAFFOLD_3770376>
##contig=<ID=SCAFFOLD_3770778>
##contig=<ID=SCAFFOLD_3770810>
##contig=<ID=SCAFFOLD_3771556>
##contig=<ID=SCAFFOLD_3771783>
##contig=<ID=SCAFFOLD_3772072>
##contig=<ID=SCAFFOLD_37721>
##contig=<ID=SCAFFOLD_3772255>
##contig=<ID=SCAFFOLD_37726>
##contig=<ID=SCAFFOLD_3772643>
##contig=<ID=SCAFFOLD_3772695>
##contig=<ID=SCAFFOLD_3772788>
##contig=<ID=SCAFFOLD_37728>
##contig=<ID=SCAFFOLD_3773>
##contig=<ID=SCAFFOLD_3773002>
##contig=<ID=SCAFFOLD_3773111>
##contig=<ID=SCAFFOLD_3773166>
##contig=<ID=SCAFFOLD_3773194>
##contig=<ID=SCAFFOLD_37732>
##contig=<ID=SCAFFOLD_377337>
##contig=<ID=SCAFFOLD_3773428>
##contig=<ID=SCAFFOLD_3773479>
##contig=<ID=SCAFFOLD_3773707>
##contig=<ID=SCAFFOLD_3774060>
##contig=<ID=SCAFFOLD_3774686>
##contig=<ID=SCAFFOLD_3774739>
##contig=<ID=SCAFFOLD_3774787>
##contig=<ID=SCAFFOLD_3774931>
##contig=<ID=SCAFFOLD_3775025>
##contig=<ID=SCAFFOLD_3775161>
##contig=<ID=SCAFFOLD_37756>
##contig=<ID=SCAFFOLD_37758>
##contig=<ID=SCAFFOLD_3775929>
##contig=<ID=SCAFFOLD_3776256>
##contig=<ID=SCAFFOLD_3776290>
##contig=<ID=SCAFFOLD_3776731>
##contig=<ID=SCAFFOLD_37769>
##contig=<ID=SCAFFOLD_3777107>
##contig=<ID=SCAFFOLD_3777133>
##contig=<ID=SCAFFOLD_37778>
##contig=<ID=SCAFFOLD_3778071>
##contig=<ID=SCAFFOLD_37785>
##contig=<ID=SCAFFOLD_3778599>
##contig=<ID=SCAFFOLD_3778691>
##contig=<ID=SCAFFOLD_37792>
##contig=<ID=SCAFFOLD_3779232>
##contig=<ID=SCAFFOLD_3779714>
##contig=<ID=SCAFFOLD_3779951>
##contig=<ID=SCAFFOLD_3780379>
##contig=<ID=SCAFFOLD_3780551>
##contig=<ID=SCAFFOLD_3780667>
##contig=<ID=SCAFFOLD_3781037>
##contig=<ID=SCAFFOLD_3781253>
##contig=<ID=SCAFFOLD_3781773>
##contig=<ID=SCAFFOLD_3782>
##contig=<ID=SCAFFOLD_3782145>
##contig=<ID=SCAFFOLD_37825>
##contig=<ID=SCAFFOLD_3782508>
##contig=<ID=SCAFFOLD_3782546>
##contig=<ID=SCAFFOLD_3782566>
##contig=<ID=SCAFFOLD_3782593>
##contig=<ID=SCAFFOLD_3782618>
##contig=<ID=SCAFFOLD_3783090>
##contig=<ID=SCAFFOLD_37835>
##contig=<ID=SCAFFOLD_3783733>
##contig=<ID=SCAFFOLD_3783863>
##contig=<ID=SCAFFOLD_3784548>
##contig=<ID=SCAFFOLD_3784583>
##contig=<ID=SCAFFOLD_3786400>
##contig=<ID=SCAFFOLD_3786975>
##contig=<ID=SCAFFOLD_3787808>
##contig=<ID=SCAFFOLD_37889>
##contig=<ID=SCAFFOLD_3789207>
##contig=<ID=SCAFFOLD_3789612>
##contig=<ID=SCAFFOLD_37903>
##contig=<ID=SCAFFOLD_3790417>
##contig=<ID=SCAFFOLD_3790977>
##contig=<ID=SCAFFOLD_3791073>
##contig=<ID=SCAFFOLD_3791704>
##contig=<ID=SCAFFOLD_3791760>
##contig=<ID=SCAFFOLD_37929>
##contig=<ID=SCAFFOLD_3793240>
##contig=<ID=SCAFFOLD_3793271>
##contig=<ID=SCAFFOLD_37933>
##contig=<ID=SCAFFOLD_3793443>
##contig=<ID=SCAFFOLD_3793509>
##contig=<ID=SCAFFOLD_3793610>
##contig=<ID=SCAFFOLD_3793677>
##contig=<ID=SCAFFOLD_3794443>
##contig=<ID=SCAFFOLD_3794575>
##contig=<ID=SCAFFOLD_3794908>
##contig=<ID=SCAFFOLD_3794980>
##contig=<ID=SCAFFOLD_3795>
##contig=<ID=SCAFFOLD_3795042>
##contig=<ID=SCAFFOLD_37956>
##contig=<ID=SCAFFOLD_37961>
##contig=<ID=SCAFFOLD_3796195>
##contig=<ID=SCAFFOLD_3797>
##contig=<ID=SCAFFOLD_37972>
##contig=<ID=SCAFFOLD_3798325>
##contig=<ID=SCAFFOLD_3798650>
##contig=<ID=SCAFFOLD_3798670>
##contig=<ID=SCAFFOLD_3799>
##contig=<ID=SCAFFOLD_3799055>
##contig=<ID=SCAFFOLD_3799139>
##contig=<ID=SCAFFOLD_3799350>
##contig=<ID=SCAFFOLD_38004>
##contig=<ID=SCAFFOLD_3800493>
##contig=<ID=SCAFFOLD_3801067>
##contig=<ID=SCAFFOLD_3801729>
##contig=<ID=SCAFFOLD_3804254>
##contig=<ID=SCAFFOLD_3804311>
##contig=<ID=SCAFFOLD_3804467>
##contig=<ID=SCAFFOLD_3805637>
##contig=<ID=SCAFFOLD_38058>
##contig=<ID=SCAFFOLD_3806634>
##contig=<ID=SCAFFOLD_3807>
##contig=<ID=SCAFFOLD_3808247>
##contig=<ID=SCAFFOLD_3808594>
##contig=<ID=SCAFFOLD_3808979>
##contig=<ID=SCAFFOLD_38094>
##contig=<ID=SCAFFOLD_38103>
##contig=<ID=SCAFFOLD_3810781>
##contig=<ID=SCAFFOLD_3811426>
##contig=<ID=SCAFFOLD_3813816>
##contig=<ID=SCAFFOLD_38147>
##contig=<ID=SCAFFOLD_3814902>
##contig=<ID=SCAFFOLD_3814932>
##contig=<ID=SCAFFOLD_3816064>
##contig=<ID=SCAFFOLD_3816532>
##contig=<ID=SCAFFOLD_3817813>
##contig=<ID=SCAFFOLD_3818>
##contig=<ID=SCAFFOLD_3819048>
##contig=<ID=SCAFFOLD_3819782>
##contig=<ID=SCAFFOLD_3819928>
##contig=<ID=SCAFFOLD_3820063>
##contig=<ID=SCAFFOLD_3820665>
##contig=<ID=SCAFFOLD_3820692>
##contig=<ID=SCAFFOLD_3820823>
##contig=<ID=SCAFFOLD_38215>
##contig=<ID=SCAFFOLD_3822>
##contig=<ID=SCAFFOLD_3822890>
##contig=<ID=SCAFFOLD_3823058>
##contig=<ID=SCAFFOLD_38233>
##contig=<ID=SCAFFOLD_3823318>
##contig=<ID=SCAFFOLD_3823509>
##contig=<ID=SCAFFOLD_3823685>
##contig=<ID=SCAFFOLD_3824046>
##contig=<ID=SCAFFOLD_3824544>
##contig=<ID=SCAFFOLD_3824614>
##contig=<ID=SCAFFOLD_3825292>
##contig=<ID=SCAFFOLD_3825370>
##contig=<ID=SCAFFOLD_3826534>
##contig=<ID=SCAFFOLD_3826546>
##contig=<ID=SCAFFOLD_3826935>
##contig=<ID=SCAFFOLD_3827123>
##contig=<ID=SCAFFOLD_3827206>
##contig=<ID=SCAFFOLD_3827273>
##contig=<ID=SCAFFOLD_3828386>
##contig=<ID=SCAFFOLD_383>
##contig=<ID=SCAFFOLD_3830>
##contig=<ID=SCAFFOLD_3830540>
##contig=<ID=SCAFFOLD_3830919>
##contig=<ID=SCAFFOLD_3831063>
##contig=<ID=SCAFFOLD_3831078>
##contig=<ID=SCAFFOLD_3831978>
##contig=<ID=SCAFFOLD_38322>
##contig=<ID=SCAFFOLD_38324>
##contig=<ID=SCAFFOLD_3832573>
##contig=<ID=SCAFFOLD_3833418>
##contig=<ID=SCAFFOLD_3834232>
##contig=<ID=SCAFFOLD_3834770>
##contig=<ID=SCAFFOLD_3834795>
##contig=<ID=SCAFFOLD_3835522>
##contig=<ID=SCAFFOLD_3836>
##contig=<ID=SCAFFOLD_3836308>
##contig=<ID=SCAFFOLD_3836738>
##contig=<ID=SCAFFOLD_3837109>
##contig=<ID=SCAFFOLD_3837267>
##contig=<ID=SCAFFOLD_38377>
##contig=<ID=SCAFFOLD_38380>
##contig=<ID=SCAFFOLD_3838069>
##contig=<ID=SCAFFOLD_3838994>
##contig=<ID=SCAFFOLD_38391>
##contig=<ID=SCAFFOLD_3839780>
##contig=<ID=SCAFFOLD_38402>
##contig=<ID=SCAFFOLD_3840339>
##contig=<ID=SCAFFOLD_3841141>
##contig=<ID=SCAFFOLD_3841194>
##contig=<ID=SCAFFOLD_3841582>
##contig=<ID=SCAFFOLD_3842107>
##contig=<ID=SCAFFOLD_3842175>
##contig=<ID=SCAFFOLD_38423>
##contig=<ID=SCAFFOLD_3842627>
##contig=<ID=SCAFFOLD_3842685>
##contig=<ID=SCAFFOLD_3843339>
##contig=<ID=SCAFFOLD_3843535>
##contig=<ID=SCAFFOLD_3844648>
##contig=<ID=SCAFFOLD_3844918>
##contig=<ID=SCAFFOLD_3845065>
##contig=<ID=SCAFFOLD_3845336>
##contig=<ID=SCAFFOLD_3845369>
##contig=<ID=SCAFFOLD_38458>
##contig=<ID=SCAFFOLD_3846062>
##contig=<ID=SCAFFOLD_3846494>
##contig=<ID=SCAFFOLD_3846562>
##contig=<ID=SCAFFOLD_3846657>
##contig=<ID=SCAFFOLD_3847334>
##contig=<ID=SCAFFOLD_3847701>
##contig=<ID=SCAFFOLD_38478>
##contig=<ID=SCAFFOLD_3848012>
##contig=<ID=SCAFFOLD_3848199>
##contig=<ID=SCAFFOLD_3849495>
##contig=<ID=SCAFFOLD_3849553>
##contig=<ID=SCAFFOLD_3851104>
##contig=<ID=SCAFFOLD_3851369>
##contig=<ID=SCAFFOLD_385158>
##contig=<ID=SCAFFOLD_3851591>
##contig=<ID=SCAFFOLD_3851682>
##contig=<ID=SCAFFOLD_3851714>
##contig=<ID=SCAFFOLD_3851724>
##contig=<ID=SCAFFOLD_3852677>
##contig=<ID=SCAFFOLD_3853184>
##contig=<ID=SCAFFOLD_3854137>
##contig=<ID=SCAFFOLD_3854139>
##contig=<ID=SCAFFOLD_3854349>
##contig=<ID=SCAFFOLD_3854449>
##contig=<ID=SCAFFOLD_3855070>
##contig=<ID=SCAFFOLD_3855330>
##contig=<ID=SCAFFOLD_3855671>
##contig=<ID=SCAFFOLD_3855711>
##contig=<ID=SCAFFOLD_3855747>
##contig=<ID=SCAFFOLD_3856696>
##contig=<ID=SCAFFOLD_3857004>
##contig=<ID=SCAFFOLD_3857875>
##contig=<ID=SCAFFOLD_3857995>
##contig=<ID=SCAFFOLD_3858174>
##contig=<ID=SCAFFOLD_3858232>
##contig=<ID=SCAFFOLD_38585>
##contig=<ID=SCAFFOLD_3858754>
##contig=<ID=SCAFFOLD_3859016>
##contig=<ID=SCAFFOLD_3859180>
##contig=<ID=SCAFFOLD_38592>
##contig=<ID=SCAFFOLD_38593>
##contig=<ID=SCAFFOLD_3859368>
##contig=<ID=SCAFFOLD_3859486>
##contig=<ID=SCAFFOLD_38598>
##contig=<ID=SCAFFOLD_386034>
##contig=<ID=SCAFFOLD_38608>
##contig=<ID=SCAFFOLD_3861384>
##contig=<ID=SCAFFOLD_38614>
##contig=<ID=SCAFFOLD_3861404>
##contig=<ID=SCAFFOLD_3861470>
##contig=<ID=SCAFFOLD_3861493>
##contig=<ID=SCAFFOLD_3861578>
##contig=<ID=SCAFFOLD_3861720>
##contig=<ID=SCAFFOLD_3861856>
##contig=<ID=SCAFFOLD_38620>
##contig=<ID=SCAFFOLD_3862016>
##contig=<ID=SCAFFOLD_3862083>
##contig=<ID=SCAFFOLD_3863>
##contig=<ID=SCAFFOLD_3863063>
##contig=<ID=SCAFFOLD_38634>
##contig=<ID=SCAFFOLD_38635>
##contig=<ID=SCAFFOLD_3864263>
##contig=<ID=SCAFFOLD_3865379>
##contig=<ID=SCAFFOLD_3865420>
##contig=<ID=SCAFFOLD_3866243>
##contig=<ID=SCAFFOLD_3866298>
##contig=<ID=SCAFFOLD_3866553>
##contig=<ID=SCAFFOLD_3867573>
##contig=<ID=SCAFFOLD_3867592>
##contig=<ID=SCAFFOLD_3867697>
##contig=<ID=SCAFFOLD_38677>
##contig=<ID=SCAFFOLD_3867833>
##contig=<ID=SCAFFOLD_3867838>
##contig=<ID=SCAFFOLD_3867948>
##contig=<ID=SCAFFOLD_3868202>
##contig=<ID=SCAFFOLD_3868350>
##contig=<ID=SCAFFOLD_3868354>
##contig=<ID=SCAFFOLD_3868429>
##contig=<ID=SCAFFOLD_3868504>
##contig=<ID=SCAFFOLD_38687>
##contig=<ID=SCAFFOLD_3868897>
##contig=<ID=SCAFFOLD_3869180>
##contig=<ID=SCAFFOLD_3869187>
##contig=<ID=SCAFFOLD_3869760>
##contig=<ID=SCAFFOLD_38699>
##contig=<ID=SCAFFOLD_3870072>
##contig=<ID=SCAFFOLD_3870646>
##contig=<ID=SCAFFOLD_3871299>
##contig=<ID=SCAFFOLD_3871334>
##contig=<ID=SCAFFOLD_3871338>
##contig=<ID=SCAFFOLD_3871908>
##contig=<ID=SCAFFOLD_3872030>
##contig=<ID=SCAFFOLD_3872428>
##contig=<ID=SCAFFOLD_3872436>
##contig=<ID=SCAFFOLD_3872771>
##contig=<ID=SCAFFOLD_3872863>
##contig=<ID=SCAFFOLD_38730>
##contig=<ID=SCAFFOLD_3873507>
##contig=<ID=SCAFFOLD_3873576>
##contig=<ID=SCAFFOLD_3874129>
##contig=<ID=SCAFFOLD_3874206>
##contig=<ID=SCAFFOLD_3874452>
##contig=<ID=SCAFFOLD_38746>
##contig=<ID=SCAFFOLD_3875004>
##contig=<ID=SCAFFOLD_3875039>
##contig=<ID=SCAFFOLD_3875206>
##contig=<ID=SCAFFOLD_3875810>
##contig=<ID=SCAFFOLD_3877245>
##contig=<ID=SCAFFOLD_3877297>
##contig=<ID=SCAFFOLD_3877371>
##contig=<ID=SCAFFOLD_38780>
##contig=<ID=SCAFFOLD_3878033>
##contig=<ID=SCAFFOLD_3878048>
##contig=<ID=SCAFFOLD_3878188>
##contig=<ID=SCAFFOLD_3878397>
##contig=<ID=SCAFFOLD_3878478>
##contig=<ID=SCAFFOLD_3878532>
##contig=<ID=SCAFFOLD_3878945>
##contig=<ID=SCAFFOLD_3879138>
##contig=<ID=SCAFFOLD_3879292>
##contig=<ID=SCAFFOLD_3879431>
##contig=<ID=SCAFFOLD_3879513>
##contig=<ID=SCAFFOLD_3879531>
##contig=<ID=SCAFFOLD_3880120>
##contig=<ID=SCAFFOLD_38802>
##contig=<ID=SCAFFOLD_3880241>
##contig=<ID=SCAFFOLD_38803>
##contig=<ID=SCAFFOLD_3880344>
##contig=<ID=SCAFFOLD_3881038>
##contig=<ID=SCAFFOLD_3881097>
##contig=<ID=SCAFFOLD_3881177>
##contig=<ID=SCAFFOLD_3881257>
##contig=<ID=SCAFFOLD_3881370>
##contig=<ID=SCAFFOLD_3881434>
##contig=<ID=SCAFFOLD_38816>
##contig=<ID=SCAFFOLD_3881806>
##contig=<ID=SCAFFOLD_3882009>
##contig=<ID=SCAFFOLD_3882209>
##contig=<ID=SCAFFOLD_3882254>
##contig=<ID=SCAFFOLD_3882411>
##contig=<ID=SCAFFOLD_3882734>
##contig=<ID=SCAFFOLD_3882780>
##contig=<ID=SCAFFOLD_3882813>
##contig=<ID=SCAFFOLD_38829>
##contig=<ID=SCAFFOLD_3883136>
##contig=<ID=SCAFFOLD_3883239>
##contig=<ID=SCAFFOLD_3884008>
##contig=<ID=SCAFFOLD_38841>
##contig=<ID=SCAFFOLD_3884130>
##contig=<ID=SCAFFOLD_3884286>
##contig=<ID=SCAFFOLD_38847>
##contig=<ID=SCAFFOLD_3884997>
##contig=<ID=SCAFFOLD_3885>
##contig=<ID=SCAFFOLD_3885005>
##contig=<ID=SCAFFOLD_3885101>
##contig=<ID=SCAFFOLD_3885367>
##contig=<ID=SCAFFOLD_3885544>
##contig=<ID=SCAFFOLD_3885983>
##contig=<ID=SCAFFOLD_3886118>
##contig=<ID=SCAFFOLD_3886171>
##contig=<ID=SCAFFOLD_3886297>
##contig=<ID=SCAFFOLD_3886349>
##contig=<ID=SCAFFOLD_3886586>
##contig=<ID=SCAFFOLD_3886591>
##contig=<ID=SCAFFOLD_3886628>
##contig=<ID=SCAFFOLD_3886654>
##contig=<ID=SCAFFOLD_3886786>
##contig=<ID=SCAFFOLD_3886816>
##contig=<ID=SCAFFOLD_3887116>
##contig=<ID=SCAFFOLD_3887339>
##contig=<ID=SCAFFOLD_38874>
##contig=<ID=SCAFFOLD_3887863>
##contig=<ID=SCAFFOLD_3887908>
##contig=<ID=SCAFFOLD_3888515>
##contig=<ID=SCAFFOLD_3888572>
##contig=<ID=SCAFFOLD_3888624>
##contig=<ID=SCAFFOLD_3888787>
##contig=<ID=SCAFFOLD_3888986>
##contig=<ID=SCAFFOLD_3889263>
##contig=<ID=SCAFFOLD_3889374>
##contig=<ID=SCAFFOLD_3890502>
##contig=<ID=SCAFFOLD_3890722>
##contig=<ID=SCAFFOLD_3890842>
##contig=<ID=SCAFFOLD_3890877>
##contig=<ID=SCAFFOLD_3891118>
##contig=<ID=SCAFFOLD_3891127>
##contig=<ID=SCAFFOLD_3891490>
##contig=<ID=SCAFFOLD_3892372>
##contig=<ID=SCAFFOLD_3892475>
##contig=<ID=SCAFFOLD_3892488>
##contig=<ID=SCAFFOLD_3892573>
##contig=<ID=SCAFFOLD_3892662>
##contig=<ID=SCAFFOLD_3892697>
##contig=<ID=SCAFFOLD_3892772>
##contig=<ID=SCAFFOLD_3892774>
##contig=<ID=SCAFFOLD_3892814>
##contig=<ID=SCAFFOLD_3892897>
##contig=<ID=SCAFFOLD_3893191>
##contig=<ID=SCAFFOLD_3893414>
##contig=<ID=SCAFFOLD_3893427>
##contig=<ID=SCAFFOLD_3893431>
##contig=<ID=SCAFFOLD_3893804>
##contig=<ID=SCAFFOLD_3894235>
##contig=<ID=SCAFFOLD_3894432>
##contig=<ID=SCAFFOLD_3894478>
##contig=<ID=SCAFFOLD_3894662>
##contig=<ID=SCAFFOLD_3895064>
##contig=<ID=SCAFFOLD_3895269>
##contig=<ID=SCAFFOLD_38954>
##contig=<ID=SCAFFOLD_38956>
##contig=<ID=SCAFFOLD_3895829>
##contig=<ID=SCAFFOLD_3896041>
##contig=<ID=SCAFFOLD_3896210>
##contig=<ID=SCAFFOLD_3896523>
##contig=<ID=SCAFFOLD_3896732>
##contig=<ID=SCAFFOLD_3897074>
##contig=<ID=SCAFFOLD_3897140>
##contig=<ID=SCAFFOLD_3897155>
##contig=<ID=SCAFFOLD_3897299>
##contig=<ID=SCAFFOLD_3897471>
##contig=<ID=SCAFFOLD_3897572>
##contig=<ID=SCAFFOLD_38981>
##contig=<ID=SCAFFOLD_3898119>
##contig=<ID=SCAFFOLD_3898121>
##contig=<ID=SCAFFOLD_3898962>
##contig=<ID=SCAFFOLD_3899041>
##contig=<ID=SCAFFOLD_3899429>
##contig=<ID=SCAFFOLD_3899541>
##contig=<ID=SCAFFOLD_3899699>
##contig=<ID=SCAFFOLD_3899972>
##contig=<ID=SCAFFOLD_3899973>
##contig=<ID=SCAFFOLD_3900016>
##contig=<ID=SCAFFOLD_3900068>
##contig=<ID=SCAFFOLD_3900119>
##contig=<ID=SCAFFOLD_3900360>
##contig=<ID=SCAFFOLD_3900893>
##contig=<ID=SCAFFOLD_3901064>
##contig=<ID=SCAFFOLD_3902200>
##contig=<ID=SCAFFOLD_3902225>
##contig=<ID=SCAFFOLD_3902294>
##contig=<ID=SCAFFOLD_3902463>
##contig=<ID=SCAFFOLD_3902526>
##contig=<ID=SCAFFOLD_39027>
##contig=<ID=SCAFFOLD_39029>
##contig=<ID=SCAFFOLD_3902922>
##contig=<ID=SCAFFOLD_3903005>
##contig=<ID=SCAFFOLD_3903127>
##contig=<ID=SCAFFOLD_3903199>
##contig=<ID=SCAFFOLD_3903377>
##contig=<ID=SCAFFOLD_3903506>
##contig=<ID=SCAFFOLD_3903843>
##contig=<ID=SCAFFOLD_3904462>
##contig=<ID=SCAFFOLD_3904620>
##contig=<ID=SCAFFOLD_3904635>
##contig=<ID=SCAFFOLD_3904843>
##contig=<ID=SCAFFOLD_3904960>
##contig=<ID=SCAFFOLD_3905117>
##contig=<ID=SCAFFOLD_3905314>
##contig=<ID=SCAFFOLD_39054>
##contig=<ID=SCAFFOLD_3905765>
##contig=<ID=SCAFFOLD_3906165>
##contig=<ID=SCAFFOLD_3906264>
##contig=<ID=SCAFFOLD_3906346>
##contig=<ID=SCAFFOLD_3906391>
##contig=<ID=SCAFFOLD_3906701>
##contig=<ID=SCAFFOLD_3906891>
##contig=<ID=SCAFFOLD_3906963>
##contig=<ID=SCAFFOLD_3907034>
##contig=<ID=SCAFFOLD_3907182>
##contig=<ID=SCAFFOLD_3907414>
##contig=<ID=SCAFFOLD_3907470>
##contig=<ID=SCAFFOLD_3907509>
##contig=<ID=SCAFFOLD_3907731>
##contig=<ID=SCAFFOLD_3907777>
##contig=<ID=SCAFFOLD_3908017>
##contig=<ID=SCAFFOLD_3908518>
##contig=<ID=SCAFFOLD_3908540>
##contig=<ID=SCAFFOLD_3908657>
##contig=<ID=SCAFFOLD_3908682>
##contig=<ID=SCAFFOLD_3908693>
##contig=<ID=SCAFFOLD_3908886>
##contig=<ID=SCAFFOLD_3909749>
##contig=<ID=SCAFFOLD_3909786>
##contig=<ID=SCAFFOLD_3909889>
##contig=<ID=SCAFFOLD_3909985>
##contig=<ID=SCAFFOLD_3910296>
##contig=<ID=SCAFFOLD_3910560>
##contig=<ID=SCAFFOLD_3910740>
##contig=<ID=SCAFFOLD_3911360>
##contig=<ID=SCAFFOLD_3911427>
##contig=<ID=SCAFFOLD_3911886>
##contig=<ID=SCAFFOLD_3912171>
##contig=<ID=SCAFFOLD_39124>
##contig=<ID=SCAFFOLD_3912864>
##contig=<ID=SCAFFOLD_3913337>
##contig=<ID=SCAFFOLD_39134>
##contig=<ID=SCAFFOLD_3913574>
##contig=<ID=SCAFFOLD_3913576>
##contig=<ID=SCAFFOLD_3913639>
##contig=<ID=SCAFFOLD_3913713>
##contig=<ID=SCAFFOLD_3913839>
##contig=<ID=SCAFFOLD_3913873>
##contig=<ID=SCAFFOLD_3914202>
##contig=<ID=SCAFFOLD_3914358>
##contig=<ID=SCAFFOLD_3914527>
##contig=<ID=SCAFFOLD_3914778>
##contig=<ID=SCAFFOLD_3915139>
##contig=<ID=SCAFFOLD_3915183>
##contig=<ID=SCAFFOLD_3915226>
##contig=<ID=SCAFFOLD_3915251>
##contig=<ID=SCAFFOLD_3915266>
##contig=<ID=SCAFFOLD_3915283>
##contig=<ID=SCAFFOLD_3915322>
##contig=<ID=SCAFFOLD_3916088>
##contig=<ID=SCAFFOLD_3916400>
##contig=<ID=SCAFFOLD_3916433>
##contig=<ID=SCAFFOLD_3916460>
##contig=<ID=SCAFFOLD_3916542>
##contig=<ID=SCAFFOLD_3916639>
##contig=<ID=SCAFFOLD_3916647>
##contig=<ID=SCAFFOLD_3916778>
##contig=<ID=SCAFFOLD_3917>
##contig=<ID=SCAFFOLD_3917060>
##contig=<ID=SCAFFOLD_3917085>
##contig=<ID=SCAFFOLD_3917591>
##contig=<ID=SCAFFOLD_3917719>
##contig=<ID=SCAFFOLD_3918084>
##contig=<ID=SCAFFOLD_3918086>
##contig=<ID=SCAFFOLD_3918136>
##contig=<ID=SCAFFOLD_3918221>
##contig=<ID=SCAFFOLD_3918578>
##contig=<ID=SCAFFOLD_3918759>
##contig=<ID=SCAFFOLD_3918980>
##contig=<ID=SCAFFOLD_3919449>
##contig=<ID=SCAFFOLD_3919647>
##contig=<ID=SCAFFOLD_3919800>
##contig=<ID=SCAFFOLD_39199>
##contig=<ID=SCAFFOLD_39200>
##contig=<ID=SCAFFOLD_3920171>
##contig=<ID=SCAFFOLD_3920315>
##contig=<ID=SCAFFOLD_3920642>
##contig=<ID=SCAFFOLD_3920734>
##contig=<ID=SCAFFOLD_3921>
##contig=<ID=SCAFFOLD_3921085>
##contig=<ID=SCAFFOLD_3921557>
##contig=<ID=SCAFFOLD_39218>
##contig=<ID=SCAFFOLD_3922>
##contig=<ID=SCAFFOLD_3922298>
##contig=<ID=SCAFFOLD_3923444>
##contig=<ID=SCAFFOLD_39239>
##contig=<ID=SCAFFOLD_3924364>
##contig=<ID=SCAFFOLD_3924479>
##contig=<ID=SCAFFOLD_3924592>
##contig=<ID=SCAFFOLD_39246>
##contig=<ID=SCAFFOLD_3925>
##contig=<ID=SCAFFOLD_3925289>
##contig=<ID=SCAFFOLD_3926661>
##contig=<ID=SCAFFOLD_3927020>
##contig=<ID=SCAFFOLD_3927965>
##contig=<ID=SCAFFOLD_3928188>
##contig=<ID=SCAFFOLD_3929>
##contig=<ID=SCAFFOLD_39301>
##contig=<ID=SCAFFOLD_3930361>
##contig=<ID=SCAFFOLD_3930636>
##contig=<ID=SCAFFOLD_3931633>
##contig=<ID=SCAFFOLD_3931754>
##contig=<ID=SCAFFOLD_3931761>
##contig=<ID=SCAFFOLD_3932303>
##contig=<ID=SCAFFOLD_39324>
##contig=<ID=SCAFFOLD_3932470>
##contig=<ID=SCAFFOLD_3932992>
##contig=<ID=SCAFFOLD_3933455>
##contig=<ID=SCAFFOLD_3934219>
##contig=<ID=SCAFFOLD_3934595>
##contig=<ID=SCAFFOLD_3935431>
##contig=<ID=SCAFFOLD_3935593>
##contig=<ID=SCAFFOLD_3935881>
##contig=<ID=SCAFFOLD_3936108>
##contig=<ID=SCAFFOLD_3936304>
##contig=<ID=SCAFFOLD_3936576>
##contig=<ID=SCAFFOLD_3936708>
##contig=<ID=SCAFFOLD_3936895>
##contig=<ID=SCAFFOLD_3937016>
##contig=<ID=SCAFFOLD_3937159>
##contig=<ID=SCAFFOLD_3937186>
##contig=<ID=SCAFFOLD_3937377>
##contig=<ID=SCAFFOLD_3937643>
##contig=<ID=SCAFFOLD_3937779>
##contig=<ID=SCAFFOLD_3938130>
##contig=<ID=SCAFFOLD_3938170>
##contig=<ID=SCAFFOLD_3938236>
##contig=<ID=SCAFFOLD_3938568>
##contig=<ID=SCAFFOLD_3938765>
##contig=<ID=SCAFFOLD_3938767>
##contig=<ID=SCAFFOLD_3939050>
##contig=<ID=SCAFFOLD_3939237>
##contig=<ID=SCAFFOLD_3939266>
##contig=<ID=SCAFFOLD_3939417>
##contig=<ID=SCAFFOLD_39401>
##contig=<ID=SCAFFOLD_3940454>
##contig=<ID=SCAFFOLD_3940563>
##contig=<ID=SCAFFOLD_3940935>
##contig=<ID=SCAFFOLD_3941343>
##contig=<ID=SCAFFOLD_3941660>
##contig=<ID=SCAFFOLD_3941856>
##contig=<ID=SCAFFOLD_3942094>
##contig=<ID=SCAFFOLD_3942359>
##contig=<ID=SCAFFOLD_3942402>
##contig=<ID=SCAFFOLD_3942453>
##contig=<ID=SCAFFOLD_3942477>
##contig=<ID=SCAFFOLD_3942555>
##contig=<ID=SCAFFOLD_3943393>
##contig=<ID=SCAFFOLD_3943534>
##contig=<ID=SCAFFOLD_3943726>
##contig=<ID=SCAFFOLD_39441>
##contig=<ID=SCAFFOLD_39442>
##contig=<ID=SCAFFOLD_3944544>
##contig=<ID=SCAFFOLD_3944708>
##contig=<ID=SCAFFOLD_3945>
##contig=<ID=SCAFFOLD_3945061>
##contig=<ID=SCAFFOLD_3945062>
##contig=<ID=SCAFFOLD_3945651>
##contig=<ID=SCAFFOLD_3945923>
##contig=<ID=SCAFFOLD_3945992>
##contig=<ID=SCAFFOLD_3946048>
##contig=<ID=SCAFFOLD_39462>
##contig=<ID=SCAFFOLD_3946860>
##contig=<ID=SCAFFOLD_3947052>
##contig=<ID=SCAFFOLD_3947068>
##contig=<ID=SCAFFOLD_3947171>
##contig=<ID=SCAFFOLD_3947642>
##contig=<ID=SCAFFOLD_3947832>
##contig=<ID=SCAFFOLD_3947873>
##contig=<ID=SCAFFOLD_39480>
##contig=<ID=SCAFFOLD_3948064>
##contig=<ID=SCAFFOLD_3948161>
##contig=<ID=SCAFFOLD_3948329>
##contig=<ID=SCAFFOLD_3948740>
##contig=<ID=SCAFFOLD_39490>
##contig=<ID=SCAFFOLD_3949680>
##contig=<ID=SCAFFOLD_3950068>
##contig=<ID=SCAFFOLD_3950464>
##contig=<ID=SCAFFOLD_3951481>
##contig=<ID=SCAFFOLD_3951490>
##contig=<ID=SCAFFOLD_3951979>
##contig=<ID=SCAFFOLD_3951998>
##contig=<ID=SCAFFOLD_3952212>
##contig=<ID=SCAFFOLD_3952234>
##contig=<ID=SCAFFOLD_3952420>
##contig=<ID=SCAFFOLD_3952685>
##contig=<ID=SCAFFOLD_3953355>
##contig=<ID=SCAFFOLD_3953600>
##contig=<ID=SCAFFOLD_3953846>
##contig=<ID=SCAFFOLD_3954064>
##contig=<ID=SCAFFOLD_3954779>
##contig=<ID=SCAFFOLD_3955157>
##contig=<ID=SCAFFOLD_3955444>
##contig=<ID=SCAFFOLD_3955492>
##contig=<ID=SCAFFOLD_39559>
##contig=<ID=SCAFFOLD_3955922>
##contig=<ID=SCAFFOLD_3956194>
##contig=<ID=SCAFFOLD_3957241>
##contig=<ID=SCAFFOLD_3957457>
##contig=<ID=SCAFFOLD_3958021>
##contig=<ID=SCAFFOLD_3958476>
##contig=<ID=SCAFFOLD_3958786>
##contig=<ID=SCAFFOLD_3958893>
##contig=<ID=SCAFFOLD_3959676>
##contig=<ID=SCAFFOLD_3959833>
##contig=<ID=SCAFFOLD_396>
##contig=<ID=SCAFFOLD_3960211>
##contig=<ID=SCAFFOLD_3960531>
##contig=<ID=SCAFFOLD_39607>
##contig=<ID=SCAFFOLD_3960759>
##contig=<ID=SCAFFOLD_3960968>
##contig=<ID=SCAFFOLD_3961150>
##contig=<ID=SCAFFOLD_3961308>
##contig=<ID=SCAFFOLD_3961402>
##contig=<ID=SCAFFOLD_3961734>
##contig=<ID=SCAFFOLD_3962>
##contig=<ID=SCAFFOLD_3962054>
##contig=<ID=SCAFFOLD_3962382>
##contig=<ID=SCAFFOLD_3963016>
##contig=<ID=SCAFFOLD_3963063>
##contig=<ID=SCAFFOLD_3963393>
##contig=<ID=SCAFFOLD_3963759>
##contig=<ID=SCAFFOLD_3964744>
##contig=<ID=SCAFFOLD_3964833>
##contig=<ID=SCAFFOLD_3964954>
##contig=<ID=SCAFFOLD_3965222>
##contig=<ID=SCAFFOLD_3965354>
##contig=<ID=SCAFFOLD_3966355>
##contig=<ID=SCAFFOLD_3966398>
##contig=<ID=SCAFFOLD_3967667>
##contig=<ID=SCAFFOLD_3967694>
##contig=<ID=SCAFFOLD_3968218>
##contig=<ID=SCAFFOLD_39691>
##contig=<ID=SCAFFOLD_3969168>
##contig=<ID=SCAFFOLD_39692>
##contig=<ID=SCAFFOLD_3969534>
##contig=<ID=SCAFFOLD_3969727>
##contig=<ID=SCAFFOLD_3969731>
##contig=<ID=SCAFFOLD_3969871>
##contig=<ID=SCAFFOLD_3970192>
##contig=<ID=SCAFFOLD_3970482>
##contig=<ID=SCAFFOLD_3970865>
##contig=<ID=SCAFFOLD_3971242>
##contig=<ID=SCAFFOLD_3971398>
##contig=<ID=SCAFFOLD_3971452>
##contig=<ID=SCAFFOLD_3972251>
##contig=<ID=SCAFFOLD_3972254>
##contig=<ID=SCAFFOLD_3972801>
##contig=<ID=SCAFFOLD_3973009>
##contig=<ID=SCAFFOLD_3973154>
##contig=<ID=SCAFFOLD_3973187>
##contig=<ID=SCAFFOLD_3973306>
##contig=<ID=SCAFFOLD_3973319>
##contig=<ID=SCAFFOLD_3973352>
##contig=<ID=SCAFFOLD_3973882>
##contig=<ID=SCAFFOLD_3973902>
##contig=<ID=SCAFFOLD_3973924>
##contig=<ID=SCAFFOLD_3974022>
##contig=<ID=SCAFFOLD_3974392>
##contig=<ID=SCAFFOLD_3974446>
##contig=<ID=SCAFFOLD_3974478>
##contig=<ID=SCAFFOLD_3975242>
##contig=<ID=SCAFFOLD_3975697>
##contig=<ID=SCAFFOLD_3975802>
##contig=<ID=SCAFFOLD_3976>
##contig=<ID=SCAFFOLD_3976637>
##contig=<ID=SCAFFOLD_3977016>
##contig=<ID=SCAFFOLD_39774>
##contig=<ID=SCAFFOLD_3977748>
##contig=<ID=SCAFFOLD_3977944>
##contig=<ID=SCAFFOLD_3978012>
##contig=<ID=SCAFFOLD_3978238>
##contig=<ID=SCAFFOLD_39785>
##contig=<ID=SCAFFOLD_3978965>
##contig=<ID=SCAFFOLD_39793>
##contig=<ID=SCAFFOLD_3979665>
##contig=<ID=SCAFFOLD_3980212>
##contig=<ID=SCAFFOLD_3981201>
##contig=<ID=SCAFFOLD_3981288>
##contig=<ID=SCAFFOLD_39814>
##contig=<ID=SCAFFOLD_3982072>
##contig=<ID=SCAFFOLD_3982871>
##contig=<ID=SCAFFOLD_3983049>
##contig=<ID=SCAFFOLD_3983444>
##contig=<ID=SCAFFOLD_3983625>
##contig=<ID=SCAFFOLD_3983644>
##contig=<ID=SCAFFOLD_3983914>
##contig=<ID=SCAFFOLD_3984141>
##contig=<ID=SCAFFOLD_3984294>
##contig=<ID=SCAFFOLD_3984510>
##contig=<ID=SCAFFOLD_3984667>
##contig=<ID=SCAFFOLD_3984704>
##contig=<ID=SCAFFOLD_3984770>
##contig=<ID=SCAFFOLD_3984826>
##contig=<ID=SCAFFOLD_3984910>
##contig=<ID=SCAFFOLD_3984943>
##contig=<ID=SCAFFOLD_3985403>
##contig=<ID=SCAFFOLD_3985416>
##contig=<ID=SCAFFOLD_3985637>
##contig=<ID=SCAFFOLD_3986278>
##contig=<ID=SCAFFOLD_3986519>
##contig=<ID=SCAFFOLD_3986576>
##contig=<ID=SCAFFOLD_3986593>
##contig=<ID=SCAFFOLD_3986600>
##contig=<ID=SCAFFOLD_3986746>
##contig=<ID=SCAFFOLD_3986906>
##contig=<ID=SCAFFOLD_3987214>
##contig=<ID=SCAFFOLD_3987331>
##contig=<ID=SCAFFOLD_3987487>
##contig=<ID=SCAFFOLD_3988023>
##contig=<ID=SCAFFOLD_3988052>
##contig=<ID=SCAFFOLD_3988141>
##contig=<ID=SCAFFOLD_3988178>
##contig=<ID=SCAFFOLD_3988324>
##contig=<ID=SCAFFOLD_3988385>
##contig=<ID=SCAFFOLD_3988393>
##contig=<ID=SCAFFOLD_3988428>
##contig=<ID=SCAFFOLD_3988508>
##contig=<ID=SCAFFOLD_3988771>
##contig=<ID=SCAFFOLD_3988837>
##contig=<ID=SCAFFOLD_3988839>
##contig=<ID=SCAFFOLD_3988884>
##contig=<ID=SCAFFOLD_3988936>
##contig=<ID=SCAFFOLD_39890>
##contig=<ID=SCAFFOLD_3989073>
##contig=<ID=SCAFFOLD_3989132>
##contig=<ID=SCAFFOLD_3989137>
##contig=<ID=SCAFFOLD_39892>
##contig=<ID=SCAFFOLD_3989276>
##contig=<ID=SCAFFOLD_3989431>
##contig=<ID=SCAFFOLD_3989467>
##contig=<ID=SCAFFOLD_3989490>
##contig=<ID=SCAFFOLD_3989555>
##contig=<ID=SCAFFOLD_3989971>
##contig=<ID=SCAFFOLD_3990008>
##contig=<ID=SCAFFOLD_3990064>
##contig=<ID=SCAFFOLD_3990067>
##contig=<ID=SCAFFOLD_3990454>
##contig=<ID=SCAFFOLD_3990948>
##contig=<ID=SCAFFOLD_3991005>
##contig=<ID=SCAFFOLD_3991312>
##contig=<ID=SCAFFOLD_3991342>
##contig=<ID=SCAFFOLD_3991398>
##contig=<ID=SCAFFOLD_3991461>
##contig=<ID=SCAFFOLD_3991821>
##contig=<ID=SCAFFOLD_3992178>
##contig=<ID=SCAFFOLD_3992212>
##contig=<ID=SCAFFOLD_3992257>
##contig=<ID=SCAFFOLD_3992405>
##contig=<ID=SCAFFOLD_39925>
##contig=<ID=SCAFFOLD_3992714>
##contig=<ID=SCAFFOLD_3992808>
##contig=<ID=SCAFFOLD_3993090>
##contig=<ID=SCAFFOLD_3993176>
##contig=<ID=SCAFFOLD_3993500>
##contig=<ID=SCAFFOLD_3993580>
##contig=<ID=SCAFFOLD_3993596>
##contig=<ID=SCAFFOLD_3993655>
##contig=<ID=SCAFFOLD_3993660>
##contig=<ID=SCAFFOLD_3993776>
##contig=<ID=SCAFFOLD_3993947>
##contig=<ID=SCAFFOLD_3994286>
##contig=<ID=SCAFFOLD_3994531>
##contig=<ID=SCAFFOLD_3994555>
##contig=<ID=SCAFFOLD_3994833>
##contig=<ID=SCAFFOLD_3994905>
##contig=<ID=SCAFFOLD_3994931>
##contig=<ID=SCAFFOLD_3994985>
##contig=<ID=SCAFFOLD_3994995>
##contig=<ID=SCAFFOLD_3995135>
##contig=<ID=SCAFFOLD_3995185>
##contig=<ID=SCAFFOLD_3995368>
##contig=<ID=SCAFFOLD_3995385>
##contig=<ID=SCAFFOLD_3995751>
##contig=<ID=SCAFFOLD_3995919>
##contig=<ID=SCAFFOLD_3996042>
##contig=<ID=SCAFFOLD_3996748>
##contig=<ID=SCAFFOLD_3996949>
##contig=<ID=SCAFFOLD_3996990>
##contig=<ID=SCAFFOLD_3997557>
##contig=<ID=SCAFFOLD_3997638>
##contig=<ID=SCAFFOLD_3997663>
##contig=<ID=SCAFFOLD_3997885>
##contig=<ID=SCAFFOLD_3998190>
##contig=<ID=SCAFFOLD_3998254>
##contig=<ID=SCAFFOLD_3998540>
##contig=<ID=SCAFFOLD_3998704>
##contig=<ID=SCAFFOLD_39989>
##contig=<ID=SCAFFOLD_3999010>
##contig=<ID=SCAFFOLD_3999092>
##contig=<ID=SCAFFOLD_3999355>
##contig=<ID=SCAFFOLD_3999370>
##contig=<ID=SCAFFOLD_3999839>
##contig=<ID=SCAFFOLD_4000303>
##contig=<ID=SCAFFOLD_4000413>
##contig=<ID=SCAFFOLD_4000741>
##contig=<ID=SCAFFOLD_4000757>
##contig=<ID=SCAFFOLD_4000769>
##contig=<ID=SCAFFOLD_4000827>
##contig=<ID=SCAFFOLD_4000905>
##contig=<ID=SCAFFOLD_4001116>
##contig=<ID=SCAFFOLD_4001471>
##contig=<ID=SCAFFOLD_4001480>
##contig=<ID=SCAFFOLD_4001484>
##contig=<ID=SCAFFOLD_4001577>
##contig=<ID=SCAFFOLD_4001740>
##contig=<ID=SCAFFOLD_4001957>
##contig=<ID=SCAFFOLD_4002041>
##contig=<ID=SCAFFOLD_4002044>
##contig=<ID=SCAFFOLD_4002155>
##contig=<ID=SCAFFOLD_4002225>
##contig=<ID=SCAFFOLD_4002239>
##contig=<ID=SCAFFOLD_4002251>
##contig=<ID=SCAFFOLD_4002258>
##contig=<ID=SCAFFOLD_4002292>
##contig=<ID=SCAFFOLD_4002330>
##contig=<ID=SCAFFOLD_4002396>
##contig=<ID=SCAFFOLD_4002753>
##contig=<ID=SCAFFOLD_4002968>
##contig=<ID=SCAFFOLD_4003292>
##contig=<ID=SCAFFOLD_4003400>
##contig=<ID=SCAFFOLD_4003525>
##contig=<ID=SCAFFOLD_4003781>
##contig=<ID=SCAFFOLD_4003878>
##contig=<ID=SCAFFOLD_4004038>
##contig=<ID=SCAFFOLD_4004049>
##contig=<ID=SCAFFOLD_4004211>
##contig=<ID=SCAFFOLD_4004298>
##contig=<ID=SCAFFOLD_4004472>
##contig=<ID=SCAFFOLD_4004581>
##contig=<ID=SCAFFOLD_4004735>
##contig=<ID=SCAFFOLD_4004849>
##contig=<ID=SCAFFOLD_4005951>
##contig=<ID=SCAFFOLD_4006012>
##contig=<ID=SCAFFOLD_4006323>
##contig=<ID=SCAFFOLD_4006463>
##contig=<ID=SCAFFOLD_4006475>
##contig=<ID=SCAFFOLD_4006508>
##contig=<ID=SCAFFOLD_4006704>
##contig=<ID=SCAFFOLD_4007115>
##contig=<ID=SCAFFOLD_4007336>
##contig=<ID=SCAFFOLD_4007702>
##contig=<ID=SCAFFOLD_4008128>
##contig=<ID=SCAFFOLD_4008200>
##contig=<ID=SCAFFOLD_4008219>
##contig=<ID=SCAFFOLD_4008364>
##contig=<ID=SCAFFOLD_4008813>
##contig=<ID=SCAFFOLD_4008816>
##contig=<ID=SCAFFOLD_4008917>
##contig=<ID=SCAFFOLD_400923>
##contig=<ID=SCAFFOLD_4009537>
##contig=<ID=SCAFFOLD_4009546>
##contig=<ID=SCAFFOLD_4009736>
##contig=<ID=SCAFFOLD_4009894>
##contig=<ID=SCAFFOLD_4010069>
##contig=<ID=SCAFFOLD_4010341>
##contig=<ID=SCAFFOLD_4010496>
##contig=<ID=SCAFFOLD_4010917>
##contig=<ID=SCAFFOLD_40110>
##contig=<ID=SCAFFOLD_4011035>
##contig=<ID=SCAFFOLD_4011357>
##contig=<ID=SCAFFOLD_4011665>
##contig=<ID=SCAFFOLD_4011688>
##contig=<ID=SCAFFOLD_4011703>
##contig=<ID=SCAFFOLD_4012384>
##contig=<ID=SCAFFOLD_4012608>
##contig=<ID=SCAFFOLD_4012623>
##contig=<ID=SCAFFOLD_4012634>
##contig=<ID=SCAFFOLD_4012636>
##contig=<ID=SCAFFOLD_4012718>
##contig=<ID=SCAFFOLD_4012986>
##contig=<ID=SCAFFOLD_4013021>
##contig=<ID=SCAFFOLD_4013157>
##contig=<ID=SCAFFOLD_4013632>
##contig=<ID=SCAFFOLD_4013823>
##contig=<ID=SCAFFOLD_4013827>
##contig=<ID=SCAFFOLD_40139>
##contig=<ID=SCAFFOLD_4013918>
##contig=<ID=SCAFFOLD_4013945>
##contig=<ID=SCAFFOLD_4014034>
##contig=<ID=SCAFFOLD_4014143>
##contig=<ID=SCAFFOLD_4014160>
##contig=<ID=SCAFFOLD_4014206>
##contig=<ID=SCAFFOLD_4014418>
##contig=<ID=SCAFFOLD_4014590>
##contig=<ID=SCAFFOLD_4014755>
##contig=<ID=SCAFFOLD_4014795>
##contig=<ID=SCAFFOLD_4014822>
##contig=<ID=SCAFFOLD_4014850>
##contig=<ID=SCAFFOLD_4014936>
##contig=<ID=SCAFFOLD_4014959>
##contig=<ID=SCAFFOLD_4014988>
##contig=<ID=SCAFFOLD_4015096>
##contig=<ID=SCAFFOLD_4015235>
##contig=<ID=SCAFFOLD_4015301>
##contig=<ID=SCAFFOLD_4015312>
##contig=<ID=SCAFFOLD_40154>
##contig=<ID=SCAFFOLD_4015463>
##contig=<ID=SCAFFOLD_4015538>
##contig=<ID=SCAFFOLD_4015774>
##contig=<ID=SCAFFOLD_4015854>
##contig=<ID=SCAFFOLD_4016082>
##contig=<ID=SCAFFOLD_4016086>
##contig=<ID=SCAFFOLD_4016186>
##contig=<ID=SCAFFOLD_4016334>
##contig=<ID=SCAFFOLD_4016357>
##contig=<ID=SCAFFOLD_4016493>
##contig=<ID=SCAFFOLD_4016527>
##contig=<ID=SCAFFOLD_4016585>
##contig=<ID=SCAFFOLD_4016636>
##contig=<ID=SCAFFOLD_4016712>
##contig=<ID=SCAFFOLD_4016783>
##contig=<ID=SCAFFOLD_4016820>
##contig=<ID=SCAFFOLD_4016918>
##contig=<ID=SCAFFOLD_4016994>
##contig=<ID=SCAFFOLD_4017114>
##contig=<ID=SCAFFOLD_4017151>
##contig=<ID=SCAFFOLD_4017399>
##contig=<ID=SCAFFOLD_4017442>
##contig=<ID=SCAFFOLD_4017535>
##contig=<ID=SCAFFOLD_4018033>
##contig=<ID=SCAFFOLD_4018269>
##contig=<ID=SCAFFOLD_4018345>
##contig=<ID=SCAFFOLD_4018443>
##contig=<ID=SCAFFOLD_4018720>
##contig=<ID=SCAFFOLD_4018747>
##contig=<ID=SCAFFOLD_4018791>
##contig=<ID=SCAFFOLD_4018958>
##contig=<ID=SCAFFOLD_4019120>
##contig=<ID=SCAFFOLD_4019365>
##contig=<ID=SCAFFOLD_4019700>
##contig=<ID=SCAFFOLD_4019794>
##contig=<ID=SCAFFOLD_4019812>
##contig=<ID=SCAFFOLD_4020077>
##contig=<ID=SCAFFOLD_4020103>
##contig=<ID=SCAFFOLD_4020267>
##contig=<ID=SCAFFOLD_4020793>
##contig=<ID=SCAFFOLD_4020941>
##contig=<ID=SCAFFOLD_4021158>
##contig=<ID=SCAFFOLD_4021235>
##contig=<ID=SCAFFOLD_4021355>
##contig=<ID=SCAFFOLD_4021410>
##contig=<ID=SCAFFOLD_4021518>
##contig=<ID=SCAFFOLD_4021535>
##contig=<ID=SCAFFOLD_4021559>
##contig=<ID=SCAFFOLD_4021619>
##contig=<ID=SCAFFOLD_4021854>
##contig=<ID=SCAFFOLD_4021859>
##contig=<ID=SCAFFOLD_4022060>
##contig=<ID=SCAFFOLD_4022085>
##contig=<ID=SCAFFOLD_40221>
##contig=<ID=SCAFFOLD_4022619>
##contig=<ID=SCAFFOLD_4022703>
##contig=<ID=SCAFFOLD_4022923>
##contig=<ID=SCAFFOLD_4023094>
##contig=<ID=SCAFFOLD_4023131>
##contig=<ID=SCAFFOLD_4023202>
##contig=<ID=SCAFFOLD_4023207>
##contig=<ID=SCAFFOLD_4023219>
##contig=<ID=SCAFFOLD_40235>
##contig=<ID=SCAFFOLD_4023751>
##contig=<ID=SCAFFOLD_4023778>
##contig=<ID=SCAFFOLD_4023832>
##contig=<ID=SCAFFOLD_4023983>
##contig=<ID=SCAFFOLD_4024005>
##contig=<ID=SCAFFOLD_4024271>
##contig=<ID=SCAFFOLD_4024464>
##contig=<ID=SCAFFOLD_4024711>
##contig=<ID=SCAFFOLD_4024730>
##contig=<ID=SCAFFOLD_4024872>
##contig=<ID=SCAFFOLD_4024976>
##contig=<ID=SCAFFOLD_40250>
##contig=<ID=SCAFFOLD_4025225>
##contig=<ID=SCAFFOLD_4025241>
##contig=<ID=SCAFFOLD_4025272>
##contig=<ID=SCAFFOLD_4025276>
##contig=<ID=SCAFFOLD_4025401>
##contig=<ID=SCAFFOLD_4025445>
##contig=<ID=SCAFFOLD_4025587>
##contig=<ID=SCAFFOLD_4025591>
##contig=<ID=SCAFFOLD_4025898>
##contig=<ID=SCAFFOLD_4026035>
##contig=<ID=SCAFFOLD_4026200>
##contig=<ID=SCAFFOLD_4026295>
##contig=<ID=SCAFFOLD_4026412>
##contig=<ID=SCAFFOLD_4026420>
##contig=<ID=SCAFFOLD_4026592>
##contig=<ID=SCAFFOLD_4026621>
##contig=<ID=SCAFFOLD_4026639>
##contig=<ID=SCAFFOLD_4026656>
##contig=<ID=SCAFFOLD_4026973>
##contig=<ID=SCAFFOLD_4026987>
##contig=<ID=SCAFFOLD_4027349>
##contig=<ID=SCAFFOLD_4027653>
##contig=<ID=SCAFFOLD_4027834>
##contig=<ID=SCAFFOLD_4027898>
##contig=<ID=SCAFFOLD_4027989>
##contig=<ID=SCAFFOLD_4028000>
##contig=<ID=SCAFFOLD_4028037>
##contig=<ID=SCAFFOLD_4028071>
##contig=<ID=SCAFFOLD_4028115>
##contig=<ID=SCAFFOLD_4028122>
##contig=<ID=SCAFFOLD_4028287>
##contig=<ID=SCAFFOLD_4028344>
##contig=<ID=SCAFFOLD_4028450>
##contig=<ID=SCAFFOLD_4028483>
##contig=<ID=SCAFFOLD_4028563>
##contig=<ID=SCAFFOLD_4029029>
##contig=<ID=SCAFFOLD_4029148>
##contig=<ID=SCAFFOLD_4029202>
##contig=<ID=SCAFFOLD_4029221>
##contig=<ID=SCAFFOLD_4029273>
##contig=<ID=SCAFFOLD_4029321>
##contig=<ID=SCAFFOLD_4029408>
##contig=<ID=SCAFFOLD_4029569>
##contig=<ID=SCAFFOLD_4029630>
##contig=<ID=SCAFFOLD_4029639>
##contig=<ID=SCAFFOLD_4029921>
##contig=<ID=SCAFFOLD_4030160>
##contig=<ID=SCAFFOLD_4030360>
##contig=<ID=SCAFFOLD_4030597>
##contig=<ID=SCAFFOLD_4030618>
##contig=<ID=SCAFFOLD_4030677>
##contig=<ID=SCAFFOLD_4030680>
##contig=<ID=SCAFFOLD_4030879>
##contig=<ID=SCAFFOLD_4030987>
##contig=<ID=SCAFFOLD_4031165>
##contig=<ID=SCAFFOLD_4031301>
##contig=<ID=SCAFFOLD_4031372>
##contig=<ID=SCAFFOLD_4031413>
##contig=<ID=SCAFFOLD_4031615>
##contig=<ID=SCAFFOLD_4031886>
##contig=<ID=SCAFFOLD_4031903>
##contig=<ID=SCAFFOLD_4031960>
##contig=<ID=SCAFFOLD_4031970>
##contig=<ID=SCAFFOLD_4032047>
##contig=<ID=SCAFFOLD_4032083>
##contig=<ID=SCAFFOLD_4032092>
##contig=<ID=SCAFFOLD_4032114>
##contig=<ID=SCAFFOLD_4032294>
##contig=<ID=SCAFFOLD_4032412>
##contig=<ID=SCAFFOLD_4032463>
##contig=<ID=SCAFFOLD_4032654>
##contig=<ID=SCAFFOLD_4032702>
##contig=<ID=SCAFFOLD_4033175>
##contig=<ID=SCAFFOLD_4033198>
##contig=<ID=SCAFFOLD_4033205>
##contig=<ID=SCAFFOLD_4033351>
##contig=<ID=SCAFFOLD_4033472>
##contig=<ID=SCAFFOLD_4033504>
##contig=<ID=SCAFFOLD_4033572>
##contig=<ID=SCAFFOLD_4033662>
##contig=<ID=SCAFFOLD_4033674>
##contig=<ID=SCAFFOLD_4033696>
##contig=<ID=SCAFFOLD_4033754>
##contig=<ID=SCAFFOLD_4033877>
##contig=<ID=SCAFFOLD_4033894>
##contig=<ID=SCAFFOLD_4033898>
##contig=<ID=SCAFFOLD_4034212>
##contig=<ID=SCAFFOLD_4034835>
##contig=<ID=SCAFFOLD_4034902>
##contig=<ID=SCAFFOLD_4035018>
##contig=<ID=SCAFFOLD_4035483>
##contig=<ID=SCAFFOLD_4035675>
##contig=<ID=SCAFFOLD_4035677>
##contig=<ID=SCAFFOLD_4035855>
##contig=<ID=SCAFFOLD_4036302>
##contig=<ID=SCAFFOLD_4036726>
##contig=<ID=SCAFFOLD_4036793>
##contig=<ID=SCAFFOLD_40377>
##contig=<ID=SCAFFOLD_4038366>
##contig=<ID=SCAFFOLD_4038701>
##contig=<ID=SCAFFOLD_4038878>
##contig=<ID=SCAFFOLD_4038975>
##contig=<ID=SCAFFOLD_4039254>
##contig=<ID=SCAFFOLD_4039368>
##contig=<ID=SCAFFOLD_4039382>
##contig=<ID=SCAFFOLD_4039722>
##contig=<ID=SCAFFOLD_4039724>
##contig=<ID=SCAFFOLD_4039967>
##contig=<ID=SCAFFOLD_4040362>
##contig=<ID=SCAFFOLD_4040385>
##contig=<ID=SCAFFOLD_4041>
##contig=<ID=SCAFFOLD_40420>
##contig=<ID=SCAFFOLD_4042345>
##contig=<ID=SCAFFOLD_4042348>
##contig=<ID=SCAFFOLD_4042931>
##contig=<ID=SCAFFOLD_4043081>
##contig=<ID=SCAFFOLD_4043458>
##contig=<ID=SCAFFOLD_4043616>
##contig=<ID=SCAFFOLD_4043673>
##contig=<ID=SCAFFOLD_40437>
##contig=<ID=SCAFFOLD_4044458>
##contig=<ID=SCAFFOLD_4044564>
##contig=<ID=SCAFFOLD_4044855>
##contig=<ID=SCAFFOLD_4045113>
##contig=<ID=SCAFFOLD_4045351>
##contig=<ID=SCAFFOLD_40460>
##contig=<ID=SCAFFOLD_4046254>
##contig=<ID=SCAFFOLD_4046391>
##contig=<ID=SCAFFOLD_40464>
##contig=<ID=SCAFFOLD_4046771>
##contig=<ID=SCAFFOLD_40479>
##contig=<ID=SCAFFOLD_4048>
##contig=<ID=SCAFFOLD_4048395>
##contig=<ID=SCAFFOLD_4048585>
##contig=<ID=SCAFFOLD_4049690>
##contig=<ID=SCAFFOLD_4049785>
##contig=<ID=SCAFFOLD_4050316>
##contig=<ID=SCAFFOLD_4050946>
##contig=<ID=SCAFFOLD_4051158>
##contig=<ID=SCAFFOLD_4052383>
##contig=<ID=SCAFFOLD_4053023>
##contig=<ID=SCAFFOLD_4053724>
##contig=<ID=SCAFFOLD_4054>
##contig=<ID=SCAFFOLD_4054007>
##contig=<ID=SCAFFOLD_4054109>
##contig=<ID=SCAFFOLD_40544>
##contig=<ID=SCAFFOLD_4054454>
##contig=<ID=SCAFFOLD_4054489>
##contig=<ID=SCAFFOLD_4054722>
##contig=<ID=SCAFFOLD_4054821>
##contig=<ID=SCAFFOLD_4055099>
##contig=<ID=SCAFFOLD_4055493>
##contig=<ID=SCAFFOLD_4056809>
##contig=<ID=SCAFFOLD_4057203>
##contig=<ID=SCAFFOLD_4057377>
##contig=<ID=SCAFFOLD_4057579>
##contig=<ID=SCAFFOLD_4057916>
##contig=<ID=SCAFFOLD_4057954>
##contig=<ID=SCAFFOLD_4058590>
##contig=<ID=SCAFFOLD_4058641>
##contig=<ID=SCAFFOLD_40589>
##contig=<ID=SCAFFOLD_4059397>
##contig=<ID=SCAFFOLD_4059560>
##contig=<ID=SCAFFOLD_4059693>
##contig=<ID=SCAFFOLD_4059897>
##contig=<ID=SCAFFOLD_4060845>
##contig=<ID=SCAFFOLD_4061054>
##contig=<ID=SCAFFOLD_4061167>
##contig=<ID=SCAFFOLD_4061431>
##contig=<ID=SCAFFOLD_4061780>
##contig=<ID=SCAFFOLD_4062378>
##contig=<ID=SCAFFOLD_4062503>
##contig=<ID=SCAFFOLD_4062654>
##contig=<ID=SCAFFOLD_40628>
##contig=<ID=SCAFFOLD_4063050>
##contig=<ID=SCAFFOLD_40634>
##contig=<ID=SCAFFOLD_4063428>
##contig=<ID=SCAFFOLD_4064238>
##contig=<ID=SCAFFOLD_4065149>
##contig=<ID=SCAFFOLD_4065160>
##contig=<ID=SCAFFOLD_4065446>
##contig=<ID=SCAFFOLD_4066607>
##contig=<ID=SCAFFOLD_4066649>
##contig=<ID=SCAFFOLD_40669>
##contig=<ID=SCAFFOLD_4066945>
##contig=<ID=SCAFFOLD_4067663>
##contig=<ID=SCAFFOLD_4067882>
##contig=<ID=SCAFFOLD_4068332>
##contig=<ID=SCAFFOLD_4068416>
##contig=<ID=SCAFFOLD_4068772>
##contig=<ID=SCAFFOLD_406922>
##contig=<ID=SCAFFOLD_4069549>
##contig=<ID=SCAFFOLD_4069881>
##contig=<ID=SCAFFOLD_4070273>
##contig=<ID=SCAFFOLD_4070617>
##contig=<ID=SCAFFOLD_4070842>
##contig=<ID=SCAFFOLD_4070923>
##contig=<ID=SCAFFOLD_4071454>
##contig=<ID=SCAFFOLD_4071503>
##contig=<ID=SCAFFOLD_4072>
##contig=<ID=SCAFFOLD_4072296>
##contig=<ID=SCAFFOLD_4073284>
##contig=<ID=SCAFFOLD_4073959>
##contig=<ID=SCAFFOLD_4074192>
##contig=<ID=SCAFFOLD_4074477>
##contig=<ID=SCAFFOLD_4074572>
##contig=<ID=SCAFFOLD_4074917>
##contig=<ID=SCAFFOLD_4074996>
##contig=<ID=SCAFFOLD_4075867>
##contig=<ID=SCAFFOLD_4076981>
##contig=<ID=SCAFFOLD_4077807>
##contig=<ID=SCAFFOLD_4077903>
##contig=<ID=SCAFFOLD_4077983>
##contig=<ID=SCAFFOLD_40786>
##contig=<ID=SCAFFOLD_40788>
##contig=<ID=SCAFFOLD_4078980>
##contig=<ID=SCAFFOLD_40794>
##contig=<ID=SCAFFOLD_4080317>
##contig=<ID=SCAFFOLD_4081094>
##contig=<ID=SCAFFOLD_4081191>
##contig=<ID=SCAFFOLD_4081912>
##contig=<ID=SCAFFOLD_40822>
##contig=<ID=SCAFFOLD_4082606>
##contig=<ID=SCAFFOLD_4082632>
##contig=<ID=SCAFFOLD_4083>
##contig=<ID=SCAFFOLD_4083161>
##contig=<ID=SCAFFOLD_4084026>
##contig=<ID=SCAFFOLD_4084273>
##contig=<ID=SCAFFOLD_40848>
##contig=<ID=SCAFFOLD_4084959>
##contig=<ID=SCAFFOLD_4085005>
##contig=<ID=SCAFFOLD_4085090>
##contig=<ID=SCAFFOLD_4085139>
##contig=<ID=SCAFFOLD_4085758>
##contig=<ID=SCAFFOLD_40868>
##contig=<ID=SCAFFOLD_4087>
##contig=<ID=SCAFFOLD_4087256>
##contig=<ID=SCAFFOLD_4087543>
##contig=<ID=SCAFFOLD_4087711>
##contig=<ID=SCAFFOLD_4088010>
##contig=<ID=SCAFFOLD_4088026>
##contig=<ID=SCAFFOLD_4089100>
##contig=<ID=SCAFFOLD_4089333>
##contig=<ID=SCAFFOLD_4089646>
##contig=<ID=SCAFFOLD_4091531>
##contig=<ID=SCAFFOLD_4091562>
##contig=<ID=SCAFFOLD_4091746>
##contig=<ID=SCAFFOLD_4092205>
##contig=<ID=SCAFFOLD_4093010>
##contig=<ID=SCAFFOLD_4093148>
##contig=<ID=SCAFFOLD_4093180>
##contig=<ID=SCAFFOLD_40932>
##contig=<ID=SCAFFOLD_4093320>
##contig=<ID=SCAFFOLD_4093711>
##contig=<ID=SCAFFOLD_4093735>
##contig=<ID=SCAFFOLD_4093749>
##contig=<ID=SCAFFOLD_4093751>
##contig=<ID=SCAFFOLD_4094149>
##contig=<ID=SCAFFOLD_40942>
##contig=<ID=SCAFFOLD_4094531>
##contig=<ID=SCAFFOLD_4094902>
##contig=<ID=SCAFFOLD_4095030>
##contig=<ID=SCAFFOLD_4095466>
##contig=<ID=SCAFFOLD_4095847>
##contig=<ID=SCAFFOLD_40963>
##contig=<ID=SCAFFOLD_40965>
##contig=<ID=SCAFFOLD_4096883>
##contig=<ID=SCAFFOLD_4097221>
##contig=<ID=SCAFFOLD_4097476>
##contig=<ID=SCAFFOLD_4097964>
##contig=<ID=SCAFFOLD_4098211>
##contig=<ID=SCAFFOLD_40983>
##contig=<ID=SCAFFOLD_4098330>
##contig=<ID=SCAFFOLD_4098845>
##contig=<ID=SCAFFOLD_4098870>
##contig=<ID=SCAFFOLD_4099341>
##contig=<ID=SCAFFOLD_4099622>
##contig=<ID=SCAFFOLD_4099673>
##contig=<ID=SCAFFOLD_4100245>
##contig=<ID=SCAFFOLD_4100389>
##contig=<ID=SCAFFOLD_41006>
##contig=<ID=SCAFFOLD_4102025>
##contig=<ID=SCAFFOLD_4102392>
##contig=<ID=SCAFFOLD_4102481>
##contig=<ID=SCAFFOLD_4103>
##contig=<ID=SCAFFOLD_41037>
##contig=<ID=SCAFFOLD_4104783>
##contig=<ID=SCAFFOLD_4105482>
##contig=<ID=SCAFFOLD_4105604>
##contig=<ID=SCAFFOLD_4105918>
##contig=<ID=SCAFFOLD_4105958>
##contig=<ID=SCAFFOLD_4106467>
##contig=<ID=SCAFFOLD_4106551>
##contig=<ID=SCAFFOLD_4107>
##contig=<ID=SCAFFOLD_4108544>
##contig=<ID=SCAFFOLD_4108588>
##contig=<ID=SCAFFOLD_4108661>
##contig=<ID=SCAFFOLD_4108697>
##contig=<ID=SCAFFOLD_4108853>
##contig=<ID=SCAFFOLD_4108939>
##contig=<ID=SCAFFOLD_4109083>
##contig=<ID=SCAFFOLD_4109166>
##contig=<ID=SCAFFOLD_4109253>
##contig=<ID=SCAFFOLD_4109305>
##contig=<ID=SCAFFOLD_41096>
##contig=<ID=SCAFFOLD_4111595>
##contig=<ID=SCAFFOLD_4112359>
##contig=<ID=SCAFFOLD_4112426>
##contig=<ID=SCAFFOLD_4114247>
##contig=<ID=SCAFFOLD_4114372>
##contig=<ID=SCAFFOLD_4114745>
##contig=<ID=SCAFFOLD_4115566>
##contig=<ID=SCAFFOLD_4116388>
##contig=<ID=SCAFFOLD_4117115>
##contig=<ID=SCAFFOLD_4117351>
##contig=<ID=SCAFFOLD_41174>
##contig=<ID=SCAFFOLD_4117600>
##contig=<ID=SCAFFOLD_4119081>
##contig=<ID=SCAFFOLD_4119274>
##contig=<ID=SCAFFOLD_4120489>
##contig=<ID=SCAFFOLD_4120974>
##contig=<ID=SCAFFOLD_4121109>
##contig=<ID=SCAFFOLD_4121334>
##contig=<ID=SCAFFOLD_4121461>
##contig=<ID=SCAFFOLD_4121687>
##contig=<ID=SCAFFOLD_41217>
##contig=<ID=SCAFFOLD_4122133>
##contig=<ID=SCAFFOLD_4122244>
##contig=<ID=SCAFFOLD_4122487>
##contig=<ID=SCAFFOLD_4122644>
##contig=<ID=SCAFFOLD_4123329>
##contig=<ID=SCAFFOLD_4123354>
##contig=<ID=SCAFFOLD_4123750>
##contig=<ID=SCAFFOLD_4123826>
##contig=<ID=SCAFFOLD_4124205>
##contig=<ID=SCAFFOLD_4124807>
##contig=<ID=SCAFFOLD_4125372>
##contig=<ID=SCAFFOLD_4125519>
##contig=<ID=SCAFFOLD_4125588>
##contig=<ID=SCAFFOLD_4125626>
##contig=<ID=SCAFFOLD_41262>
##contig=<ID=SCAFFOLD_4126308>
##contig=<ID=SCAFFOLD_4126781>
##contig=<ID=SCAFFOLD_4126862>
##contig=<ID=SCAFFOLD_4126992>
##contig=<ID=SCAFFOLD_41270>
##contig=<ID=SCAFFOLD_4127103>
##contig=<ID=SCAFFOLD_4128583>
##contig=<ID=SCAFFOLD_41295>
##contig=<ID=SCAFFOLD_4129645>
##contig=<ID=SCAFFOLD_4129846>
##contig=<ID=SCAFFOLD_4130488>
##contig=<ID=SCAFFOLD_4130915>
##contig=<ID=SCAFFOLD_4130923>
##contig=<ID=SCAFFOLD_4130959>
##contig=<ID=SCAFFOLD_4130984>
##contig=<ID=SCAFFOLD_4131033>
##contig=<ID=SCAFFOLD_4131288>
##contig=<ID=SCAFFOLD_4131986>
##contig=<ID=SCAFFOLD_4132482>
##contig=<ID=SCAFFOLD_4132654>
##contig=<ID=SCAFFOLD_4133131>
##contig=<ID=SCAFFOLD_4133404>
##contig=<ID=SCAFFOLD_4133934>
##contig=<ID=SCAFFOLD_4134105>
##contig=<ID=SCAFFOLD_41348>
##contig=<ID=SCAFFOLD_4134852>
##contig=<ID=SCAFFOLD_4134922>
##contig=<ID=SCAFFOLD_4136573>
##contig=<ID=SCAFFOLD_4136704>
##contig=<ID=SCAFFOLD_41376>
##contig=<ID=SCAFFOLD_4138065>
##contig=<ID=SCAFFOLD_41384>
##contig=<ID=SCAFFOLD_4138628>
##contig=<ID=SCAFFOLD_4139151>
##contig=<ID=SCAFFOLD_4139350>
##contig=<ID=SCAFFOLD_4140168>
##contig=<ID=SCAFFOLD_4140745>
##contig=<ID=SCAFFOLD_4141105>
##contig=<ID=SCAFFOLD_4141311>
##contig=<ID=SCAFFOLD_41419>
##contig=<ID=SCAFFOLD_4142250>
##contig=<ID=SCAFFOLD_4142439>
##contig=<ID=SCAFFOLD_4143571>
##contig=<ID=SCAFFOLD_4143895>
##contig=<ID=SCAFFOLD_4144149>
##contig=<ID=SCAFFOLD_4144273>
##contig=<ID=SCAFFOLD_41443>
##contig=<ID=SCAFFOLD_4144311>
##contig=<ID=SCAFFOLD_4144422>
##contig=<ID=SCAFFOLD_4144449>
##contig=<ID=SCAFFOLD_4145126>
##contig=<ID=SCAFFOLD_4145197>
##contig=<ID=SCAFFOLD_4145967>
##contig=<ID=SCAFFOLD_4146330>
##contig=<ID=SCAFFOLD_4146488>
##contig=<ID=SCAFFOLD_4146752>
##contig=<ID=SCAFFOLD_4146952>
##contig=<ID=SCAFFOLD_414696>
##contig=<ID=SCAFFOLD_41470>
##contig=<ID=SCAFFOLD_4147364>
##contig=<ID=SCAFFOLD_4147516>
##contig=<ID=SCAFFOLD_4148054>
##contig=<ID=SCAFFOLD_4148513>
##contig=<ID=SCAFFOLD_4148781>
##contig=<ID=SCAFFOLD_41494>
##contig=<ID=SCAFFOLD_4149488>
##contig=<ID=SCAFFOLD_41507>
##contig=<ID=SCAFFOLD_4150970>
##contig=<ID=SCAFFOLD_4151642>
##contig=<ID=SCAFFOLD_4152345>
##contig=<ID=SCAFFOLD_4152694>
##contig=<ID=SCAFFOLD_4154766>
##contig=<ID=SCAFFOLD_4154941>
##contig=<ID=SCAFFOLD_4155051>
##contig=<ID=SCAFFOLD_4155053>
##contig=<ID=SCAFFOLD_4155151>
##contig=<ID=SCAFFOLD_4155522>
##contig=<ID=SCAFFOLD_4155913>
##contig=<ID=SCAFFOLD_41561>
##contig=<ID=SCAFFOLD_4156437>
##contig=<ID=SCAFFOLD_4156820>
##contig=<ID=SCAFFOLD_4156904>
##contig=<ID=SCAFFOLD_4157948>
##contig=<ID=SCAFFOLD_4158182>
##contig=<ID=SCAFFOLD_4158271>
##contig=<ID=SCAFFOLD_4159077>
##contig=<ID=SCAFFOLD_4159378>
##contig=<ID=SCAFFOLD_4159935>
##contig=<ID=SCAFFOLD_4160689>
##contig=<ID=SCAFFOLD_4161797>
##contig=<ID=SCAFFOLD_4161800>
##contig=<ID=SCAFFOLD_4161828>
##contig=<ID=SCAFFOLD_4162410>
##contig=<ID=SCAFFOLD_4162549>
##contig=<ID=SCAFFOLD_4162698>
##contig=<ID=SCAFFOLD_4163633>
##contig=<ID=SCAFFOLD_4163634>
##contig=<ID=SCAFFOLD_41637>
##contig=<ID=SCAFFOLD_4163877>
##contig=<ID=SCAFFOLD_4164168>
##contig=<ID=SCAFFOLD_4164229>
##contig=<ID=SCAFFOLD_4164977>
##contig=<ID=SCAFFOLD_4165021>
##contig=<ID=SCAFFOLD_4165058>
##contig=<ID=SCAFFOLD_4165359>
##contig=<ID=SCAFFOLD_4165822>
##contig=<ID=SCAFFOLD_4166075>
##contig=<ID=SCAFFOLD_4166273>
##contig=<ID=SCAFFOLD_4166524>
##contig=<ID=SCAFFOLD_4167053>
##contig=<ID=SCAFFOLD_4167210>
##contig=<ID=SCAFFOLD_4167325>
##contig=<ID=SCAFFOLD_41681>
##contig=<ID=SCAFFOLD_4168230>
##contig=<ID=SCAFFOLD_4168404>
##contig=<ID=SCAFFOLD_41692>
##contig=<ID=SCAFFOLD_4169275>
##contig=<ID=SCAFFOLD_4169400>
##contig=<ID=SCAFFOLD_4170104>
##contig=<ID=SCAFFOLD_4170237>
##contig=<ID=SCAFFOLD_4170583>
##contig=<ID=SCAFFOLD_4171239>
##contig=<ID=SCAFFOLD_4171749>
##contig=<ID=SCAFFOLD_4171868>
##contig=<ID=SCAFFOLD_4172631>
##contig=<ID=SCAFFOLD_4172746>
##contig=<ID=SCAFFOLD_4172928>
##contig=<ID=SCAFFOLD_4173733>
##contig=<ID=SCAFFOLD_4173828>
##contig=<ID=SCAFFOLD_4173927>
##contig=<ID=SCAFFOLD_4173937>
##contig=<ID=SCAFFOLD_4174280>
##contig=<ID=SCAFFOLD_4174376>
##contig=<ID=SCAFFOLD_4174613>
##contig=<ID=SCAFFOLD_4174628>
##contig=<ID=SCAFFOLD_41747>
##contig=<ID=SCAFFOLD_4174898>
##contig=<ID=SCAFFOLD_4175192>
##contig=<ID=SCAFFOLD_4176140>
##contig=<ID=SCAFFOLD_4176245>
##contig=<ID=SCAFFOLD_4176635>
##contig=<ID=SCAFFOLD_4177445>
##contig=<ID=SCAFFOLD_41775>
##contig=<ID=SCAFFOLD_4177759>
##contig=<ID=SCAFFOLD_4178304>
##contig=<ID=SCAFFOLD_4178757>
##contig=<ID=SCAFFOLD_4178912>
##contig=<ID=SCAFFOLD_4179444>
##contig=<ID=SCAFFOLD_4179471>
##contig=<ID=SCAFFOLD_4180079>
##contig=<ID=SCAFFOLD_4180406>
##contig=<ID=SCAFFOLD_4180587>
##contig=<ID=SCAFFOLD_41807>
##contig=<ID=SCAFFOLD_41810>
##contig=<ID=SCAFFOLD_4181021>
##contig=<ID=SCAFFOLD_4182042>
##contig=<ID=SCAFFOLD_4183337>
##contig=<ID=SCAFFOLD_4183515>
##contig=<ID=SCAFFOLD_4183951>
##contig=<ID=SCAFFOLD_4184566>
##contig=<ID=SCAFFOLD_41849>
##contig=<ID=SCAFFOLD_41853>
##contig=<ID=SCAFFOLD_4185308>
##contig=<ID=SCAFFOLD_4185554>
##contig=<ID=SCAFFOLD_4185555>
##contig=<ID=SCAFFOLD_4186006>
##contig=<ID=SCAFFOLD_4186332>
##contig=<ID=SCAFFOLD_4186381>
##contig=<ID=SCAFFOLD_4186984>
##contig=<ID=SCAFFOLD_4187150>
##contig=<ID=SCAFFOLD_4187613>
##contig=<ID=SCAFFOLD_41878>
##contig=<ID=SCAFFOLD_4187898>
##contig=<ID=SCAFFOLD_4187942>
##contig=<ID=SCAFFOLD_4188255>
##contig=<ID=SCAFFOLD_4188528>
##contig=<ID=SCAFFOLD_4188588>
##contig=<ID=SCAFFOLD_4188820>
##contig=<ID=SCAFFOLD_41895>
##contig=<ID=SCAFFOLD_4189685>
##contig=<ID=SCAFFOLD_4189947>
##contig=<ID=SCAFFOLD_4190070>
##contig=<ID=SCAFFOLD_4190234>
##contig=<ID=SCAFFOLD_4190256>
##contig=<ID=SCAFFOLD_4190771>
##contig=<ID=SCAFFOLD_4191103>
##contig=<ID=SCAFFOLD_4191184>
##contig=<ID=SCAFFOLD_4192580>
##contig=<ID=SCAFFOLD_4193276>
##contig=<ID=SCAFFOLD_4193394>
##contig=<ID=SCAFFOLD_4193621>
##contig=<ID=SCAFFOLD_4193706>
##contig=<ID=SCAFFOLD_4193853>
##contig=<ID=SCAFFOLD_4194135>
##contig=<ID=SCAFFOLD_4194872>
##contig=<ID=SCAFFOLD_4195>
##contig=<ID=SCAFFOLD_4195169>
##contig=<ID=SCAFFOLD_4195280>
##contig=<ID=SCAFFOLD_4195354>
##contig=<ID=SCAFFOLD_4196>
##contig=<ID=SCAFFOLD_4196041>
##contig=<ID=SCAFFOLD_4196271>
##contig=<ID=SCAFFOLD_4196454>
##contig=<ID=SCAFFOLD_4196810>
##contig=<ID=SCAFFOLD_4197157>
##contig=<ID=SCAFFOLD_4197352>
##contig=<ID=SCAFFOLD_4197651>
##contig=<ID=SCAFFOLD_4197798>
##contig=<ID=SCAFFOLD_4199215>
##contig=<ID=SCAFFOLD_4199523>
##contig=<ID=SCAFFOLD_4199847>
##contig=<ID=SCAFFOLD_4200282>
##contig=<ID=SCAFFOLD_42003>
##contig=<ID=SCAFFOLD_4200495>
##contig=<ID=SCAFFOLD_4200838>
##contig=<ID=SCAFFOLD_4200854>
##contig=<ID=SCAFFOLD_4201137>
##contig=<ID=SCAFFOLD_4201650>
##contig=<ID=SCAFFOLD_4201792>
##contig=<ID=SCAFFOLD_4202899>
##contig=<ID=SCAFFOLD_4203438>
##contig=<ID=SCAFFOLD_4203497>
##contig=<ID=SCAFFOLD_4203899>
##contig=<ID=SCAFFOLD_4203922>
##contig=<ID=SCAFFOLD_42043>
##contig=<ID=SCAFFOLD_42047>
##contig=<ID=SCAFFOLD_4204896>
##contig=<ID=SCAFFOLD_4205>
##contig=<ID=SCAFFOLD_4205044>
##contig=<ID=SCAFFOLD_4205124>
##contig=<ID=SCAFFOLD_420515>
##contig=<ID=SCAFFOLD_4205272>
##contig=<ID=SCAFFOLD_4205418>
##contig=<ID=SCAFFOLD_4206314>
##contig=<ID=SCAFFOLD_42071>
##contig=<ID=SCAFFOLD_4207203>
##contig=<ID=SCAFFOLD_4207379>
##contig=<ID=SCAFFOLD_4207417>
##contig=<ID=SCAFFOLD_4207442>
##contig=<ID=SCAFFOLD_42086>
##contig=<ID=SCAFFOLD_4209221>
##contig=<ID=SCAFFOLD_4209375>
##contig=<ID=SCAFFOLD_4209450>
##contig=<ID=SCAFFOLD_4209590>
##contig=<ID=SCAFFOLD_4210274>
##contig=<ID=SCAFFOLD_4210903>
##contig=<ID=SCAFFOLD_4211114>
##contig=<ID=SCAFFOLD_4211646>
##contig=<ID=SCAFFOLD_4212349>
##contig=<ID=SCAFFOLD_4212502>
##contig=<ID=SCAFFOLD_4212543>
##contig=<ID=SCAFFOLD_4212673>
##contig=<ID=SCAFFOLD_42128>
##contig=<ID=SCAFFOLD_4213289>
##contig=<ID=SCAFFOLD_4213306>
##contig=<ID=SCAFFOLD_4213447>
##contig=<ID=SCAFFOLD_4213602>
##contig=<ID=SCAFFOLD_4214488>
##contig=<ID=SCAFFOLD_421482>
##contig=<ID=SCAFFOLD_4214898>
##contig=<ID=SCAFFOLD_4215442>
##contig=<ID=SCAFFOLD_4216311>
##contig=<ID=SCAFFOLD_4216467>
##contig=<ID=SCAFFOLD_4216784>
##contig=<ID=SCAFFOLD_4217084>
##contig=<ID=SCAFFOLD_4217907>
##contig=<ID=SCAFFOLD_42180>
##contig=<ID=SCAFFOLD_4218118>
##contig=<ID=SCAFFOLD_4219127>
##contig=<ID=SCAFFOLD_4219312>
##contig=<ID=SCAFFOLD_4221637>
##contig=<ID=SCAFFOLD_4222030>
##contig=<ID=SCAFFOLD_4222810>
##contig=<ID=SCAFFOLD_4222948>
##contig=<ID=SCAFFOLD_4223249>
##contig=<ID=SCAFFOLD_4223452>
##contig=<ID=SCAFFOLD_4223861>
##contig=<ID=SCAFFOLD_42239>
##contig=<ID=SCAFFOLD_4224339>
##contig=<ID=SCAFFOLD_4224387>
##contig=<ID=SCAFFOLD_4224450>
##contig=<ID=SCAFFOLD_4224573>
##contig=<ID=SCAFFOLD_4224602>
##contig=<ID=SCAFFOLD_4225>
##contig=<ID=SCAFFOLD_4225154>
##contig=<ID=SCAFFOLD_4225784>
##contig=<ID=SCAFFOLD_4225934>
##contig=<ID=SCAFFOLD_4226422>
##contig=<ID=SCAFFOLD_4226669>
##contig=<ID=SCAFFOLD_4226763>
##contig=<ID=SCAFFOLD_4226866>
##contig=<ID=SCAFFOLD_4226884>
##contig=<ID=SCAFFOLD_4227189>
##contig=<ID=SCAFFOLD_4227219>
##contig=<ID=SCAFFOLD_422847>
##contig=<ID=SCAFFOLD_42286>
##contig=<ID=SCAFFOLD_4229228>
##contig=<ID=SCAFFOLD_4229312>
##contig=<ID=SCAFFOLD_4229352>
##contig=<ID=SCAFFOLD_4229592>
##contig=<ID=SCAFFOLD_4229870>
##contig=<ID=SCAFFOLD_4229889>
##contig=<ID=SCAFFOLD_4230>
##contig=<ID=SCAFFOLD_42302>
##contig=<ID=SCAFFOLD_4230716>
##contig=<ID=SCAFFOLD_4230755>
##contig=<ID=SCAFFOLD_42308>
##contig=<ID=SCAFFOLD_4231305>
##contig=<ID=SCAFFOLD_4231360>
##contig=<ID=SCAFFOLD_42328>
##contig=<ID=SCAFFOLD_4235544>
##contig=<ID=SCAFFOLD_4236358>
##contig=<ID=SCAFFOLD_4236456>
##contig=<ID=SCAFFOLD_42366>
##contig=<ID=SCAFFOLD_4236748>
##contig=<ID=SCAFFOLD_4236905>
##contig=<ID=SCAFFOLD_4236934>
##contig=<ID=SCAFFOLD_4237487>
##contig=<ID=SCAFFOLD_4237830>
##contig=<ID=SCAFFOLD_4237988>
##contig=<ID=SCAFFOLD_4238051>
##contig=<ID=SCAFFOLD_4238410>
##contig=<ID=SCAFFOLD_4238498>
##contig=<ID=SCAFFOLD_4238653>
##contig=<ID=SCAFFOLD_4238907>
##contig=<ID=SCAFFOLD_4239636>
##contig=<ID=SCAFFOLD_4240202>
##contig=<ID=SCAFFOLD_424040>
##contig=<ID=SCAFFOLD_42405>
##contig=<ID=SCAFFOLD_4240638>
##contig=<ID=SCAFFOLD_4241352>
##contig=<ID=SCAFFOLD_4242319>
##contig=<ID=SCAFFOLD_4242404>
##contig=<ID=SCAFFOLD_4242961>
##contig=<ID=SCAFFOLD_42430>
##contig=<ID=SCAFFOLD_4243061>
##contig=<ID=SCAFFOLD_4243838>
##contig=<ID=SCAFFOLD_4244>
##contig=<ID=SCAFFOLD_42441>
##contig=<ID=SCAFFOLD_4244253>
##contig=<ID=SCAFFOLD_4245007>
##contig=<ID=SCAFFOLD_42459>
##contig=<ID=SCAFFOLD_4246>
##contig=<ID=SCAFFOLD_4246346>
##contig=<ID=SCAFFOLD_4246459>
##contig=<ID=SCAFFOLD_4246696>
##contig=<ID=SCAFFOLD_4246818>
##contig=<ID=SCAFFOLD_4247271>
##contig=<ID=SCAFFOLD_4247285>
##contig=<ID=SCAFFOLD_4247740>
##contig=<ID=SCAFFOLD_4247997>
##contig=<ID=SCAFFOLD_4248125>
##contig=<ID=SCAFFOLD_4248300>
##contig=<ID=SCAFFOLD_4248566>
##contig=<ID=SCAFFOLD_4248816>
##contig=<ID=SCAFFOLD_4249423>
##contig=<ID=SCAFFOLD_4249703>
##contig=<ID=SCAFFOLD_4250397>
##contig=<ID=SCAFFOLD_4250703>
##contig=<ID=SCAFFOLD_4250820>
##contig=<ID=SCAFFOLD_4251190>
##contig=<ID=SCAFFOLD_4251473>
##contig=<ID=SCAFFOLD_4251948>
##contig=<ID=SCAFFOLD_4252262>
##contig=<ID=SCAFFOLD_4252699>
##contig=<ID=SCAFFOLD_4252888>
##contig=<ID=SCAFFOLD_4253>
##contig=<ID=SCAFFOLD_4253850>
##contig=<ID=SCAFFOLD_4255>
##contig=<ID=SCAFFOLD_4255263>
##contig=<ID=SCAFFOLD_4255506>
##contig=<ID=SCAFFOLD_4255525>
##contig=<ID=SCAFFOLD_4255664>
##contig=<ID=SCAFFOLD_42560>
##contig=<ID=SCAFFOLD_4256054>
##contig=<ID=SCAFFOLD_4256280>
##contig=<ID=SCAFFOLD_4257043>
##contig=<ID=SCAFFOLD_42573>
##contig=<ID=SCAFFOLD_4257697>
##contig=<ID=SCAFFOLD_4257709>
##contig=<ID=SCAFFOLD_4257823>
##contig=<ID=SCAFFOLD_4258203>
##contig=<ID=SCAFFOLD_4258597>
##contig=<ID=SCAFFOLD_4259088>
##contig=<ID=SCAFFOLD_4259124>
##contig=<ID=SCAFFOLD_4259318>
##contig=<ID=SCAFFOLD_4259541>
##contig=<ID=SCAFFOLD_4259744>
##contig=<ID=SCAFFOLD_4259747>
##contig=<ID=SCAFFOLD_42606>
##contig=<ID=SCAFFOLD_4260774>
##contig=<ID=SCAFFOLD_4261419>
##contig=<ID=SCAFFOLD_4262797>
##contig=<ID=SCAFFOLD_4262949>
##contig=<ID=SCAFFOLD_4263576>
##contig=<ID=SCAFFOLD_4263750>
##contig=<ID=SCAFFOLD_4264252>
##contig=<ID=SCAFFOLD_4264400>
##contig=<ID=SCAFFOLD_4264768>
##contig=<ID=SCAFFOLD_4265687>
##contig=<ID=SCAFFOLD_426570>
##contig=<ID=SCAFFOLD_42666>
##contig=<ID=SCAFFOLD_4267250>
##contig=<ID=SCAFFOLD_4268004>
##contig=<ID=SCAFFOLD_4268772>
##contig=<ID=SCAFFOLD_4269321>
##contig=<ID=SCAFFOLD_4269530>
##contig=<ID=SCAFFOLD_4269710>
##contig=<ID=SCAFFOLD_4269888>
##contig=<ID=SCAFFOLD_4270145>
##contig=<ID=SCAFFOLD_4271146>
##contig=<ID=SCAFFOLD_42741>
##contig=<ID=SCAFFOLD_4274195>
##contig=<ID=SCAFFOLD_4274322>
##contig=<ID=SCAFFOLD_4274496>
##contig=<ID=SCAFFOLD_4274498>
##contig=<ID=SCAFFOLD_4274950>
##contig=<ID=SCAFFOLD_4275673>
##contig=<ID=SCAFFOLD_4275920>
##contig=<ID=SCAFFOLD_4275929>
##contig=<ID=SCAFFOLD_4276528>
##contig=<ID=SCAFFOLD_4276574>
##contig=<ID=SCAFFOLD_4277867>
##contig=<ID=SCAFFOLD_4278951>
##contig=<ID=SCAFFOLD_4279547>
##contig=<ID=SCAFFOLD_4279697>
##contig=<ID=SCAFFOLD_42798>
##contig=<ID=SCAFFOLD_4279840>
##contig=<ID=SCAFFOLD_4279912>
##contig=<ID=SCAFFOLD_4280769>
##contig=<ID=SCAFFOLD_4280922>
##contig=<ID=SCAFFOLD_4281929>
##contig=<ID=SCAFFOLD_4282202>
##contig=<ID=SCAFFOLD_4283091>
##contig=<ID=SCAFFOLD_4283943>
##contig=<ID=SCAFFOLD_4283951>
##contig=<ID=SCAFFOLD_4284650>
##contig=<ID=SCAFFOLD_4285483>
##contig=<ID=SCAFFOLD_4286185>
##contig=<ID=SCAFFOLD_4286496>
##contig=<ID=SCAFFOLD_4286900>
##contig=<ID=SCAFFOLD_4287037>
##contig=<ID=SCAFFOLD_42884>
##contig=<ID=SCAFFOLD_4289016>
##contig=<ID=SCAFFOLD_4289234>
##contig=<ID=SCAFFOLD_4289551>
##contig=<ID=SCAFFOLD_4289894>
##contig=<ID=SCAFFOLD_4290019>
##contig=<ID=SCAFFOLD_4290271>
##contig=<ID=SCAFFOLD_4290458>
##contig=<ID=SCAFFOLD_4290958>
##contig=<ID=SCAFFOLD_4292>
##contig=<ID=SCAFFOLD_4292559>
##contig=<ID=SCAFFOLD_4292741>
##contig=<ID=SCAFFOLD_4292928>
##contig=<ID=SCAFFOLD_4293568>
##contig=<ID=SCAFFOLD_4293928>
##contig=<ID=SCAFFOLD_4294508>
##contig=<ID=SCAFFOLD_4296917>
##contig=<ID=SCAFFOLD_4297241>
##contig=<ID=SCAFFOLD_4297417>
##contig=<ID=SCAFFOLD_4297634>
##contig=<ID=SCAFFOLD_4297848>
##contig=<ID=SCAFFOLD_4297886>
##contig=<ID=SCAFFOLD_42987>
##contig=<ID=SCAFFOLD_4299472>
##contig=<ID=SCAFFOLD_4300090>
##contig=<ID=SCAFFOLD_4300258>
##contig=<ID=SCAFFOLD_4300969>
##contig=<ID=SCAFFOLD_43011>
##contig=<ID=SCAFFOLD_4301114>
##contig=<ID=SCAFFOLD_4301195>
##contig=<ID=SCAFFOLD_4301860>
##contig=<ID=SCAFFOLD_4302535>
##contig=<ID=SCAFFOLD_4302885>
##contig=<ID=SCAFFOLD_4303560>
##contig=<ID=SCAFFOLD_4304221>
##contig=<ID=SCAFFOLD_4304309>
##contig=<ID=SCAFFOLD_43051>
##contig=<ID=SCAFFOLD_4305231>
##contig=<ID=SCAFFOLD_4305498>
##contig=<ID=SCAFFOLD_4305891>
##contig=<ID=SCAFFOLD_4306328>
##contig=<ID=SCAFFOLD_43066>
##contig=<ID=SCAFFOLD_4306707>
##contig=<ID=SCAFFOLD_4306719>
##contig=<ID=SCAFFOLD_4307>
##contig=<ID=SCAFFOLD_4307706>
##contig=<ID=SCAFFOLD_4307814>
##contig=<ID=SCAFFOLD_4307862>
##contig=<ID=SCAFFOLD_4308394>
##contig=<ID=SCAFFOLD_4308508>
##contig=<ID=SCAFFOLD_4308543>
##contig=<ID=SCAFFOLD_4308992>
##contig=<ID=SCAFFOLD_4309>
##contig=<ID=SCAFFOLD_4309182>
##contig=<ID=SCAFFOLD_43093>
##contig=<ID=SCAFFOLD_4309616>
##contig=<ID=SCAFFOLD_4310432>
##contig=<ID=SCAFFOLD_4310987>
##contig=<ID=SCAFFOLD_4311765>
##contig=<ID=SCAFFOLD_4312011>
##contig=<ID=SCAFFOLD_4312403>
##contig=<ID=SCAFFOLD_4312510>
##contig=<ID=SCAFFOLD_4312511>
##contig=<ID=SCAFFOLD_4313525>
##contig=<ID=SCAFFOLD_4313861>
##contig=<ID=SCAFFOLD_4313877>
##contig=<ID=SCAFFOLD_4314736>
##contig=<ID=SCAFFOLD_43149>
##contig=<ID=SCAFFOLD_4314999>
##contig=<ID=SCAFFOLD_43154>
##contig=<ID=SCAFFOLD_4315448>
##contig=<ID=SCAFFOLD_4316>
##contig=<ID=SCAFFOLD_4316503>
##contig=<ID=SCAFFOLD_4316686>
##contig=<ID=SCAFFOLD_431679>
##contig=<ID=SCAFFOLD_4317380>
##contig=<ID=SCAFFOLD_4317657>
##contig=<ID=SCAFFOLD_4317690>
##contig=<ID=SCAFFOLD_431798>
##contig=<ID=SCAFFOLD_4318564>
##contig=<ID=SCAFFOLD_4318863>
##contig=<ID=SCAFFOLD_4319103>
##contig=<ID=SCAFFOLD_4319255>
##contig=<ID=SCAFFOLD_43194>
##contig=<ID=SCAFFOLD_4319818>
##contig=<ID=SCAFFOLD_4320533>
##contig=<ID=SCAFFOLD_4321>
##contig=<ID=SCAFFOLD_4321831>
##contig=<ID=SCAFFOLD_43223>
##contig=<ID=SCAFFOLD_4322535>
##contig=<ID=SCAFFOLD_4323089>
##contig=<ID=SCAFFOLD_4323689>
##contig=<ID=SCAFFOLD_4323818>
##contig=<ID=SCAFFOLD_4323843>
##contig=<ID=SCAFFOLD_4324161>
##contig=<ID=SCAFFOLD_4324494>
##contig=<ID=SCAFFOLD_4324699>
##contig=<ID=SCAFFOLD_43248>
##contig=<ID=SCAFFOLD_4324925>
##contig=<ID=SCAFFOLD_4325044>
##contig=<ID=SCAFFOLD_4325254>
##contig=<ID=SCAFFOLD_4326060>
##contig=<ID=SCAFFOLD_4326777>
##contig=<ID=SCAFFOLD_43268>
##contig=<ID=SCAFFOLD_4327109>
##contig=<ID=SCAFFOLD_43273>
##contig=<ID=SCAFFOLD_43281>
##contig=<ID=SCAFFOLD_4328192>
##contig=<ID=SCAFFOLD_43282>
##contig=<ID=SCAFFOLD_4328470>
##contig=<ID=SCAFFOLD_4328772>
##contig=<ID=SCAFFOLD_43289>
##contig=<ID=SCAFFOLD_4329>
##contig=<ID=SCAFFOLD_4329108>
##contig=<ID=SCAFFOLD_4329926>
##contig=<ID=SCAFFOLD_4330000>
##contig=<ID=SCAFFOLD_4330525>
##contig=<ID=SCAFFOLD_4331662>
##contig=<ID=SCAFFOLD_4331683>
##contig=<ID=SCAFFOLD_4331993>
##contig=<ID=SCAFFOLD_4332029>
##contig=<ID=SCAFFOLD_4332138>
##contig=<ID=SCAFFOLD_4332375>
##contig=<ID=SCAFFOLD_4333247>
##contig=<ID=SCAFFOLD_43336>
##contig=<ID=SCAFFOLD_4334062>
##contig=<ID=SCAFFOLD_4334373>
##contig=<ID=SCAFFOLD_43352>
##contig=<ID=SCAFFOLD_4335278>
##contig=<ID=SCAFFOLD_4335442>
##contig=<ID=SCAFFOLD_4335568>
##contig=<ID=SCAFFOLD_43358>
##contig=<ID=SCAFFOLD_4335824>
##contig=<ID=SCAFFOLD_4336029>
##contig=<ID=SCAFFOLD_4336086>
##contig=<ID=SCAFFOLD_4336657>
##contig=<ID=SCAFFOLD_4336960>
##contig=<ID=SCAFFOLD_4337075>
##contig=<ID=SCAFFOLD_4337336>
##contig=<ID=SCAFFOLD_4337539>
##contig=<ID=SCAFFOLD_4337728>
##contig=<ID=SCAFFOLD_4337756>
##contig=<ID=SCAFFOLD_4338475>
##contig=<ID=SCAFFOLD_4338877>
##contig=<ID=SCAFFOLD_43395>
##contig=<ID=SCAFFOLD_4339909>
##contig=<ID=SCAFFOLD_434>
##contig=<ID=SCAFFOLD_4340174>
##contig=<ID=SCAFFOLD_4340246>
##contig=<ID=SCAFFOLD_4340623>
##contig=<ID=SCAFFOLD_4341090>
##contig=<ID=SCAFFOLD_43412>
##contig=<ID=SCAFFOLD_4342105>
##contig=<ID=SCAFFOLD_4342114>
##contig=<ID=SCAFFOLD_4342518>
##contig=<ID=SCAFFOLD_4342648>
##contig=<ID=SCAFFOLD_43433>
##contig=<ID=SCAFFOLD_43436>
##contig=<ID=SCAFFOLD_4343674>
##contig=<ID=SCAFFOLD_4344257>
##contig=<ID=SCAFFOLD_4344560>
##contig=<ID=SCAFFOLD_4345498>
##contig=<ID=SCAFFOLD_4345510>
##contig=<ID=SCAFFOLD_4345752>
##contig=<ID=SCAFFOLD_4346173>
##contig=<ID=SCAFFOLD_4346386>
##contig=<ID=SCAFFOLD_4346506>
##contig=<ID=SCAFFOLD_43468>
##contig=<ID=SCAFFOLD_43471>
##contig=<ID=SCAFFOLD_4347313>
##contig=<ID=SCAFFOLD_4347720>
##contig=<ID=SCAFFOLD_4347752>
##contig=<ID=SCAFFOLD_4348263>
##contig=<ID=SCAFFOLD_4348622>
##contig=<ID=SCAFFOLD_4348623>
##contig=<ID=SCAFFOLD_4348766>
##contig=<ID=SCAFFOLD_4348927>
##contig=<ID=SCAFFOLD_4349448>
##contig=<ID=SCAFFOLD_4349690>
##contig=<ID=SCAFFOLD_4349691>
##contig=<ID=SCAFFOLD_4349988>
##contig=<ID=SCAFFOLD_4350544>
##contig=<ID=SCAFFOLD_4351128>
##contig=<ID=SCAFFOLD_4351528>
##contig=<ID=SCAFFOLD_4351772>
##contig=<ID=SCAFFOLD_4352>
##contig=<ID=SCAFFOLD_4352083>
##contig=<ID=SCAFFOLD_4352676>
##contig=<ID=SCAFFOLD_43529>
##contig=<ID=SCAFFOLD_4353091>
##contig=<ID=SCAFFOLD_4353428>
##contig=<ID=SCAFFOLD_4353616>
##contig=<ID=SCAFFOLD_43537>
##contig=<ID=SCAFFOLD_4354521>
##contig=<ID=SCAFFOLD_43553>
##contig=<ID=SCAFFOLD_4355311>
##contig=<ID=SCAFFOLD_4355705>
##contig=<ID=SCAFFOLD_4357493>
##contig=<ID=SCAFFOLD_43576>
##contig=<ID=SCAFFOLD_4358172>
##contig=<ID=SCAFFOLD_4358711>
##contig=<ID=SCAFFOLD_4359052>
##contig=<ID=SCAFFOLD_4359575>
##contig=<ID=SCAFFOLD_4360576>
##contig=<ID=SCAFFOLD_4361326>
##contig=<ID=SCAFFOLD_4362788>
##contig=<ID=SCAFFOLD_4362998>
##contig=<ID=SCAFFOLD_4363966>
##contig=<ID=SCAFFOLD_4364708>
##contig=<ID=SCAFFOLD_4364990>
##contig=<ID=SCAFFOLD_4365068>
##contig=<ID=SCAFFOLD_4365195>
##contig=<ID=SCAFFOLD_4365627>
##contig=<ID=SCAFFOLD_4367088>
##contig=<ID=SCAFFOLD_4367152>
##contig=<ID=SCAFFOLD_4367177>
##contig=<ID=SCAFFOLD_4367814>
##contig=<ID=SCAFFOLD_4368092>
##contig=<ID=SCAFFOLD_4368212>
##contig=<ID=SCAFFOLD_4368376>
##contig=<ID=SCAFFOLD_4368851>
##contig=<ID=SCAFFOLD_4369>
##contig=<ID=SCAFFOLD_4369155>
##contig=<ID=SCAFFOLD_4369310>
##contig=<ID=SCAFFOLD_4369908>
##contig=<ID=SCAFFOLD_4370492>
##contig=<ID=SCAFFOLD_4370947>
##contig=<ID=SCAFFOLD_4370995>
##contig=<ID=SCAFFOLD_4371563>
##contig=<ID=SCAFFOLD_4371627>
##contig=<ID=SCAFFOLD_4372560>
##contig=<ID=SCAFFOLD_43727>
##contig=<ID=SCAFFOLD_43754>
##contig=<ID=SCAFFOLD_4375848>
##contig=<ID=SCAFFOLD_4376318>
##contig=<ID=SCAFFOLD_4377350>
##contig=<ID=SCAFFOLD_4377770>
##contig=<ID=SCAFFOLD_4380056>
##contig=<ID=SCAFFOLD_43804>
##contig=<ID=SCAFFOLD_4381512>
##contig=<ID=SCAFFOLD_4381979>
##contig=<ID=SCAFFOLD_4382084>
##contig=<ID=SCAFFOLD_4382142>
##contig=<ID=SCAFFOLD_4382217>
##contig=<ID=SCAFFOLD_4382404>
##contig=<ID=SCAFFOLD_43825>
##contig=<ID=SCAFFOLD_4382681>
##contig=<ID=SCAFFOLD_4383272>
##contig=<ID=SCAFFOLD_4383385>
##contig=<ID=SCAFFOLD_4383879>
##contig=<ID=SCAFFOLD_4384281>
##contig=<ID=SCAFFOLD_4384465>
##contig=<ID=SCAFFOLD_4384466>
##contig=<ID=SCAFFOLD_4384469>
##contig=<ID=SCAFFOLD_4384470>
##contig=<ID=SCAFFOLD_4384471>
##contig=<ID=SCAFFOLD_4384853>
##contig=<ID=SCAFFOLD_4384921>
##contig=<ID=SCAFFOLD_4385380>
##contig=<ID=SCAFFOLD_4385482>
##contig=<ID=SCAFFOLD_4386844>
##contig=<ID=SCAFFOLD_4386889>
##contig=<ID=SCAFFOLD_4387078>
##contig=<ID=SCAFFOLD_4387289>
##contig=<ID=SCAFFOLD_4387559>
##contig=<ID=SCAFFOLD_4388181>
##contig=<ID=SCAFFOLD_4389054>
##contig=<ID=SCAFFOLD_4389062>
##contig=<ID=SCAFFOLD_43892>
##contig=<ID=SCAFFOLD_4389362>
##contig=<ID=SCAFFOLD_43895>
##contig=<ID=SCAFFOLD_4389519>
##contig=<ID=SCAFFOLD_43896>
##contig=<ID=SCAFFOLD_4390338>
##contig=<ID=SCAFFOLD_4391022>
##contig=<ID=SCAFFOLD_4391212>
##contig=<ID=SCAFFOLD_43914>
##contig=<ID=SCAFFOLD_4392861>
##contig=<ID=SCAFFOLD_4393>
##contig=<ID=SCAFFOLD_43933>
##contig=<ID=SCAFFOLD_4393724>
##contig=<ID=SCAFFOLD_43942>
##contig=<ID=SCAFFOLD_4394932>
##contig=<ID=SCAFFOLD_43952>
##contig=<ID=SCAFFOLD_4395979>
##contig=<ID=SCAFFOLD_4396271>
##contig=<ID=SCAFFOLD_4396433>
##contig=<ID=SCAFFOLD_4396730>
##contig=<ID=SCAFFOLD_4397002>
##contig=<ID=SCAFFOLD_4397201>
##contig=<ID=SCAFFOLD_4397429>
##contig=<ID=SCAFFOLD_4397545>
##contig=<ID=SCAFFOLD_4397554>
##contig=<ID=SCAFFOLD_4397686>
##contig=<ID=SCAFFOLD_4397941>
##contig=<ID=SCAFFOLD_43984>
##contig=<ID=SCAFFOLD_43990>
##contig=<ID=SCAFFOLD_4399901>
##contig=<ID=SCAFFOLD_4399987>
##contig=<ID=SCAFFOLD_4400>
##contig=<ID=SCAFFOLD_4400275>
##contig=<ID=SCAFFOLD_4400662>
##contig=<ID=SCAFFOLD_44007>
##contig=<ID=SCAFFOLD_4400751>
##contig=<ID=SCAFFOLD_4400935>
##contig=<ID=SCAFFOLD_440125>
##contig=<ID=SCAFFOLD_4401318>
##contig=<ID=SCAFFOLD_4401434>
##contig=<ID=SCAFFOLD_4401723>
##contig=<ID=SCAFFOLD_4401751>
##contig=<ID=SCAFFOLD_4401787>
##contig=<ID=SCAFFOLD_4402482>
##contig=<ID=SCAFFOLD_44025>
##contig=<ID=SCAFFOLD_4402964>
##contig=<ID=SCAFFOLD_4403309>
##contig=<ID=SCAFFOLD_44037>
##contig=<ID=SCAFFOLD_4403751>
##contig=<ID=SCAFFOLD_4404103>
##contig=<ID=SCAFFOLD_4404109>
##contig=<ID=SCAFFOLD_4404121>
##contig=<ID=SCAFFOLD_4404390>
##contig=<ID=SCAFFOLD_4404419>
##contig=<ID=SCAFFOLD_4405725>
##contig=<ID=SCAFFOLD_4405726>
##contig=<ID=SCAFFOLD_4405761>
##contig=<ID=SCAFFOLD_4405831>
##contig=<ID=SCAFFOLD_4406086>
##contig=<ID=SCAFFOLD_4406136>
##contig=<ID=SCAFFOLD_44063>
##contig=<ID=SCAFFOLD_4406721>
##contig=<ID=SCAFFOLD_4408121>
##contig=<ID=SCAFFOLD_4408230>
##contig=<ID=SCAFFOLD_4408409>
##contig=<ID=SCAFFOLD_4408513>
##contig=<ID=SCAFFOLD_4408556>
##contig=<ID=SCAFFOLD_4408734>
##contig=<ID=SCAFFOLD_4409571>
##contig=<ID=SCAFFOLD_4409914>
##contig=<ID=SCAFFOLD_44104>
##contig=<ID=SCAFFOLD_4412236>
##contig=<ID=SCAFFOLD_4412686>
##contig=<ID=SCAFFOLD_4412920>
##contig=<ID=SCAFFOLD_4412962>
##contig=<ID=SCAFFOLD_4413112>
##contig=<ID=SCAFFOLD_4413185>
##contig=<ID=SCAFFOLD_4413348>
##contig=<ID=SCAFFOLD_4414393>
##contig=<ID=SCAFFOLD_44145>
##contig=<ID=SCAFFOLD_4414560>
##contig=<ID=SCAFFOLD_4415013>
##contig=<ID=SCAFFOLD_44151>
##contig=<ID=SCAFFOLD_4415131>
##contig=<ID=SCAFFOLD_4415907>
##contig=<ID=SCAFFOLD_4416659>
##contig=<ID=SCAFFOLD_4417003>
##contig=<ID=SCAFFOLD_4417343>
##contig=<ID=SCAFFOLD_4417877>
##contig=<ID=SCAFFOLD_4418463>
##contig=<ID=SCAFFOLD_4418471>
##contig=<ID=SCAFFOLD_4418865>
##contig=<ID=SCAFFOLD_4419429>
##contig=<ID=SCAFFOLD_4419849>
##contig=<ID=SCAFFOLD_4420043>
##contig=<ID=SCAFFOLD_4420283>
##contig=<ID=SCAFFOLD_4421380>
##contig=<ID=SCAFFOLD_4421800>
##contig=<ID=SCAFFOLD_4422212>
##contig=<ID=SCAFFOLD_4422514>
##contig=<ID=SCAFFOLD_4422567>
##contig=<ID=SCAFFOLD_4422719>
##contig=<ID=SCAFFOLD_4422747>
##contig=<ID=SCAFFOLD_4422776>
##contig=<ID=SCAFFOLD_4423141>
##contig=<ID=SCAFFOLD_4423154>
##contig=<ID=SCAFFOLD_4423349>
##contig=<ID=SCAFFOLD_44238>
##contig=<ID=SCAFFOLD_4423965>
##contig=<ID=SCAFFOLD_4424325>
##contig=<ID=SCAFFOLD_4424339>
##contig=<ID=SCAFFOLD_4424827>
##contig=<ID=SCAFFOLD_4425329>
##contig=<ID=SCAFFOLD_44254>
##contig=<ID=SCAFFOLD_4425787>
##contig=<ID=SCAFFOLD_44264>
##contig=<ID=SCAFFOLD_4426586>
##contig=<ID=SCAFFOLD_4426779>
##contig=<ID=SCAFFOLD_44269>
##contig=<ID=SCAFFOLD_4427484>
##contig=<ID=SCAFFOLD_44275>
##contig=<ID=SCAFFOLD_4427517>
##contig=<ID=SCAFFOLD_4427782>
##contig=<ID=SCAFFOLD_4428311>
##contig=<ID=SCAFFOLD_4428796>
##contig=<ID=SCAFFOLD_4429163>
##contig=<ID=SCAFFOLD_4430907>
##contig=<ID=SCAFFOLD_4430917>
##contig=<ID=SCAFFOLD_4431430>
##contig=<ID=SCAFFOLD_4431948>
##contig=<ID=SCAFFOLD_4433085>
##contig=<ID=SCAFFOLD_4433378>
##contig=<ID=SCAFFOLD_4433420>
##contig=<ID=SCAFFOLD_4433620>
##contig=<ID=SCAFFOLD_4433921>
##contig=<ID=SCAFFOLD_4434054>
##contig=<ID=SCAFFOLD_4434382>
##contig=<ID=SCAFFOLD_44345>
##contig=<ID=SCAFFOLD_4434510>
##contig=<ID=SCAFFOLD_4434670>
##contig=<ID=SCAFFOLD_4435264>
##contig=<ID=SCAFFOLD_4435335>
##contig=<ID=SCAFFOLD_4435363>
##contig=<ID=SCAFFOLD_44363>
##contig=<ID=SCAFFOLD_4436400>
##contig=<ID=SCAFFOLD_4436593>
##contig=<ID=SCAFFOLD_44375>
##contig=<ID=SCAFFOLD_4437760>
##contig=<ID=SCAFFOLD_4437835>
##contig=<ID=SCAFFOLD_4437844>
##contig=<ID=SCAFFOLD_44381>
##contig=<ID=SCAFFOLD_4438171>
##contig=<ID=SCAFFOLD_4438428>
##contig=<ID=SCAFFOLD_4439005>
##contig=<ID=SCAFFOLD_4439013>
##contig=<ID=SCAFFOLD_4439356>
##contig=<ID=SCAFFOLD_4439411>
##contig=<ID=SCAFFOLD_44405>
##contig=<ID=SCAFFOLD_4440606>
##contig=<ID=SCAFFOLD_4440620>
##contig=<ID=SCAFFOLD_4440706>
##contig=<ID=SCAFFOLD_4440995>
##contig=<ID=SCAFFOLD_4441499>
##contig=<ID=SCAFFOLD_4441675>
##contig=<ID=SCAFFOLD_4442283>
##contig=<ID=SCAFFOLD_4442355>
##contig=<ID=SCAFFOLD_4442793>
##contig=<ID=SCAFFOLD_4442843>
##contig=<ID=SCAFFOLD_4443>
##contig=<ID=SCAFFOLD_4443276>
##contig=<ID=SCAFFOLD_4444101>
##contig=<ID=SCAFFOLD_4444300>
##contig=<ID=SCAFFOLD_4444458>
##contig=<ID=SCAFFOLD_4445091>
##contig=<ID=SCAFFOLD_44451>
##contig=<ID=SCAFFOLD_4445369>
##contig=<ID=SCAFFOLD_4445732>
##contig=<ID=SCAFFOLD_4446923>
##contig=<ID=SCAFFOLD_4447089>
##contig=<ID=SCAFFOLD_4447179>
##contig=<ID=SCAFFOLD_4447298>
##contig=<ID=SCAFFOLD_4447483>
##contig=<ID=SCAFFOLD_4447596>
##contig=<ID=SCAFFOLD_4447733>
##contig=<ID=SCAFFOLD_4448082>
##contig=<ID=SCAFFOLD_4448716>
##contig=<ID=SCAFFOLD_4448745>
##contig=<ID=SCAFFOLD_4449188>
##contig=<ID=SCAFFOLD_4449200>
##contig=<ID=SCAFFOLD_4449395>
##contig=<ID=SCAFFOLD_4450057>
##contig=<ID=SCAFFOLD_4450924>
##contig=<ID=SCAFFOLD_44513>
##contig=<ID=SCAFFOLD_4451806>
##contig=<ID=SCAFFOLD_4452201>
##contig=<ID=SCAFFOLD_4452664>
##contig=<ID=SCAFFOLD_4452871>
##contig=<ID=SCAFFOLD_4453055>
##contig=<ID=SCAFFOLD_44531>
##contig=<ID=SCAFFOLD_4454103>
##contig=<ID=SCAFFOLD_4454285>
##contig=<ID=SCAFFOLD_4454616>
##contig=<ID=SCAFFOLD_4454646>
##contig=<ID=SCAFFOLD_4454988>
##contig=<ID=SCAFFOLD_4455226>
##contig=<ID=SCAFFOLD_44553>
##contig=<ID=SCAFFOLD_44565>
##contig=<ID=SCAFFOLD_4456945>
##contig=<ID=SCAFFOLD_4456975>
##contig=<ID=SCAFFOLD_44570>
##contig=<ID=SCAFFOLD_44571>
##contig=<ID=SCAFFOLD_4457150>
##contig=<ID=SCAFFOLD_44588>
##contig=<ID=SCAFFOLD_4459251>
##contig=<ID=SCAFFOLD_4459329>
##contig=<ID=SCAFFOLD_4459335>
##contig=<ID=SCAFFOLD_4459609>
##contig=<ID=SCAFFOLD_4459973>
##contig=<ID=SCAFFOLD_4460166>
##contig=<ID=SCAFFOLD_4460313>
##contig=<ID=SCAFFOLD_4460763>
##contig=<ID=SCAFFOLD_4461>
##contig=<ID=SCAFFOLD_44618>
##contig=<ID=SCAFFOLD_4461885>
##contig=<ID=SCAFFOLD_4462>
##contig=<ID=SCAFFOLD_44622>
##contig=<ID=SCAFFOLD_4462409>
##contig=<ID=SCAFFOLD_4462427>
##contig=<ID=SCAFFOLD_4463286>
##contig=<ID=SCAFFOLD_4463326>
##contig=<ID=SCAFFOLD_4463343>
##contig=<ID=SCAFFOLD_4463510>
##contig=<ID=SCAFFOLD_4463783>
##contig=<ID=SCAFFOLD_4463804>
##contig=<ID=SCAFFOLD_4463927>
##contig=<ID=SCAFFOLD_44646>
##contig=<ID=SCAFFOLD_4465020>
##contig=<ID=SCAFFOLD_4465028>
##contig=<ID=SCAFFOLD_4465145>
##contig=<ID=SCAFFOLD_4465183>
##contig=<ID=SCAFFOLD_4466299>
##contig=<ID=SCAFFOLD_4466302>
##contig=<ID=SCAFFOLD_4466450>
##contig=<ID=SCAFFOLD_4466881>
##contig=<ID=SCAFFOLD_4467250>
##contig=<ID=SCAFFOLD_4467602>
##contig=<ID=SCAFFOLD_44686>
##contig=<ID=SCAFFOLD_4468803>
##contig=<ID=SCAFFOLD_4469336>
##contig=<ID=SCAFFOLD_4469347>
##contig=<ID=SCAFFOLD_4470042>
##contig=<ID=SCAFFOLD_4470086>
##contig=<ID=SCAFFOLD_4470294>
##contig=<ID=SCAFFOLD_4470843>
##contig=<ID=SCAFFOLD_4470896>
##contig=<ID=SCAFFOLD_4471299>
##contig=<ID=SCAFFOLD_4471853>
##contig=<ID=SCAFFOLD_44726>
##contig=<ID=SCAFFOLD_4473662>
##contig=<ID=SCAFFOLD_4474095>
##contig=<ID=SCAFFOLD_4474849>
##contig=<ID=SCAFFOLD_4475301>
##contig=<ID=SCAFFOLD_4475349>
##contig=<ID=SCAFFOLD_4475430>
##contig=<ID=SCAFFOLD_4475701>
##contig=<ID=SCAFFOLD_4476293>
##contig=<ID=SCAFFOLD_44771>
##contig=<ID=SCAFFOLD_4477630>
##contig=<ID=SCAFFOLD_4478151>
##contig=<ID=SCAFFOLD_4479018>
##contig=<ID=SCAFFOLD_4479470>
##contig=<ID=SCAFFOLD_4480>
##contig=<ID=SCAFFOLD_4480015>
##contig=<ID=SCAFFOLD_4480780>
##contig=<ID=SCAFFOLD_4480980>
##contig=<ID=SCAFFOLD_4481265>
##contig=<ID=SCAFFOLD_4481435>
##contig=<ID=SCAFFOLD_4481572>
##contig=<ID=SCAFFOLD_4481684>
##contig=<ID=SCAFFOLD_4482220>
##contig=<ID=SCAFFOLD_4482540>
##contig=<ID=SCAFFOLD_44833>
##contig=<ID=SCAFFOLD_4484169>
##contig=<ID=SCAFFOLD_4484371>
##contig=<ID=SCAFFOLD_4484492>
##contig=<ID=SCAFFOLD_4484528>
##contig=<ID=SCAFFOLD_4484954>
##contig=<ID=SCAFFOLD_4485598>
##contig=<ID=SCAFFOLD_44864>
##contig=<ID=SCAFFOLD_4488003>
##contig=<ID=SCAFFOLD_4488028>
##contig=<ID=SCAFFOLD_44884>
##contig=<ID=SCAFFOLD_4488839>
##contig=<ID=SCAFFOLD_4488914>
##contig=<ID=SCAFFOLD_4490123>
##contig=<ID=SCAFFOLD_4490484>
##contig=<ID=SCAFFOLD_4490534>
##contig=<ID=SCAFFOLD_4490940>
##contig=<ID=SCAFFOLD_4491905>
##contig=<ID=SCAFFOLD_4492550>
##contig=<ID=SCAFFOLD_4492834>
##contig=<ID=SCAFFOLD_4493097>
##contig=<ID=SCAFFOLD_4493780>
##contig=<ID=SCAFFOLD_4494176>
##contig=<ID=SCAFFOLD_44943>
##contig=<ID=SCAFFOLD_4494318>
##contig=<ID=SCAFFOLD_4494797>
##contig=<ID=SCAFFOLD_4494919>
##contig=<ID=SCAFFOLD_4494979>
##contig=<ID=SCAFFOLD_4495626>
##contig=<ID=SCAFFOLD_4495651>
##contig=<ID=SCAFFOLD_4496119>
##contig=<ID=SCAFFOLD_44971>
##contig=<ID=SCAFFOLD_4497114>
##contig=<ID=SCAFFOLD_4497176>
##contig=<ID=SCAFFOLD_4497800>
##contig=<ID=SCAFFOLD_4498060>
##contig=<ID=SCAFFOLD_4498160>
##contig=<ID=SCAFFOLD_44983>
##contig=<ID=SCAFFOLD_4498315>
##contig=<ID=SCAFFOLD_44991>
##contig=<ID=SCAFFOLD_4499473>
##contig=<ID=SCAFFOLD_4499699>
##contig=<ID=SCAFFOLD_4500>
##contig=<ID=SCAFFOLD_4501322>
##contig=<ID=SCAFFOLD_4501884>
##contig=<ID=SCAFFOLD_4502418>
##contig=<ID=SCAFFOLD_4502508>
##contig=<ID=SCAFFOLD_4502640>
##contig=<ID=SCAFFOLD_4502808>
##contig=<ID=SCAFFOLD_4502845>
##contig=<ID=SCAFFOLD_45037>
##contig=<ID=SCAFFOLD_4503974>
##contig=<ID=SCAFFOLD_4504633>
##contig=<ID=SCAFFOLD_4504934>
##contig=<ID=SCAFFOLD_4505393>
##contig=<ID=SCAFFOLD_4505853>
##contig=<ID=SCAFFOLD_4506533>
##contig=<ID=SCAFFOLD_4506616>
##contig=<ID=SCAFFOLD_4507035>
##contig=<ID=SCAFFOLD_4507112>
##contig=<ID=SCAFFOLD_4507114>
##contig=<ID=SCAFFOLD_4509351>
##contig=<ID=SCAFFOLD_45094>
##contig=<ID=SCAFFOLD_4510420>
##contig=<ID=SCAFFOLD_4511124>
##contig=<ID=SCAFFOLD_4512165>
##contig=<ID=SCAFFOLD_4513056>
##contig=<ID=SCAFFOLD_4513185>
##contig=<ID=SCAFFOLD_45135>
##contig=<ID=SCAFFOLD_4513625>
##contig=<ID=SCAFFOLD_45140>
##contig=<ID=SCAFFOLD_4514284>
##contig=<ID=SCAFFOLD_4514328>
##contig=<ID=SCAFFOLD_45154>
##contig=<ID=SCAFFOLD_4515605>
##contig=<ID=SCAFFOLD_4515671>
##contig=<ID=SCAFFOLD_4516075>
##contig=<ID=SCAFFOLD_4516172>
##contig=<ID=SCAFFOLD_4516182>
##contig=<ID=SCAFFOLD_4516644>
##contig=<ID=SCAFFOLD_4516649>
##contig=<ID=SCAFFOLD_4516683>
##contig=<ID=SCAFFOLD_4518173>
##contig=<ID=SCAFFOLD_4518439>
##contig=<ID=SCAFFOLD_4519288>
##contig=<ID=SCAFFOLD_4520704>
##contig=<ID=SCAFFOLD_4520710>
##contig=<ID=SCAFFOLD_4521249>
##contig=<ID=SCAFFOLD_4521451>
##contig=<ID=SCAFFOLD_4522142>
##contig=<ID=SCAFFOLD_4522160>
##contig=<ID=SCAFFOLD_4522221>
##contig=<ID=SCAFFOLD_4522404>
##contig=<ID=SCAFFOLD_4522414>
##contig=<ID=SCAFFOLD_4522416>
##contig=<ID=SCAFFOLD_4522424>
##contig=<ID=SCAFFOLD_4522858>
##contig=<ID=SCAFFOLD_4522993>
##contig=<ID=SCAFFOLD_4523012>
##contig=<ID=SCAFFOLD_4523407>
##contig=<ID=SCAFFOLD_4523410>
##contig=<ID=SCAFFOLD_4524853>
##contig=<ID=SCAFFOLD_4525933>
##contig=<ID=SCAFFOLD_4526032>
##contig=<ID=SCAFFOLD_4526500>
##contig=<ID=SCAFFOLD_4526614>
##contig=<ID=SCAFFOLD_4526834>
##contig=<ID=SCAFFOLD_4526965>
##contig=<ID=SCAFFOLD_4527725>
##contig=<ID=SCAFFOLD_4527779>
##contig=<ID=SCAFFOLD_4528739>
##contig=<ID=SCAFFOLD_4529071>
##contig=<ID=SCAFFOLD_4529191>
##contig=<ID=SCAFFOLD_4529540>
##contig=<ID=SCAFFOLD_4530095>
##contig=<ID=SCAFFOLD_4531884>
##contig=<ID=SCAFFOLD_4532389>
##contig=<ID=SCAFFOLD_4532629>
##contig=<ID=SCAFFOLD_4533779>
##contig=<ID=SCAFFOLD_4534>
##contig=<ID=SCAFFOLD_4534209>
##contig=<ID=SCAFFOLD_4534736>
##contig=<ID=SCAFFOLD_4534820>
##contig=<ID=SCAFFOLD_4535038>
##contig=<ID=SCAFFOLD_4536526>
##contig=<ID=SCAFFOLD_4536814>
##contig=<ID=SCAFFOLD_4536820>
##contig=<ID=SCAFFOLD_4537339>
##contig=<ID=SCAFFOLD_4537407>
##contig=<ID=SCAFFOLD_4537524>
##contig=<ID=SCAFFOLD_4537553>
##contig=<ID=SCAFFOLD_4537806>
##contig=<ID=SCAFFOLD_4538735>
##contig=<ID=SCAFFOLD_4538855>
##contig=<ID=SCAFFOLD_4538947>
##contig=<ID=SCAFFOLD_45394>
##contig=<ID=SCAFFOLD_4539649>
##contig=<ID=SCAFFOLD_4539689>
##contig=<ID=SCAFFOLD_454>
##contig=<ID=SCAFFOLD_4540461>
##contig=<ID=SCAFFOLD_45411>
##contig=<ID=SCAFFOLD_4541100>
##contig=<ID=SCAFFOLD_4541107>
##contig=<ID=SCAFFOLD_454132>
##contig=<ID=SCAFFOLD_4541527>
##contig=<ID=SCAFFOLD_45424>
##contig=<ID=SCAFFOLD_4542644>
##contig=<ID=SCAFFOLD_4542920>
##contig=<ID=SCAFFOLD_4543285>
##contig=<ID=SCAFFOLD_4544118>
##contig=<ID=SCAFFOLD_4544219>
##contig=<ID=SCAFFOLD_4544272>
##contig=<ID=SCAFFOLD_45450>
##contig=<ID=SCAFFOLD_45457>
##contig=<ID=SCAFFOLD_4546071>
##contig=<ID=SCAFFOLD_4546682>
##contig=<ID=SCAFFOLD_4547432>
##contig=<ID=SCAFFOLD_4547470>
##contig=<ID=SCAFFOLD_4547835>
##contig=<ID=SCAFFOLD_4548065>
##contig=<ID=SCAFFOLD_4548305>
##contig=<ID=SCAFFOLD_4548535>
##contig=<ID=SCAFFOLD_4549244>
##contig=<ID=SCAFFOLD_455>
##contig=<ID=SCAFFOLD_4550220>
##contig=<ID=SCAFFOLD_4550409>
##contig=<ID=SCAFFOLD_4550781>
##contig=<ID=SCAFFOLD_4550952>
##contig=<ID=SCAFFOLD_4551115>
##contig=<ID=SCAFFOLD_4551977>
##contig=<ID=SCAFFOLD_4553105>
##contig=<ID=SCAFFOLD_45532>
##contig=<ID=SCAFFOLD_4553421>
##contig=<ID=SCAFFOLD_4553466>
##contig=<ID=SCAFFOLD_4553517>
##contig=<ID=SCAFFOLD_4553564>
##contig=<ID=SCAFFOLD_4555358>
##contig=<ID=SCAFFOLD_4555456>
##contig=<ID=SCAFFOLD_4555936>
##contig=<ID=SCAFFOLD_4556238>
##contig=<ID=SCAFFOLD_4556461>
##contig=<ID=SCAFFOLD_4556857>
##contig=<ID=SCAFFOLD_4557020>
##contig=<ID=SCAFFOLD_4557107>
##contig=<ID=SCAFFOLD_4557342>
##contig=<ID=SCAFFOLD_4558>
##contig=<ID=SCAFFOLD_4558019>
##contig=<ID=SCAFFOLD_4558671>
##contig=<ID=SCAFFOLD_4558744>
##contig=<ID=SCAFFOLD_4558845>
##contig=<ID=SCAFFOLD_4559165>
##contig=<ID=SCAFFOLD_4559270>
##contig=<ID=SCAFFOLD_4559772>
##contig=<ID=SCAFFOLD_45602>
##contig=<ID=SCAFFOLD_4561371>
##contig=<ID=SCAFFOLD_4561700>
##contig=<ID=SCAFFOLD_4562015>
##contig=<ID=SCAFFOLD_45623>
##contig=<ID=SCAFFOLD_4563>
##contig=<ID=SCAFFOLD_4563000>
##contig=<ID=SCAFFOLD_4563640>
##contig=<ID=SCAFFOLD_4563641>
##contig=<ID=SCAFFOLD_4564>
##contig=<ID=SCAFFOLD_4564146>
##contig=<ID=SCAFFOLD_4564483>
##contig=<ID=SCAFFOLD_4564655>
##contig=<ID=SCAFFOLD_45655>
##contig=<ID=SCAFFOLD_4566092>
##contig=<ID=SCAFFOLD_4566705>
##contig=<ID=SCAFFOLD_4568377>
##contig=<ID=SCAFFOLD_45684>
##contig=<ID=SCAFFOLD_4568758>
##contig=<ID=SCAFFOLD_4568951>
##contig=<ID=SCAFFOLD_4568960>
##contig=<ID=SCAFFOLD_4568973>
##contig=<ID=SCAFFOLD_4569450>
##contig=<ID=SCAFFOLD_45701>
##contig=<ID=SCAFFOLD_45709>
##contig=<ID=SCAFFOLD_4571>
##contig=<ID=SCAFFOLD_4571003>
##contig=<ID=SCAFFOLD_4571176>
##contig=<ID=SCAFFOLD_4571887>
##contig=<ID=SCAFFOLD_4572421>
##contig=<ID=SCAFFOLD_4573046>
##contig=<ID=SCAFFOLD_4573314>
##contig=<ID=SCAFFOLD_4573439>
##contig=<ID=SCAFFOLD_4573651>
##contig=<ID=SCAFFOLD_4573744>
##contig=<ID=SCAFFOLD_4573912>
##contig=<ID=SCAFFOLD_4574081>
##contig=<ID=SCAFFOLD_45745>
##contig=<ID=SCAFFOLD_4574601>
##contig=<ID=SCAFFOLD_4574978>
##contig=<ID=SCAFFOLD_4575193>
##contig=<ID=SCAFFOLD_4575558>
##contig=<ID=SCAFFOLD_4575624>
##contig=<ID=SCAFFOLD_45757>
##contig=<ID=SCAFFOLD_4576095>
##contig=<ID=SCAFFOLD_4576933>
##contig=<ID=SCAFFOLD_4576934>
##contig=<ID=SCAFFOLD_4577278>
##contig=<ID=SCAFFOLD_4577813>
##contig=<ID=SCAFFOLD_4578>
##contig=<ID=SCAFFOLD_4578155>
##contig=<ID=SCAFFOLD_4578714>
##contig=<ID=SCAFFOLD_4579111>
##contig=<ID=SCAFFOLD_4580817>
##contig=<ID=SCAFFOLD_4581002>
##contig=<ID=SCAFFOLD_4582602>
##contig=<ID=SCAFFOLD_4583230>
##contig=<ID=SCAFFOLD_4583670>
##contig=<ID=SCAFFOLD_45839>
##contig=<ID=SCAFFOLD_4584084>
##contig=<ID=SCAFFOLD_4584439>
##contig=<ID=SCAFFOLD_4584700>
##contig=<ID=SCAFFOLD_4584725>
##contig=<ID=SCAFFOLD_4585401>
##contig=<ID=SCAFFOLD_4586196>
##contig=<ID=SCAFFOLD_4587>
##contig=<ID=SCAFFOLD_4587145>
##contig=<ID=SCAFFOLD_4589237>
##contig=<ID=SCAFFOLD_4589478>
##contig=<ID=SCAFFOLD_4589642>
##contig=<ID=SCAFFOLD_4589972>
##contig=<ID=SCAFFOLD_459>
##contig=<ID=SCAFFOLD_4590262>
##contig=<ID=SCAFFOLD_4591>
##contig=<ID=SCAFFOLD_4591252>
##contig=<ID=SCAFFOLD_4592907>
##contig=<ID=SCAFFOLD_4593519>
##contig=<ID=SCAFFOLD_4593785>
##contig=<ID=SCAFFOLD_4594501>
##contig=<ID=SCAFFOLD_4594822>
##contig=<ID=SCAFFOLD_4594827>
##contig=<ID=SCAFFOLD_4594963>
##contig=<ID=SCAFFOLD_4594988>
##contig=<ID=SCAFFOLD_4595077>
##contig=<ID=SCAFFOLD_4595512>
##contig=<ID=SCAFFOLD_45956>
##contig=<ID=SCAFFOLD_45957>
##contig=<ID=SCAFFOLD_45959>
##contig=<ID=SCAFFOLD_4596255>
##contig=<ID=SCAFFOLD_45966>
##contig=<ID=SCAFFOLD_4596622>
##contig=<ID=SCAFFOLD_4596832>
##contig=<ID=SCAFFOLD_4597819>
##contig=<ID=SCAFFOLD_4598>
##contig=<ID=SCAFFOLD_4598377>
##contig=<ID=SCAFFOLD_4598851>
##contig=<ID=SCAFFOLD_45991>
##contig=<ID=SCAFFOLD_4599457>
##contig=<ID=SCAFFOLD_4599488>
##contig=<ID=SCAFFOLD_4599949>
##contig=<ID=SCAFFOLD_4600182>
##contig=<ID=SCAFFOLD_4600762>
##contig=<ID=SCAFFOLD_4600920>
##contig=<ID=SCAFFOLD_4601085>
##contig=<ID=SCAFFOLD_4601982>
##contig=<ID=SCAFFOLD_4602249>
##contig=<ID=SCAFFOLD_4602290>
##contig=<ID=SCAFFOLD_4602417>
##contig=<ID=SCAFFOLD_4602613>
##contig=<ID=SCAFFOLD_4602702>
##contig=<ID=SCAFFOLD_4602721>
##contig=<ID=SCAFFOLD_4603019>
##contig=<ID=SCAFFOLD_4603652>
##contig=<ID=SCAFFOLD_4605247>
##contig=<ID=SCAFFOLD_4606349>
##contig=<ID=SCAFFOLD_4607>
##contig=<ID=SCAFFOLD_46072>
##contig=<ID=SCAFFOLD_4607371>
##contig=<ID=SCAFFOLD_4607388>
##contig=<ID=SCAFFOLD_4607617>
##contig=<ID=SCAFFOLD_4608257>
##contig=<ID=SCAFFOLD_46088>
##contig=<ID=SCAFFOLD_4609336>
##contig=<ID=SCAFFOLD_4609958>
##contig=<ID=SCAFFOLD_4610047>
##contig=<ID=SCAFFOLD_4610388>
##contig=<ID=SCAFFOLD_46108>
##contig=<ID=SCAFFOLD_4610831>
##contig=<ID=SCAFFOLD_4610852>
##contig=<ID=SCAFFOLD_4611493>
##contig=<ID=SCAFFOLD_46116>
##contig=<ID=SCAFFOLD_46117>
##contig=<ID=SCAFFOLD_4611806>
##contig=<ID=SCAFFOLD_4611849>
##contig=<ID=SCAFFOLD_46120>
##contig=<ID=SCAFFOLD_4612264>
##contig=<ID=SCAFFOLD_4612379>
##contig=<ID=SCAFFOLD_4612843>
##contig=<ID=SCAFFOLD_4612996>
##contig=<ID=SCAFFOLD_4613018>
##contig=<ID=SCAFFOLD_4614841>
##contig=<ID=SCAFFOLD_4614895>
##contig=<ID=SCAFFOLD_4614962>
##contig=<ID=SCAFFOLD_4615>
##contig=<ID=SCAFFOLD_4615484>
##contig=<ID=SCAFFOLD_46156>
##contig=<ID=SCAFFOLD_4615644>
##contig=<ID=SCAFFOLD_4616733>
##contig=<ID=SCAFFOLD_4617063>
##contig=<ID=SCAFFOLD_4617428>
##contig=<ID=SCAFFOLD_4617892>
##contig=<ID=SCAFFOLD_4617916>
##contig=<ID=SCAFFOLD_4618018>
##contig=<ID=SCAFFOLD_4618375>
##contig=<ID=SCAFFOLD_4618462>
##contig=<ID=SCAFFOLD_46190>
##contig=<ID=SCAFFOLD_4619655>
##contig=<ID=SCAFFOLD_4619750>
##contig=<ID=SCAFFOLD_4619921>
##contig=<ID=SCAFFOLD_4620534>
##contig=<ID=SCAFFOLD_4620899>
##contig=<ID=SCAFFOLD_4622226>
##contig=<ID=SCAFFOLD_4623122>
##contig=<ID=SCAFFOLD_4623714>
##contig=<ID=SCAFFOLD_4623805>
##contig=<ID=SCAFFOLD_4624>
##contig=<ID=SCAFFOLD_4624354>
##contig=<ID=SCAFFOLD_4624720>
##contig=<ID=SCAFFOLD_46255>
##contig=<ID=SCAFFOLD_4625704>
##contig=<ID=SCAFFOLD_4625844>
##contig=<ID=SCAFFOLD_4626706>
##contig=<ID=SCAFFOLD_4626718>
##contig=<ID=SCAFFOLD_4627446>
##contig=<ID=SCAFFOLD_4627501>
##contig=<ID=SCAFFOLD_46276>
##contig=<ID=SCAFFOLD_4628002>
##contig=<ID=SCAFFOLD_46285>
##contig=<ID=SCAFFOLD_4628586>
##contig=<ID=SCAFFOLD_4628710>
##contig=<ID=SCAFFOLD_4628845>
##contig=<ID=SCAFFOLD_4628941>
##contig=<ID=SCAFFOLD_4628945>
##contig=<ID=SCAFFOLD_4629072>
##contig=<ID=SCAFFOLD_4629300>
##contig=<ID=SCAFFOLD_4629443>
##contig=<ID=SCAFFOLD_4629701>
##contig=<ID=SCAFFOLD_4629737>
##contig=<ID=SCAFFOLD_4630127>
##contig=<ID=SCAFFOLD_4630574>
##contig=<ID=SCAFFOLD_4632016>
##contig=<ID=SCAFFOLD_46321>
##contig=<ID=SCAFFOLD_4632166>
##contig=<ID=SCAFFOLD_4632895>
##contig=<ID=SCAFFOLD_4632931>
##contig=<ID=SCAFFOLD_4633171>
##contig=<ID=SCAFFOLD_4633263>
##contig=<ID=SCAFFOLD_4633375>
##contig=<ID=SCAFFOLD_4633682>
##contig=<ID=SCAFFOLD_4633825>
##contig=<ID=SCAFFOLD_4634804>
##contig=<ID=SCAFFOLD_4634908>
##contig=<ID=SCAFFOLD_4635716>
##contig=<ID=SCAFFOLD_4635899>
##contig=<ID=SCAFFOLD_4636987>
##contig=<ID=SCAFFOLD_4637131>
##contig=<ID=SCAFFOLD_4637247>
##contig=<ID=SCAFFOLD_4637351>
##contig=<ID=SCAFFOLD_46378>
##contig=<ID=SCAFFOLD_46379>
##contig=<ID=SCAFFOLD_4638367>
##contig=<ID=SCAFFOLD_4638538>
##contig=<ID=SCAFFOLD_4640446>
##contig=<ID=SCAFFOLD_46405>
##contig=<ID=SCAFFOLD_4642095>
##contig=<ID=SCAFFOLD_4642359>
##contig=<ID=SCAFFOLD_4642659>
##contig=<ID=SCAFFOLD_4643>
##contig=<ID=SCAFFOLD_4643086>
##contig=<ID=SCAFFOLD_4643215>
##contig=<ID=SCAFFOLD_4643225>
##contig=<ID=SCAFFOLD_4644193>
##contig=<ID=SCAFFOLD_4644279>
##contig=<ID=SCAFFOLD_4644428>
##contig=<ID=SCAFFOLD_4644540>
##contig=<ID=SCAFFOLD_4644856>
##contig=<ID=SCAFFOLD_4644880>
##contig=<ID=SCAFFOLD_4644953>
##contig=<ID=SCAFFOLD_4645188>
##contig=<ID=SCAFFOLD_4645295>
##contig=<ID=SCAFFOLD_4646001>
##contig=<ID=SCAFFOLD_46471>
##contig=<ID=SCAFFOLD_4647356>
##contig=<ID=SCAFFOLD_4647413>
##contig=<ID=SCAFFOLD_4647738>
##contig=<ID=SCAFFOLD_4647830>
##contig=<ID=SCAFFOLD_4648585>
##contig=<ID=SCAFFOLD_4649001>
##contig=<ID=SCAFFOLD_4649005>
##contig=<ID=SCAFFOLD_4649602>
##contig=<ID=SCAFFOLD_4649912>
##contig=<ID=SCAFFOLD_4650122>
##contig=<ID=SCAFFOLD_4650170>
##contig=<ID=SCAFFOLD_4650431>
##contig=<ID=SCAFFOLD_4651>
##contig=<ID=SCAFFOLD_4651243>
##contig=<ID=SCAFFOLD_4651722>
##contig=<ID=SCAFFOLD_4652064>
##contig=<ID=SCAFFOLD_4653198>
##contig=<ID=SCAFFOLD_4653252>
##contig=<ID=SCAFFOLD_4653331>
##contig=<ID=SCAFFOLD_46537>
##contig=<ID=SCAFFOLD_4654558>
##contig=<ID=SCAFFOLD_4654714>
##contig=<ID=SCAFFOLD_4654863>
##contig=<ID=SCAFFOLD_4655123>
##contig=<ID=SCAFFOLD_4655362>
##contig=<ID=SCAFFOLD_4655531>
##contig=<ID=SCAFFOLD_4655976>
##contig=<ID=SCAFFOLD_4655999>
##contig=<ID=SCAFFOLD_4656608>
##contig=<ID=SCAFFOLD_4657255>
##contig=<ID=SCAFFOLD_4657455>
##contig=<ID=SCAFFOLD_4658552>
##contig=<ID=SCAFFOLD_4659120>
##contig=<ID=SCAFFOLD_4659271>
##contig=<ID=SCAFFOLD_4659334>
##contig=<ID=SCAFFOLD_466>
##contig=<ID=SCAFFOLD_4660300>
##contig=<ID=SCAFFOLD_4661156>
##contig=<ID=SCAFFOLD_4661364>
##contig=<ID=SCAFFOLD_4661366>
##contig=<ID=SCAFFOLD_4661546>
##contig=<ID=SCAFFOLD_4662174>
##contig=<ID=SCAFFOLD_4662476>
##contig=<ID=SCAFFOLD_4663513>
##contig=<ID=SCAFFOLD_4663751>
##contig=<ID=SCAFFOLD_4663851>
##contig=<ID=SCAFFOLD_4664193>
##contig=<ID=SCAFFOLD_4664366>
##contig=<ID=SCAFFOLD_4664797>
##contig=<ID=SCAFFOLD_4664921>
##contig=<ID=SCAFFOLD_4665661>
##contig=<ID=SCAFFOLD_4666065>
##contig=<ID=SCAFFOLD_4666394>
##contig=<ID=SCAFFOLD_4666479>
##contig=<ID=SCAFFOLD_4666962>
##contig=<ID=SCAFFOLD_4666994>
##contig=<ID=SCAFFOLD_4667408>
##contig=<ID=SCAFFOLD_4667429>
##contig=<ID=SCAFFOLD_4667672>
##contig=<ID=SCAFFOLD_46683>
##contig=<ID=SCAFFOLD_4668939>
##contig=<ID=SCAFFOLD_4668983>
##contig=<ID=SCAFFOLD_4669180>
##contig=<ID=SCAFFOLD_4669287>
##contig=<ID=SCAFFOLD_4669558>
##contig=<ID=SCAFFOLD_4669962>
##contig=<ID=SCAFFOLD_4670230>
##contig=<ID=SCAFFOLD_4670448>
##contig=<ID=SCAFFOLD_4670800>
##contig=<ID=SCAFFOLD_4670991>
##contig=<ID=SCAFFOLD_4671343>
##contig=<ID=SCAFFOLD_4671407>
##contig=<ID=SCAFFOLD_4673171>
##contig=<ID=SCAFFOLD_4673435>
##contig=<ID=SCAFFOLD_4674095>
##contig=<ID=SCAFFOLD_4674193>
##contig=<ID=SCAFFOLD_4674245>
##contig=<ID=SCAFFOLD_4675364>
##contig=<ID=SCAFFOLD_4676117>
##contig=<ID=SCAFFOLD_4676126>
##contig=<ID=SCAFFOLD_4677180>
##contig=<ID=SCAFFOLD_4677549>
##contig=<ID=SCAFFOLD_4678061>
##contig=<ID=SCAFFOLD_4678344>
##contig=<ID=SCAFFOLD_4678399>
##contig=<ID=SCAFFOLD_4679851>
##contig=<ID=SCAFFOLD_4680545>
##contig=<ID=SCAFFOLD_4680605>
##contig=<ID=SCAFFOLD_4680778>
##contig=<ID=SCAFFOLD_4680920>
##contig=<ID=SCAFFOLD_4681>
##contig=<ID=SCAFFOLD_4682601>
##contig=<ID=SCAFFOLD_4682607>
##contig=<ID=SCAFFOLD_4682660>
##contig=<ID=SCAFFOLD_4683524>
##contig=<ID=SCAFFOLD_4683611>
##contig=<ID=SCAFFOLD_4683613>
##contig=<ID=SCAFFOLD_4683870>
##contig=<ID=SCAFFOLD_4684496>
##contig=<ID=SCAFFOLD_4685168>
##contig=<ID=SCAFFOLD_4685502>
##contig=<ID=SCAFFOLD_4685579>
##contig=<ID=SCAFFOLD_4685793>
##contig=<ID=SCAFFOLD_4685835>
##contig=<ID=SCAFFOLD_46859>
##contig=<ID=SCAFFOLD_4686098>
##contig=<ID=SCAFFOLD_4686298>
##contig=<ID=SCAFFOLD_4686683>
##contig=<ID=SCAFFOLD_4687124>
##contig=<ID=SCAFFOLD_4687187>
##contig=<ID=SCAFFOLD_4687266>
##contig=<ID=SCAFFOLD_4687812>
##contig=<ID=SCAFFOLD_4688409>
##contig=<ID=SCAFFOLD_4688795>
##contig=<ID=SCAFFOLD_4688806>
##contig=<ID=SCAFFOLD_4688846>
##contig=<ID=SCAFFOLD_4689196>
##contig=<ID=SCAFFOLD_4689549>
##contig=<ID=SCAFFOLD_4691284>
##contig=<ID=SCAFFOLD_4691447>
##contig=<ID=SCAFFOLD_4691616>
##contig=<ID=SCAFFOLD_4692896>
##contig=<ID=SCAFFOLD_4693477>
##contig=<ID=SCAFFOLD_4694003>
##contig=<ID=SCAFFOLD_4694015>
##contig=<ID=SCAFFOLD_4694417>
##contig=<ID=SCAFFOLD_4694994>
##contig=<ID=SCAFFOLD_4695>
##contig=<ID=SCAFFOLD_4695092>
##contig=<ID=SCAFFOLD_4695154>
##contig=<ID=SCAFFOLD_4695581>
##contig=<ID=SCAFFOLD_4695877>
##contig=<ID=SCAFFOLD_4695967>
##contig=<ID=SCAFFOLD_4696523>
##contig=<ID=SCAFFOLD_46969>
##contig=<ID=SCAFFOLD_4696984>
##contig=<ID=SCAFFOLD_4697067>
##contig=<ID=SCAFFOLD_4697087>
##contig=<ID=SCAFFOLD_46973>
##contig=<ID=SCAFFOLD_4697335>
##contig=<ID=SCAFFOLD_4697579>
##contig=<ID=SCAFFOLD_4697683>
##contig=<ID=SCAFFOLD_4698086>
##contig=<ID=SCAFFOLD_4698216>
##contig=<ID=SCAFFOLD_4698388>
##contig=<ID=SCAFFOLD_4698568>
##contig=<ID=SCAFFOLD_4698657>
##contig=<ID=SCAFFOLD_46987>
##contig=<ID=SCAFFOLD_4698890>
##contig=<ID=SCAFFOLD_4699433>
##contig=<ID=SCAFFOLD_4699568>
##contig=<ID=SCAFFOLD_47>
##contig=<ID=SCAFFOLD_4700>
##contig=<ID=SCAFFOLD_47002>
##contig=<ID=SCAFFOLD_4700444>
##contig=<ID=SCAFFOLD_4701401>
##contig=<ID=SCAFFOLD_4701548>
##contig=<ID=SCAFFOLD_4701647>
##contig=<ID=SCAFFOLD_4702032>
##contig=<ID=SCAFFOLD_4702282>
##contig=<ID=SCAFFOLD_4702285>
##contig=<ID=SCAFFOLD_4702352>
##contig=<ID=SCAFFOLD_4702534>
##contig=<ID=SCAFFOLD_4702626>
##contig=<ID=SCAFFOLD_4704077>
##contig=<ID=SCAFFOLD_4704083>
##contig=<ID=SCAFFOLD_4704219>
##contig=<ID=SCAFFOLD_4704445>
##contig=<ID=SCAFFOLD_4705013>
##contig=<ID=SCAFFOLD_4705804>
##contig=<ID=SCAFFOLD_4705868>
##contig=<ID=SCAFFOLD_4705900>
##contig=<ID=SCAFFOLD_4706466>
##contig=<ID=SCAFFOLD_4706548>
##contig=<ID=SCAFFOLD_4707217>
##contig=<ID=SCAFFOLD_4708366>
##contig=<ID=SCAFFOLD_4708856>
##contig=<ID=SCAFFOLD_4709304>
##contig=<ID=SCAFFOLD_4709434>
##contig=<ID=SCAFFOLD_4709518>
##contig=<ID=SCAFFOLD_4710882>
##contig=<ID=SCAFFOLD_4711162>
##contig=<ID=SCAFFOLD_4711295>
##contig=<ID=SCAFFOLD_4711345>
##contig=<ID=SCAFFOLD_4712455>
##contig=<ID=SCAFFOLD_4713>
##contig=<ID=SCAFFOLD_4713839>
##contig=<ID=SCAFFOLD_471492>
##contig=<ID=SCAFFOLD_4715398>
##contig=<ID=SCAFFOLD_4716009>
##contig=<ID=SCAFFOLD_4716043>
##contig=<ID=SCAFFOLD_4716269>
##contig=<ID=SCAFFOLD_47166>
##contig=<ID=SCAFFOLD_4718303>
##contig=<ID=SCAFFOLD_4718362>
##contig=<ID=SCAFFOLD_4718474>
##contig=<ID=SCAFFOLD_4718694>
##contig=<ID=SCAFFOLD_4719412>
##contig=<ID=SCAFFOLD_4719681>
##contig=<ID=SCAFFOLD_47197>
##contig=<ID=SCAFFOLD_4719946>
##contig=<ID=SCAFFOLD_4720030>
##contig=<ID=SCAFFOLD_4720385>
##contig=<ID=SCAFFOLD_4720424>
##contig=<ID=SCAFFOLD_4720584>
##contig=<ID=SCAFFOLD_4720625>
##contig=<ID=SCAFFOLD_4720684>
##contig=<ID=SCAFFOLD_47211>
##contig=<ID=SCAFFOLD_4721712>
##contig=<ID=SCAFFOLD_4721839>
##contig=<ID=SCAFFOLD_47219>
##contig=<ID=SCAFFOLD_4723524>
##contig=<ID=SCAFFOLD_4723612>
##contig=<ID=SCAFFOLD_4724302>
##contig=<ID=SCAFFOLD_4724721>
##contig=<ID=SCAFFOLD_4724774>
##contig=<ID=SCAFFOLD_4725303>
##contig=<ID=SCAFFOLD_472638>
##contig=<ID=SCAFFOLD_4726420>
##contig=<ID=SCAFFOLD_4726570>
##contig=<ID=SCAFFOLD_4726889>
##contig=<ID=SCAFFOLD_4727391>
##contig=<ID=SCAFFOLD_4727951>
##contig=<ID=SCAFFOLD_4728646>
##contig=<ID=SCAFFOLD_4729173>
##contig=<ID=SCAFFOLD_4730179>
##contig=<ID=SCAFFOLD_4730256>
##contig=<ID=SCAFFOLD_4730502>
##contig=<ID=SCAFFOLD_4730837>
##contig=<ID=SCAFFOLD_4730901>
##contig=<ID=SCAFFOLD_47310>
##contig=<ID=SCAFFOLD_4731935>
##contig=<ID=SCAFFOLD_4732345>
##contig=<ID=SCAFFOLD_4733102>
##contig=<ID=SCAFFOLD_4733206>
##contig=<ID=SCAFFOLD_4733605>
##contig=<ID=SCAFFOLD_4733709>
##contig=<ID=SCAFFOLD_4733932>
##contig=<ID=SCAFFOLD_4733933>
##contig=<ID=SCAFFOLD_4734665>
##contig=<ID=SCAFFOLD_4735269>
##contig=<ID=SCAFFOLD_4735979>
##contig=<ID=SCAFFOLD_4736272>
##contig=<ID=SCAFFOLD_4736741>
##contig=<ID=SCAFFOLD_4737058>
##contig=<ID=SCAFFOLD_4737229>
##contig=<ID=SCAFFOLD_4738>
##contig=<ID=SCAFFOLD_4738283>
##contig=<ID=SCAFFOLD_4738640>
##contig=<ID=SCAFFOLD_47388>
##contig=<ID=SCAFFOLD_4738979>
##contig=<ID=SCAFFOLD_47408>
##contig=<ID=SCAFFOLD_4740916>
##contig=<ID=SCAFFOLD_4741208>
##contig=<ID=SCAFFOLD_4742473>
##contig=<ID=SCAFFOLD_4742624>
##contig=<ID=SCAFFOLD_4742957>
##contig=<ID=SCAFFOLD_47431>
##contig=<ID=SCAFFOLD_4744479>
##contig=<ID=SCAFFOLD_47445>
##contig=<ID=SCAFFOLD_4744948>
##contig=<ID=SCAFFOLD_4745491>
##contig=<ID=SCAFFOLD_4745808>
##contig=<ID=SCAFFOLD_4745930>
##contig=<ID=SCAFFOLD_47466>
##contig=<ID=SCAFFOLD_47467>
##contig=<ID=SCAFFOLD_4747026>
##contig=<ID=SCAFFOLD_4747049>
##contig=<ID=SCAFFOLD_4747105>
##contig=<ID=SCAFFOLD_474712>
##contig=<ID=SCAFFOLD_4747312>
##contig=<ID=SCAFFOLD_4747414>
##contig=<ID=SCAFFOLD_4747913>
##contig=<ID=SCAFFOLD_4748431>
##contig=<ID=SCAFFOLD_4749079>
##contig=<ID=SCAFFOLD_4749276>
##contig=<ID=SCAFFOLD_4749394>
##contig=<ID=SCAFFOLD_4749732>
##contig=<ID=SCAFFOLD_4749733>
##contig=<ID=SCAFFOLD_4749737>
##contig=<ID=SCAFFOLD_4749849>
##contig=<ID=SCAFFOLD_4750371>
##contig=<ID=SCAFFOLD_4750468>
##contig=<ID=SCAFFOLD_4750530>
##contig=<ID=SCAFFOLD_4751463>
##contig=<ID=SCAFFOLD_4751470>
##contig=<ID=SCAFFOLD_4752578>
##contig=<ID=SCAFFOLD_4753044>
##contig=<ID=SCAFFOLD_4753112>
##contig=<ID=SCAFFOLD_4753464>
##contig=<ID=SCAFFOLD_4754135>
##contig=<ID=SCAFFOLD_47542>
##contig=<ID=SCAFFOLD_4754795>
##contig=<ID=SCAFFOLD_4754808>
##contig=<ID=SCAFFOLD_4755>
##contig=<ID=SCAFFOLD_4755163>
##contig=<ID=SCAFFOLD_4755413>
##contig=<ID=SCAFFOLD_4755420>
##contig=<ID=SCAFFOLD_4755518>
##contig=<ID=SCAFFOLD_4755599>
##contig=<ID=SCAFFOLD_4755628>
##contig=<ID=SCAFFOLD_4755899>
##contig=<ID=SCAFFOLD_4757960>
##contig=<ID=SCAFFOLD_4758252>
##contig=<ID=SCAFFOLD_4758506>
##contig=<ID=SCAFFOLD_4759573>
##contig=<ID=SCAFFOLD_4759783>
##contig=<ID=SCAFFOLD_4761766>
##contig=<ID=SCAFFOLD_4762087>
##contig=<ID=SCAFFOLD_4762129>
##contig=<ID=SCAFFOLD_4762138>
##contig=<ID=SCAFFOLD_4762147>
##contig=<ID=SCAFFOLD_4764147>
##contig=<ID=SCAFFOLD_4765029>
##contig=<ID=SCAFFOLD_4765486>
##contig=<ID=SCAFFOLD_47655>
##contig=<ID=SCAFFOLD_4765996>
##contig=<ID=SCAFFOLD_4766272>
##contig=<ID=SCAFFOLD_4766435>
##contig=<ID=SCAFFOLD_4766494>
##contig=<ID=SCAFFOLD_4766550>
##contig=<ID=SCAFFOLD_47666>
##contig=<ID=SCAFFOLD_4767020>
##contig=<ID=SCAFFOLD_47677>
##contig=<ID=SCAFFOLD_4768105>
##contig=<ID=SCAFFOLD_4768588>
##contig=<ID=SCAFFOLD_4768821>
##contig=<ID=SCAFFOLD_4769>
##contig=<ID=SCAFFOLD_4769182>
##contig=<ID=SCAFFOLD_4769383>
##contig=<ID=SCAFFOLD_4770355>
##contig=<ID=SCAFFOLD_4770428>
##contig=<ID=SCAFFOLD_4771038>
##contig=<ID=SCAFFOLD_4771952>
##contig=<ID=SCAFFOLD_4772087>
##contig=<ID=SCAFFOLD_4772251>
##contig=<ID=SCAFFOLD_4772577>
##contig=<ID=SCAFFOLD_4772818>
##contig=<ID=SCAFFOLD_4773038>
##contig=<ID=SCAFFOLD_4774026>
##contig=<ID=SCAFFOLD_4774041>
##contig=<ID=SCAFFOLD_4774379>
##contig=<ID=SCAFFOLD_4775027>
##contig=<ID=SCAFFOLD_4775102>
##contig=<ID=SCAFFOLD_4775712>
##contig=<ID=SCAFFOLD_4776530>
##contig=<ID=SCAFFOLD_4776766>
##contig=<ID=SCAFFOLD_4776779>
##contig=<ID=SCAFFOLD_4777001>
##contig=<ID=SCAFFOLD_4777540>
##contig=<ID=SCAFFOLD_4778>
##contig=<ID=SCAFFOLD_4778410>
##contig=<ID=SCAFFOLD_4778721>
##contig=<ID=SCAFFOLD_4778915>
##contig=<ID=SCAFFOLD_4779423>
##contig=<ID=SCAFFOLD_4779940>
##contig=<ID=SCAFFOLD_4780>
##contig=<ID=SCAFFOLD_4780060>
##contig=<ID=SCAFFOLD_4780097>
##contig=<ID=SCAFFOLD_4781196>
##contig=<ID=SCAFFOLD_4781755>
##contig=<ID=SCAFFOLD_4781779>
##contig=<ID=SCAFFOLD_4782445>
##contig=<ID=SCAFFOLD_4783053>
##contig=<ID=SCAFFOLD_4783290>
##contig=<ID=SCAFFOLD_4783332>
##contig=<ID=SCAFFOLD_4783338>
##contig=<ID=SCAFFOLD_4783480>
##contig=<ID=SCAFFOLD_4783661>
##contig=<ID=SCAFFOLD_4784232>
##contig=<ID=SCAFFOLD_4785112>
##contig=<ID=SCAFFOLD_4785389>
##contig=<ID=SCAFFOLD_47856>
##contig=<ID=SCAFFOLD_4786191>
##contig=<ID=SCAFFOLD_4786823>
##contig=<ID=SCAFFOLD_4787890>
##contig=<ID=SCAFFOLD_4788335>
##contig=<ID=SCAFFOLD_4789020>
##contig=<ID=SCAFFOLD_4789528>
##contig=<ID=SCAFFOLD_4789827>
##contig=<ID=SCAFFOLD_47900>
##contig=<ID=SCAFFOLD_4790172>
##contig=<ID=SCAFFOLD_4790376>
##contig=<ID=SCAFFOLD_4790461>
##contig=<ID=SCAFFOLD_4791036>
##contig=<ID=SCAFFOLD_4791253>
##contig=<ID=SCAFFOLD_4791392>
##contig=<ID=SCAFFOLD_4791430>
##contig=<ID=SCAFFOLD_4791433>
##contig=<ID=SCAFFOLD_4792>
##contig=<ID=SCAFFOLD_4792352>
##contig=<ID=SCAFFOLD_4792566>
##contig=<ID=SCAFFOLD_47928>
##contig=<ID=SCAFFOLD_4793030>
##contig=<ID=SCAFFOLD_4793161>
##contig=<ID=SCAFFOLD_47934>
##contig=<ID=SCAFFOLD_4794641>
##contig=<ID=SCAFFOLD_4795036>
##contig=<ID=SCAFFOLD_4795069>
##contig=<ID=SCAFFOLD_4795101>
##contig=<ID=SCAFFOLD_4795177>
##contig=<ID=SCAFFOLD_4795614>
##contig=<ID=SCAFFOLD_4796061>
##contig=<ID=SCAFFOLD_4796406>
##contig=<ID=SCAFFOLD_4797125>
##contig=<ID=SCAFFOLD_4797355>
##contig=<ID=SCAFFOLD_4797754>
##contig=<ID=SCAFFOLD_4798027>
##contig=<ID=SCAFFOLD_4799208>
##contig=<ID=SCAFFOLD_4799958>
##contig=<ID=SCAFFOLD_4800018>
##contig=<ID=SCAFFOLD_4800618>
##contig=<ID=SCAFFOLD_4800638>
##contig=<ID=SCAFFOLD_4800767>
##contig=<ID=SCAFFOLD_48010>
##contig=<ID=SCAFFOLD_4801245>
##contig=<ID=SCAFFOLD_4802093>
##contig=<ID=SCAFFOLD_4802916>
##contig=<ID=SCAFFOLD_4803664>
##contig=<ID=SCAFFOLD_4803733>
##contig=<ID=SCAFFOLD_4804>
##contig=<ID=SCAFFOLD_4804118>
##contig=<ID=SCAFFOLD_4805259>
##contig=<ID=SCAFFOLD_4805324>
##contig=<ID=SCAFFOLD_4805411>
##contig=<ID=SCAFFOLD_4805416>
##contig=<ID=SCAFFOLD_4805794>
##contig=<ID=SCAFFOLD_4805984>
##contig=<ID=SCAFFOLD_4806257>
##contig=<ID=SCAFFOLD_4806606>
##contig=<ID=SCAFFOLD_4806638>
##contig=<ID=SCAFFOLD_4807109>
##contig=<ID=SCAFFOLD_4807288>
##contig=<ID=SCAFFOLD_4807298>
##contig=<ID=SCAFFOLD_4807344>
##contig=<ID=SCAFFOLD_4807585>
##contig=<ID=SCAFFOLD_4807815>
##contig=<ID=SCAFFOLD_4808876>
##contig=<ID=SCAFFOLD_4809241>
##contig=<ID=SCAFFOLD_4809289>
##contig=<ID=SCAFFOLD_4809934>
##contig=<ID=SCAFFOLD_4810357>
##contig=<ID=SCAFFOLD_4810621>
##contig=<ID=SCAFFOLD_48109>
##contig=<ID=SCAFFOLD_4811053>
##contig=<ID=SCAFFOLD_4811122>
##contig=<ID=SCAFFOLD_4811386>
##contig=<ID=SCAFFOLD_4812496>
##contig=<ID=SCAFFOLD_4812633>
##contig=<ID=SCAFFOLD_4813>
##contig=<ID=SCAFFOLD_4813325>
##contig=<ID=SCAFFOLD_4813516>
##contig=<ID=SCAFFOLD_4814054>
##contig=<ID=SCAFFOLD_4815679>
##contig=<ID=SCAFFOLD_4816490>
##contig=<ID=SCAFFOLD_4816556>
##contig=<ID=SCAFFOLD_4816598>
##contig=<ID=SCAFFOLD_4816951>
##contig=<ID=SCAFFOLD_4817033>
##contig=<ID=SCAFFOLD_4817344>
##contig=<ID=SCAFFOLD_4817535>
##contig=<ID=SCAFFOLD_4817823>
##contig=<ID=SCAFFOLD_4818132>
##contig=<ID=SCAFFOLD_4818607>
##contig=<ID=SCAFFOLD_4818788>
##contig=<ID=SCAFFOLD_4818919>
##contig=<ID=SCAFFOLD_4818929>
##contig=<ID=SCAFFOLD_4819444>
##contig=<ID=SCAFFOLD_4819578>
##contig=<ID=SCAFFOLD_4819922>
##contig=<ID=SCAFFOLD_4819986>
##contig=<ID=SCAFFOLD_4820678>
##contig=<ID=SCAFFOLD_4820835>
##contig=<ID=SCAFFOLD_4821266>
##contig=<ID=SCAFFOLD_4821689>
##contig=<ID=SCAFFOLD_4821781>
##contig=<ID=SCAFFOLD_4822752>
##contig=<ID=SCAFFOLD_4823179>
##contig=<ID=SCAFFOLD_4823998>
##contig=<ID=SCAFFOLD_4824113>
##contig=<ID=SCAFFOLD_4824397>
##contig=<ID=SCAFFOLD_48250>
##contig=<ID=SCAFFOLD_4825357>
##contig=<ID=SCAFFOLD_4825837>
##contig=<ID=SCAFFOLD_4826594>
##contig=<ID=SCAFFOLD_4826932>
##contig=<ID=SCAFFOLD_4827280>
##contig=<ID=SCAFFOLD_4828002>
##contig=<ID=SCAFFOLD_4828720>
##contig=<ID=SCAFFOLD_4828880>
##contig=<ID=SCAFFOLD_4829317>
##contig=<ID=SCAFFOLD_4829731>
##contig=<ID=SCAFFOLD_4830402>
##contig=<ID=SCAFFOLD_4831>
##contig=<ID=SCAFFOLD_4831209>
##contig=<ID=SCAFFOLD_4831249>
##contig=<ID=SCAFFOLD_4832>
##contig=<ID=SCAFFOLD_4832415>
##contig=<ID=SCAFFOLD_4832628>
##contig=<ID=SCAFFOLD_4832762>
##contig=<ID=SCAFFOLD_4832844>
##contig=<ID=SCAFFOLD_4833381>
##contig=<ID=SCAFFOLD_4833484>
##contig=<ID=SCAFFOLD_4833732>
##contig=<ID=SCAFFOLD_4834100>
##contig=<ID=SCAFFOLD_4834251>
##contig=<ID=SCAFFOLD_48351>
##contig=<ID=SCAFFOLD_4835349>
##contig=<ID=SCAFFOLD_4835774>
##contig=<ID=SCAFFOLD_48360>
##contig=<ID=SCAFFOLD_4836175>
##contig=<ID=SCAFFOLD_48365>
##contig=<ID=SCAFFOLD_4836819>
##contig=<ID=SCAFFOLD_4836843>
##contig=<ID=SCAFFOLD_4836917>
##contig=<ID=SCAFFOLD_4836937>
##contig=<ID=SCAFFOLD_48371>
##contig=<ID=SCAFFOLD_4837295>
##contig=<ID=SCAFFOLD_4838237>
##contig=<ID=SCAFFOLD_4838260>
##contig=<ID=SCAFFOLD_4839>
##contig=<ID=SCAFFOLD_4839098>
##contig=<ID=SCAFFOLD_4839632>
##contig=<ID=SCAFFOLD_4839972>
##contig=<ID=SCAFFOLD_4840059>
##contig=<ID=SCAFFOLD_4840564>
##contig=<ID=SCAFFOLD_4840583>
##contig=<ID=SCAFFOLD_4840585>
##contig=<ID=SCAFFOLD_4840997>
##contig=<ID=SCAFFOLD_4841>
##contig=<ID=SCAFFOLD_48413>
##contig=<ID=SCAFFOLD_48416>
##contig=<ID=SCAFFOLD_4841678>
##contig=<ID=SCAFFOLD_4842064>
##contig=<ID=SCAFFOLD_4842469>
##contig=<ID=SCAFFOLD_4842663>
##contig=<ID=SCAFFOLD_48440>
##contig=<ID=SCAFFOLD_4844020>
##contig=<ID=SCAFFOLD_4844503>
##contig=<ID=SCAFFOLD_4844945>
##contig=<ID=SCAFFOLD_4845002>
##contig=<ID=SCAFFOLD_4845967>
##contig=<ID=SCAFFOLD_4846685>
##contig=<ID=SCAFFOLD_4846890>
##contig=<ID=SCAFFOLD_48469>
##contig=<ID=SCAFFOLD_4847809>
##contig=<ID=SCAFFOLD_4847863>
##contig=<ID=SCAFFOLD_4848410>
##contig=<ID=SCAFFOLD_4849027>
##contig=<ID=SCAFFOLD_4849240>
##contig=<ID=SCAFFOLD_4849349>
##contig=<ID=SCAFFOLD_4849640>
##contig=<ID=SCAFFOLD_4850347>
##contig=<ID=SCAFFOLD_4850955>
##contig=<ID=SCAFFOLD_4851389>
##contig=<ID=SCAFFOLD_48514>
##contig=<ID=SCAFFOLD_48519>
##contig=<ID=SCAFFOLD_4851923>
##contig=<ID=SCAFFOLD_4852>
##contig=<ID=SCAFFOLD_4852271>
##contig=<ID=SCAFFOLD_4852534>
##contig=<ID=SCAFFOLD_4852917>
##contig=<ID=SCAFFOLD_4853>
##contig=<ID=SCAFFOLD_48542>
##contig=<ID=SCAFFOLD_4854609>
##contig=<ID=SCAFFOLD_4854660>
##contig=<ID=SCAFFOLD_4855109>
##contig=<ID=SCAFFOLD_4855150>
##contig=<ID=SCAFFOLD_4855248>
##contig=<ID=SCAFFOLD_4855605>
##contig=<ID=SCAFFOLD_4856427>
##contig=<ID=SCAFFOLD_4856829>
##contig=<ID=SCAFFOLD_4857035>
##contig=<ID=SCAFFOLD_4857070>
##contig=<ID=SCAFFOLD_4859660>
##contig=<ID=SCAFFOLD_4859810>
##contig=<ID=SCAFFOLD_4859869>
##contig=<ID=SCAFFOLD_4860242>
##contig=<ID=SCAFFOLD_4860353>
##contig=<ID=SCAFFOLD_48609>
##contig=<ID=SCAFFOLD_4861544>
##contig=<ID=SCAFFOLD_4861919>
##contig=<ID=SCAFFOLD_4862510>
##contig=<ID=SCAFFOLD_48626>
##contig=<ID=SCAFFOLD_48627>
##contig=<ID=SCAFFOLD_48630>
##contig=<ID=SCAFFOLD_48632>
##contig=<ID=SCAFFOLD_4863235>
##contig=<ID=SCAFFOLD_4863300>
##contig=<ID=SCAFFOLD_4863623>
##contig=<ID=SCAFFOLD_4864675>
##contig=<ID=SCAFFOLD_4865492>
##contig=<ID=SCAFFOLD_4865892>
##contig=<ID=SCAFFOLD_4865922>
##contig=<ID=SCAFFOLD_4866114>
##contig=<ID=SCAFFOLD_4866568>
##contig=<ID=SCAFFOLD_4866976>
##contig=<ID=SCAFFOLD_4867263>
##contig=<ID=SCAFFOLD_48676>
##contig=<ID=SCAFFOLD_4867818>
##contig=<ID=SCAFFOLD_4867903>
##contig=<ID=SCAFFOLD_4868018>
##contig=<ID=SCAFFOLD_4868636>
##contig=<ID=SCAFFOLD_4869140>
##contig=<ID=SCAFFOLD_4869219>
##contig=<ID=SCAFFOLD_486968>
##contig=<ID=SCAFFOLD_4870932>
##contig=<ID=SCAFFOLD_4871062>
##contig=<ID=SCAFFOLD_4871611>
##contig=<ID=SCAFFOLD_4872516>
##contig=<ID=SCAFFOLD_4873096>
##contig=<ID=SCAFFOLD_4873202>
##contig=<ID=SCAFFOLD_4873483>
##contig=<ID=SCAFFOLD_4873496>
##contig=<ID=SCAFFOLD_4874>
##contig=<ID=SCAFFOLD_4875416>
##contig=<ID=SCAFFOLD_48758>
##contig=<ID=SCAFFOLD_4875944>
##contig=<ID=SCAFFOLD_4876565>
##contig=<ID=SCAFFOLD_4876618>
##contig=<ID=SCAFFOLD_4879086>
##contig=<ID=SCAFFOLD_4879302>
##contig=<ID=SCAFFOLD_4879395>
##contig=<ID=SCAFFOLD_4880216>
##contig=<ID=SCAFFOLD_4880787>
##contig=<ID=SCAFFOLD_4881528>
##contig=<ID=SCAFFOLD_4882261>
##contig=<ID=SCAFFOLD_48835>
##contig=<ID=SCAFFOLD_48839>
##contig=<ID=SCAFFOLD_4884674>
##contig=<ID=SCAFFOLD_4885028>
##contig=<ID=SCAFFOLD_4885057>
##contig=<ID=SCAFFOLD_4885688>
##contig=<ID=SCAFFOLD_4886303>
##contig=<ID=SCAFFOLD_4887238>
##contig=<ID=SCAFFOLD_4887378>
##contig=<ID=SCAFFOLD_4887423>
##contig=<ID=SCAFFOLD_4887788>
##contig=<ID=SCAFFOLD_4888150>
##contig=<ID=SCAFFOLD_4888543>
##contig=<ID=SCAFFOLD_4888686>
##contig=<ID=SCAFFOLD_4889082>
##contig=<ID=SCAFFOLD_4889380>
##contig=<ID=SCAFFOLD_4890265>
##contig=<ID=SCAFFOLD_4890419>
##contig=<ID=SCAFFOLD_4890539>
##contig=<ID=SCAFFOLD_4890626>
##contig=<ID=SCAFFOLD_4890759>
##contig=<ID=SCAFFOLD_4890776>
##contig=<ID=SCAFFOLD_4890877>
##contig=<ID=SCAFFOLD_4891858>
##contig=<ID=SCAFFOLD_4891978>
##contig=<ID=SCAFFOLD_48920>
##contig=<ID=SCAFFOLD_4892688>
##contig=<ID=SCAFFOLD_4892690>
##contig=<ID=SCAFFOLD_4892729>
##contig=<ID=SCAFFOLD_4893072>
##contig=<ID=SCAFFOLD_4893373>
##contig=<ID=SCAFFOLD_48941>
##contig=<ID=SCAFFOLD_48942>
##contig=<ID=SCAFFOLD_48947>
##contig=<ID=SCAFFOLD_4894857>
##contig=<ID=SCAFFOLD_4895120>
##contig=<ID=SCAFFOLD_48953>
##contig=<ID=SCAFFOLD_4895670>
##contig=<ID=SCAFFOLD_48958>
##contig=<ID=SCAFFOLD_4895889>
##contig=<ID=SCAFFOLD_4896114>
##contig=<ID=SCAFFOLD_4896896>
##contig=<ID=SCAFFOLD_4897078>
##contig=<ID=SCAFFOLD_4897138>
##contig=<ID=SCAFFOLD_4897388>
##contig=<ID=SCAFFOLD_48979>
##contig=<ID=SCAFFOLD_4898>
##contig=<ID=SCAFFOLD_4898077>
##contig=<ID=SCAFFOLD_4898151>
##contig=<ID=SCAFFOLD_4898339>
##contig=<ID=SCAFFOLD_4898422>
##contig=<ID=SCAFFOLD_4899064>
##contig=<ID=SCAFFOLD_4899247>
##contig=<ID=SCAFFOLD_4899250>
##contig=<ID=SCAFFOLD_48996>
##contig=<ID=SCAFFOLD_48997>
##contig=<ID=SCAFFOLD_4899763>
##contig=<ID=SCAFFOLD_4900293>
##contig=<ID=SCAFFOLD_4900327>
##contig=<ID=SCAFFOLD_4900407>
##contig=<ID=SCAFFOLD_4900933>
##contig=<ID=SCAFFOLD_49015>
##contig=<ID=SCAFFOLD_4901963>
##contig=<ID=SCAFFOLD_4902>
##contig=<ID=SCAFFOLD_4902531>
##contig=<ID=SCAFFOLD_4902700>
##contig=<ID=SCAFFOLD_4902714>
##contig=<ID=SCAFFOLD_4902763>
##contig=<ID=SCAFFOLD_4903131>
##contig=<ID=SCAFFOLD_4903328>
##contig=<ID=SCAFFOLD_4904056>
##contig=<ID=SCAFFOLD_4904069>
##contig=<ID=SCAFFOLD_4904174>
##contig=<ID=SCAFFOLD_4904223>
##contig=<ID=SCAFFOLD_4904439>
##contig=<ID=SCAFFOLD_4904507>
##contig=<ID=SCAFFOLD_4904540>
##contig=<ID=SCAFFOLD_4905900>
##contig=<ID=SCAFFOLD_4906062>
##contig=<ID=SCAFFOLD_4906417>
##contig=<ID=SCAFFOLD_4906549>
##contig=<ID=SCAFFOLD_4906639>
##contig=<ID=SCAFFOLD_4907097>
##contig=<ID=SCAFFOLD_4907311>
##contig=<ID=SCAFFOLD_4907448>
##contig=<ID=SCAFFOLD_4908149>
##contig=<ID=SCAFFOLD_49086>
##contig=<ID=SCAFFOLD_4908828>
##contig=<ID=SCAFFOLD_4910519>
##contig=<ID=SCAFFOLD_49112>
##contig=<ID=SCAFFOLD_4911504>
##contig=<ID=SCAFFOLD_4912024>
##contig=<ID=SCAFFOLD_4912569>
##contig=<ID=SCAFFOLD_4912935>
##contig=<ID=SCAFFOLD_4913243>
##contig=<ID=SCAFFOLD_4913924>
##contig=<ID=SCAFFOLD_4914205>
##contig=<ID=SCAFFOLD_4914274>
##contig=<ID=SCAFFOLD_4914289>
##contig=<ID=SCAFFOLD_4915875>
##contig=<ID=SCAFFOLD_4916>
##contig=<ID=SCAFFOLD_49163>
##contig=<ID=SCAFFOLD_4916804>
##contig=<ID=SCAFFOLD_4917878>
##contig=<ID=SCAFFOLD_4918290>
##contig=<ID=SCAFFOLD_4918683>
##contig=<ID=SCAFFOLD_491877>
##contig=<ID=SCAFFOLD_4918827>
##contig=<ID=SCAFFOLD_4918913>
##contig=<ID=SCAFFOLD_4919>
##contig=<ID=SCAFFOLD_4919196>
##contig=<ID=SCAFFOLD_4919738>
##contig=<ID=SCAFFOLD_49200>
##contig=<ID=SCAFFOLD_4920308>
##contig=<ID=SCAFFOLD_4920937>
##contig=<ID=SCAFFOLD_4921452>
##contig=<ID=SCAFFOLD_4921822>
##contig=<ID=SCAFFOLD_4922412>
##contig=<ID=SCAFFOLD_4922473>
##contig=<ID=SCAFFOLD_49228>
##contig=<ID=SCAFFOLD_4922882>
##contig=<ID=SCAFFOLD_4923217>
##contig=<ID=SCAFFOLD_4924072>
##contig=<ID=SCAFFOLD_4924481>
##contig=<ID=SCAFFOLD_4924927>
##contig=<ID=SCAFFOLD_49250>
##contig=<ID=SCAFFOLD_4925737>
##contig=<ID=SCAFFOLD_4926010>
##contig=<ID=SCAFFOLD_4926256>
##contig=<ID=SCAFFOLD_4926377>
##contig=<ID=SCAFFOLD_4926773>
##contig=<ID=SCAFFOLD_4927437>
##contig=<ID=SCAFFOLD_4927598>
##contig=<ID=SCAFFOLD_4927608>
##contig=<ID=SCAFFOLD_4928457>
##contig=<ID=SCAFFOLD_4928819>
##contig=<ID=SCAFFOLD_4929242>
##contig=<ID=SCAFFOLD_4929602>
##contig=<ID=SCAFFOLD_4929704>
##contig=<ID=SCAFFOLD_4929890>
##contig=<ID=SCAFFOLD_4930066>
##contig=<ID=SCAFFOLD_4930382>
##contig=<ID=SCAFFOLD_4931197>
##contig=<ID=SCAFFOLD_49312>
##contig=<ID=SCAFFOLD_4931508>
##contig=<ID=SCAFFOLD_4933905>
##contig=<ID=SCAFFOLD_4934897>
##contig=<ID=SCAFFOLD_49350>
##contig=<ID=SCAFFOLD_4935618>
##contig=<ID=SCAFFOLD_4936283>
##contig=<ID=SCAFFOLD_4936458>
##contig=<ID=SCAFFOLD_4936799>
##contig=<ID=SCAFFOLD_49379>
##contig=<ID=SCAFFOLD_4938073>
##contig=<ID=SCAFFOLD_4939457>
##contig=<ID=SCAFFOLD_4939528>
##contig=<ID=SCAFFOLD_4940027>
##contig=<ID=SCAFFOLD_4940394>
##contig=<ID=SCAFFOLD_4940688>
##contig=<ID=SCAFFOLD_4941688>
##contig=<ID=SCAFFOLD_4941717>
##contig=<ID=SCAFFOLD_4941870>
##contig=<ID=SCAFFOLD_4942048>
##contig=<ID=SCAFFOLD_4942228>
##contig=<ID=SCAFFOLD_4942450>
##contig=<ID=SCAFFOLD_4942654>
##contig=<ID=SCAFFOLD_4942968>
##contig=<ID=SCAFFOLD_4943788>
##contig=<ID=SCAFFOLD_4943997>
##contig=<ID=SCAFFOLD_4944596>
##contig=<ID=SCAFFOLD_4945202>
##contig=<ID=SCAFFOLD_4945381>
##contig=<ID=SCAFFOLD_4946717>
##contig=<ID=SCAFFOLD_4946922>
##contig=<ID=SCAFFOLD_4947036>
##contig=<ID=SCAFFOLD_4947079>
##contig=<ID=SCAFFOLD_4947087>
##contig=<ID=SCAFFOLD_4947386>
##contig=<ID=SCAFFOLD_4947462>
##contig=<ID=SCAFFOLD_4948042>
##contig=<ID=SCAFFOLD_4948082>
##contig=<ID=SCAFFOLD_4948300>
##contig=<ID=SCAFFOLD_4948482>
##contig=<ID=SCAFFOLD_4948878>
##contig=<ID=SCAFFOLD_4949555>
##contig=<ID=SCAFFOLD_4950500>
##contig=<ID=SCAFFOLD_4950501>
##contig=<ID=SCAFFOLD_4950796>
##contig=<ID=SCAFFOLD_4951266>
##contig=<ID=SCAFFOLD_49517>
##contig=<ID=SCAFFOLD_4951703>
##contig=<ID=SCAFFOLD_4953786>
##contig=<ID=SCAFFOLD_4953984>
##contig=<ID=SCAFFOLD_49550>
##contig=<ID=SCAFFOLD_4955423>
##contig=<ID=SCAFFOLD_4955714>
##contig=<ID=SCAFFOLD_49559>
##contig=<ID=SCAFFOLD_4955909>
##contig=<ID=SCAFFOLD_4956379>
##contig=<ID=SCAFFOLD_4956425>
##contig=<ID=SCAFFOLD_49565>
##contig=<ID=SCAFFOLD_4956966>
##contig=<ID=SCAFFOLD_4957021>
##contig=<ID=SCAFFOLD_4957811>
##contig=<ID=SCAFFOLD_4958617>
##contig=<ID=SCAFFOLD_49589>
##contig=<ID=SCAFFOLD_49599>
##contig=<ID=SCAFFOLD_4960316>
##contig=<ID=SCAFFOLD_49604>
##contig=<ID=SCAFFOLD_4961406>
##contig=<ID=SCAFFOLD_49615>
##contig=<ID=SCAFFOLD_4961679>
##contig=<ID=SCAFFOLD_4961691>
##contig=<ID=SCAFFOLD_4961873>
##contig=<ID=SCAFFOLD_4962302>
##contig=<ID=SCAFFOLD_4962576>
##contig=<ID=SCAFFOLD_49627>
##contig=<ID=SCAFFOLD_4962982>
##contig=<ID=SCAFFOLD_4963133>
##contig=<ID=SCAFFOLD_4963462>
##contig=<ID=SCAFFOLD_4963587>
##contig=<ID=SCAFFOLD_49636>
##contig=<ID=SCAFFOLD_49642>
##contig=<ID=SCAFFOLD_49653>
##contig=<ID=SCAFFOLD_4966105>
##contig=<ID=SCAFFOLD_4966557>
##contig=<ID=SCAFFOLD_4967016>
##contig=<ID=SCAFFOLD_4967160>
##contig=<ID=SCAFFOLD_4968098>
##contig=<ID=SCAFFOLD_49681>
##contig=<ID=SCAFFOLD_4968236>
##contig=<ID=SCAFFOLD_496881>
##contig=<ID=SCAFFOLD_4968986>
##contig=<ID=SCAFFOLD_4969149>
##contig=<ID=SCAFFOLD_4969215>
##contig=<ID=SCAFFOLD_4969835>
##contig=<ID=SCAFFOLD_4970221>
##contig=<ID=SCAFFOLD_4970451>
##contig=<ID=SCAFFOLD_4971122>
##contig=<ID=SCAFFOLD_4971151>
##contig=<ID=SCAFFOLD_4973177>
##contig=<ID=SCAFFOLD_49734>
##contig=<ID=SCAFFOLD_4974111>
##contig=<ID=SCAFFOLD_4975245>
##contig=<ID=SCAFFOLD_4975264>
##contig=<ID=SCAFFOLD_4975581>
##contig=<ID=SCAFFOLD_4975792>
##contig=<ID=SCAFFOLD_4975793>
##contig=<ID=SCAFFOLD_4976491>
##contig=<ID=SCAFFOLD_4976896>
##contig=<ID=SCAFFOLD_4978519>
##contig=<ID=SCAFFOLD_4978692>
##contig=<ID=SCAFFOLD_4979890>
##contig=<ID=SCAFFOLD_49801>
##contig=<ID=SCAFFOLD_4980237>
##contig=<ID=SCAFFOLD_4981543>
##contig=<ID=SCAFFOLD_4982005>
##contig=<ID=SCAFFOLD_4982405>
##contig=<ID=SCAFFOLD_4982563>
##contig=<ID=SCAFFOLD_4983253>
##contig=<ID=SCAFFOLD_4983352>
##contig=<ID=SCAFFOLD_4983866>
##contig=<ID=SCAFFOLD_4983994>
##contig=<ID=SCAFFOLD_4984036>
##contig=<ID=SCAFFOLD_4984313>
##contig=<ID=SCAFFOLD_49853>
##contig=<ID=SCAFFOLD_4985810>
##contig=<ID=SCAFFOLD_4986131>
##contig=<ID=SCAFFOLD_4986308>
##contig=<ID=SCAFFOLD_4986517>
##contig=<ID=SCAFFOLD_4986881>
##contig=<ID=SCAFFOLD_4986891>
##contig=<ID=SCAFFOLD_49871>
##contig=<ID=SCAFFOLD_4987162>
##contig=<ID=SCAFFOLD_4987482>
##contig=<ID=SCAFFOLD_4987905>
##contig=<ID=SCAFFOLD_4988385>
##contig=<ID=SCAFFOLD_4988826>
##contig=<ID=SCAFFOLD_4989031>
##contig=<ID=SCAFFOLD_4990>
##contig=<ID=SCAFFOLD_49902>
##contig=<ID=SCAFFOLD_4990452>
##contig=<ID=SCAFFOLD_4990597>
##contig=<ID=SCAFFOLD_4992336>
##contig=<ID=SCAFFOLD_4993300>
##contig=<ID=SCAFFOLD_4993605>
##contig=<ID=SCAFFOLD_4993658>
##contig=<ID=SCAFFOLD_4994715>
##contig=<ID=SCAFFOLD_4995129>
##contig=<ID=SCAFFOLD_4995389>
##contig=<ID=SCAFFOLD_4995771>
##contig=<ID=SCAFFOLD_4995989>
##contig=<ID=SCAFFOLD_4996451>
##contig=<ID=SCAFFOLD_4996459>
##contig=<ID=SCAFFOLD_49968>
##contig=<ID=SCAFFOLD_4997561>
##contig=<ID=SCAFFOLD_4997980>
##contig=<ID=SCAFFOLD_4999007>
##contig=<ID=SCAFFOLD_49992>
##contig=<ID=SCAFFOLD_5000332>
##contig=<ID=SCAFFOLD_5000643>
##contig=<ID=SCAFFOLD_5002717>
##contig=<ID=SCAFFOLD_5002922>
##contig=<ID=SCAFFOLD_5003173>
##contig=<ID=SCAFFOLD_5003410>
##contig=<ID=SCAFFOLD_50035>
##contig=<ID=SCAFFOLD_5003636>
##contig=<ID=SCAFFOLD_5003671>
##contig=<ID=SCAFFOLD_5004140>
##contig=<ID=SCAFFOLD_5004249>
##contig=<ID=SCAFFOLD_5005143>
##contig=<ID=SCAFFOLD_50059>
##contig=<ID=SCAFFOLD_5006130>
##contig=<ID=SCAFFOLD_5006321>
##contig=<ID=SCAFFOLD_5006556>
##contig=<ID=SCAFFOLD_5007015>
##contig=<ID=SCAFFOLD_50081>
##contig=<ID=SCAFFOLD_5008117>
##contig=<ID=SCAFFOLD_50084>
##contig=<ID=SCAFFOLD_5008560>
##contig=<ID=SCAFFOLD_5008609>
##contig=<ID=SCAFFOLD_5008731>
##contig=<ID=SCAFFOLD_5008759>
##contig=<ID=SCAFFOLD_5008861>
##contig=<ID=SCAFFOLD_5009058>
##contig=<ID=SCAFFOLD_5009511>
##contig=<ID=SCAFFOLD_5009531>
##contig=<ID=SCAFFOLD_5009626>
##contig=<ID=SCAFFOLD_5010313>
##contig=<ID=SCAFFOLD_5010727>
##contig=<ID=SCAFFOLD_5010912>
##contig=<ID=SCAFFOLD_5011086>
##contig=<ID=SCAFFOLD_5011213>
##contig=<ID=SCAFFOLD_5011466>
##contig=<ID=SCAFFOLD_5011724>
##contig=<ID=SCAFFOLD_5012265>
##contig=<ID=SCAFFOLD_5012492>
##contig=<ID=SCAFFOLD_5012610>
##contig=<ID=SCAFFOLD_5012719>
##contig=<ID=SCAFFOLD_5013037>
##contig=<ID=SCAFFOLD_5013248>
##contig=<ID=SCAFFOLD_5013328>
##contig=<ID=SCAFFOLD_5013783>
##contig=<ID=SCAFFOLD_5014672>
##contig=<ID=SCAFFOLD_5014688>
##contig=<ID=SCAFFOLD_5016104>
##contig=<ID=SCAFFOLD_5016923>
##contig=<ID=SCAFFOLD_5017088>
##contig=<ID=SCAFFOLD_5017485>
##contig=<ID=SCAFFOLD_5017896>
##contig=<ID=SCAFFOLD_5017899>
##contig=<ID=SCAFFOLD_5018400>
##contig=<ID=SCAFFOLD_5019239>
##contig=<ID=SCAFFOLD_5019469>
##contig=<ID=SCAFFOLD_5020435>
##contig=<ID=SCAFFOLD_5020648>
##contig=<ID=SCAFFOLD_50207>
##contig=<ID=SCAFFOLD_5021037>
##contig=<ID=SCAFFOLD_5021849>
##contig=<ID=SCAFFOLD_5022078>
##contig=<ID=SCAFFOLD_5022440>
##contig=<ID=SCAFFOLD_5023090>
##contig=<ID=SCAFFOLD_5023165>
##contig=<ID=SCAFFOLD_5023502>
##contig=<ID=SCAFFOLD_5023697>
##contig=<ID=SCAFFOLD_5023982>
##contig=<ID=SCAFFOLD_5024179>
##contig=<ID=SCAFFOLD_5024389>
##contig=<ID=SCAFFOLD_5024466>
##contig=<ID=SCAFFOLD_5025200>
##contig=<ID=SCAFFOLD_5025577>
##contig=<ID=SCAFFOLD_5026173>
##contig=<ID=SCAFFOLD_5026186>
##contig=<ID=SCAFFOLD_5027311>
##contig=<ID=SCAFFOLD_5027350>
##contig=<ID=SCAFFOLD_5028320>
##contig=<ID=SCAFFOLD_5028837>
##contig=<ID=SCAFFOLD_50289>
##contig=<ID=SCAFFOLD_5028951>
##contig=<ID=SCAFFOLD_5029253>
##contig=<ID=SCAFFOLD_5029459>
##contig=<ID=SCAFFOLD_5029567>
##contig=<ID=SCAFFOLD_5029689>
##contig=<ID=SCAFFOLD_5031610>
##contig=<ID=SCAFFOLD_5031649>
##contig=<ID=SCAFFOLD_5031787>
##contig=<ID=SCAFFOLD_5031900>
##contig=<ID=SCAFFOLD_5032397>
##contig=<ID=SCAFFOLD_5033207>
##contig=<ID=SCAFFOLD_5033763>
##contig=<ID=SCAFFOLD_5034080>
##contig=<ID=SCAFFOLD_5034562>
##contig=<ID=SCAFFOLD_5034651>
##contig=<ID=SCAFFOLD_5035>
##contig=<ID=SCAFFOLD_5035098>
##contig=<ID=SCAFFOLD_5035281>
##contig=<ID=SCAFFOLD_5035661>
##contig=<ID=SCAFFOLD_50364>
##contig=<ID=SCAFFOLD_5037291>
##contig=<ID=SCAFFOLD_5037481>
##contig=<ID=SCAFFOLD_5037923>
##contig=<ID=SCAFFOLD_50384>
##contig=<ID=SCAFFOLD_5039023>
##contig=<ID=SCAFFOLD_5039469>
##contig=<ID=SCAFFOLD_5039492>
##contig=<ID=SCAFFOLD_5039525>
##contig=<ID=SCAFFOLD_5040815>
##contig=<ID=SCAFFOLD_5041160>
##contig=<ID=SCAFFOLD_5041481>
##contig=<ID=SCAFFOLD_5041596>
##contig=<ID=SCAFFOLD_50420>
##contig=<ID=SCAFFOLD_5042736>
##contig=<ID=SCAFFOLD_5042802>
##contig=<ID=SCAFFOLD_5042866>
##contig=<ID=SCAFFOLD_5043547>
##contig=<ID=SCAFFOLD_5043574>
##contig=<ID=SCAFFOLD_5043715>
##contig=<ID=SCAFFOLD_5043837>
##contig=<ID=SCAFFOLD_5044>
##contig=<ID=SCAFFOLD_5044021>
##contig=<ID=SCAFFOLD_5045031>
##contig=<ID=SCAFFOLD_5045306>
##contig=<ID=SCAFFOLD_5045333>
##contig=<ID=SCAFFOLD_5045580>
##contig=<ID=SCAFFOLD_5045997>
##contig=<ID=SCAFFOLD_5047856>
##contig=<ID=SCAFFOLD_5048346>
##contig=<ID=SCAFFOLD_5048361>
##contig=<ID=SCAFFOLD_5048393>
##contig=<ID=SCAFFOLD_5048520>
##contig=<ID=SCAFFOLD_5049>
##contig=<ID=SCAFFOLD_5049645>
##contig=<ID=SCAFFOLD_5050>
##contig=<ID=SCAFFOLD_5050122>
##contig=<ID=SCAFFOLD_5050322>
##contig=<ID=SCAFFOLD_5050575>
##contig=<ID=SCAFFOLD_5050655>
##contig=<ID=SCAFFOLD_5051010>
##contig=<ID=SCAFFOLD_5051678>
##contig=<ID=SCAFFOLD_5051816>
##contig=<ID=SCAFFOLD_5052945>
##contig=<ID=SCAFFOLD_50531>
##contig=<ID=SCAFFOLD_5053520>
##contig=<ID=SCAFFOLD_5053846>
##contig=<ID=SCAFFOLD_5054166>
##contig=<ID=SCAFFOLD_5054731>
##contig=<ID=SCAFFOLD_5056167>
##contig=<ID=SCAFFOLD_5056203>
##contig=<ID=SCAFFOLD_5056713>
##contig=<ID=SCAFFOLD_5057462>
##contig=<ID=SCAFFOLD_5057507>
##contig=<ID=SCAFFOLD_5057603>
##contig=<ID=SCAFFOLD_5057684>
##contig=<ID=SCAFFOLD_5057687>
##contig=<ID=SCAFFOLD_5057903>
##contig=<ID=SCAFFOLD_5058058>
##contig=<ID=SCAFFOLD_5058619>
##contig=<ID=SCAFFOLD_5058998>
##contig=<ID=SCAFFOLD_5059113>
##contig=<ID=SCAFFOLD_5059356>
##contig=<ID=SCAFFOLD_5059390>
##contig=<ID=SCAFFOLD_5059508>
##contig=<ID=SCAFFOLD_5060000>
##contig=<ID=SCAFFOLD_5060130>
##contig=<ID=SCAFFOLD_5060305>
##contig=<ID=SCAFFOLD_5060513>
##contig=<ID=SCAFFOLD_5060770>
##contig=<ID=SCAFFOLD_5060960>
##contig=<ID=SCAFFOLD_5061001>
##contig=<ID=SCAFFOLD_5061599>
##contig=<ID=SCAFFOLD_5063727>
##contig=<ID=SCAFFOLD_5064>
##contig=<ID=SCAFFOLD_5064108>
##contig=<ID=SCAFFOLD_5064679>
##contig=<ID=SCAFFOLD_5064968>
##contig=<ID=SCAFFOLD_50650>
##contig=<ID=SCAFFOLD_5065529>
##contig=<ID=SCAFFOLD_5066230>
##contig=<ID=SCAFFOLD_5066411>
##contig=<ID=SCAFFOLD_5066728>
##contig=<ID=SCAFFOLD_50675>
##contig=<ID=SCAFFOLD_5067540>
##contig=<ID=SCAFFOLD_5067897>
##contig=<ID=SCAFFOLD_5068521>
##contig=<ID=SCAFFOLD_50686>
##contig=<ID=SCAFFOLD_5068905>
##contig=<ID=SCAFFOLD_5069>
##contig=<ID=SCAFFOLD_5069204>
##contig=<ID=SCAFFOLD_5069346>
##contig=<ID=SCAFFOLD_5069985>
##contig=<ID=SCAFFOLD_507>
##contig=<ID=SCAFFOLD_5070569>
##contig=<ID=SCAFFOLD_5070741>
##contig=<ID=SCAFFOLD_5070749>
##contig=<ID=SCAFFOLD_5070890>
##contig=<ID=SCAFFOLD_5072576>
##contig=<ID=SCAFFOLD_5073128>
##contig=<ID=SCAFFOLD_5073272>
##contig=<ID=SCAFFOLD_5073583>
##contig=<ID=SCAFFOLD_50749>
##contig=<ID=SCAFFOLD_5075856>
##contig=<ID=SCAFFOLD_5076349>
##contig=<ID=SCAFFOLD_5076501>
##contig=<ID=SCAFFOLD_5076941>
##contig=<ID=SCAFFOLD_5077362>
##contig=<ID=SCAFFOLD_5077591>
##contig=<ID=SCAFFOLD_5077698>
##contig=<ID=SCAFFOLD_50780>
##contig=<ID=SCAFFOLD_5078174>
##contig=<ID=SCAFFOLD_5078345>
##contig=<ID=SCAFFOLD_5078664>
##contig=<ID=SCAFFOLD_5079419>
##contig=<ID=SCAFFOLD_5080>
##contig=<ID=SCAFFOLD_50807>
##contig=<ID=SCAFFOLD_5081006>
##contig=<ID=SCAFFOLD_5081029>
##contig=<ID=SCAFFOLD_5082>
##contig=<ID=SCAFFOLD_5082005>
##contig=<ID=SCAFFOLD_5082088>
##contig=<ID=SCAFFOLD_5082577>
##contig=<ID=SCAFFOLD_5082614>
##contig=<ID=SCAFFOLD_5082842>
##contig=<ID=SCAFFOLD_5083034>
##contig=<ID=SCAFFOLD_5083907>
##contig=<ID=SCAFFOLD_5085030>
##contig=<ID=SCAFFOLD_5085719>
##contig=<ID=SCAFFOLD_5087305>
##contig=<ID=SCAFFOLD_5087487>
##contig=<ID=SCAFFOLD_5087707>
##contig=<ID=SCAFFOLD_5087737>
##contig=<ID=SCAFFOLD_5088131>
##contig=<ID=SCAFFOLD_5088200>
##contig=<ID=SCAFFOLD_5088688>
##contig=<ID=SCAFFOLD_5088965>
##contig=<ID=SCAFFOLD_5089187>
##contig=<ID=SCAFFOLD_5091129>
##contig=<ID=SCAFFOLD_5091161>
##contig=<ID=SCAFFOLD_5091371>
##contig=<ID=SCAFFOLD_5091564>
##contig=<ID=SCAFFOLD_509185>
##contig=<ID=SCAFFOLD_50921>
##contig=<ID=SCAFFOLD_5093158>
##contig=<ID=SCAFFOLD_5093227>
##contig=<ID=SCAFFOLD_5093350>
##contig=<ID=SCAFFOLD_5093473>
##contig=<ID=SCAFFOLD_5093656>
##contig=<ID=SCAFFOLD_5093829>
##contig=<ID=SCAFFOLD_5094344>
##contig=<ID=SCAFFOLD_5094431>
##contig=<ID=SCAFFOLD_50945>
##contig=<ID=SCAFFOLD_5094718>
##contig=<ID=SCAFFOLD_5094950>
##contig=<ID=SCAFFOLD_5095166>
##contig=<ID=SCAFFOLD_5095393>
##contig=<ID=SCAFFOLD_5095754>
##contig=<ID=SCAFFOLD_50967>
##contig=<ID=SCAFFOLD_5096905>
##contig=<ID=SCAFFOLD_5097256>
##contig=<ID=SCAFFOLD_5097710>
##contig=<ID=SCAFFOLD_5097890>
##contig=<ID=SCAFFOLD_5098599>
##contig=<ID=SCAFFOLD_5098867>
##contig=<ID=SCAFFOLD_5098973>
##contig=<ID=SCAFFOLD_5099>
##contig=<ID=SCAFFOLD_5099933>
##contig=<ID=SCAFFOLD_5100199>
##contig=<ID=SCAFFOLD_51007>
##contig=<ID=SCAFFOLD_5100881>
##contig=<ID=SCAFFOLD_5101212>
##contig=<ID=SCAFFOLD_5101328>
##contig=<ID=SCAFFOLD_5102>
##contig=<ID=SCAFFOLD_5102078>
##contig=<ID=SCAFFOLD_5102332>
##contig=<ID=SCAFFOLD_5102605>
##contig=<ID=SCAFFOLD_5102978>
##contig=<ID=SCAFFOLD_5103348>
##contig=<ID=SCAFFOLD_51036>
##contig=<ID=SCAFFOLD_5103659>
##contig=<ID=SCAFFOLD_5103770>
##contig=<ID=SCAFFOLD_5103839>
##contig=<ID=SCAFFOLD_5104291>
##contig=<ID=SCAFFOLD_5104891>
##contig=<ID=SCAFFOLD_51049>
##contig=<ID=SCAFFOLD_5105155>
##contig=<ID=SCAFFOLD_5105240>
##contig=<ID=SCAFFOLD_5105471>
##contig=<ID=SCAFFOLD_5105473>
##contig=<ID=SCAFFOLD_5105677>
##contig=<ID=SCAFFOLD_510574>
##contig=<ID=SCAFFOLD_5105747>
##contig=<ID=SCAFFOLD_5105861>
##contig=<ID=SCAFFOLD_5106019>
##contig=<ID=SCAFFOLD_5106708>
##contig=<ID=SCAFFOLD_5107596>
##contig=<ID=SCAFFOLD_5107665>
##contig=<ID=SCAFFOLD_5108007>
##contig=<ID=SCAFFOLD_51084>
##contig=<ID=SCAFFOLD_5108435>
##contig=<ID=SCAFFOLD_5108734>
##contig=<ID=SCAFFOLD_5109029>
##contig=<ID=SCAFFOLD_5109484>
##contig=<ID=SCAFFOLD_5109640>
##contig=<ID=SCAFFOLD_5109972>
##contig=<ID=SCAFFOLD_5110241>
##contig=<ID=SCAFFOLD_5110326>
##contig=<ID=SCAFFOLD_51104>
##contig=<ID=SCAFFOLD_5111044>
##contig=<ID=SCAFFOLD_5111241>
##contig=<ID=SCAFFOLD_5111243>
##contig=<ID=SCAFFOLD_5111347>
##contig=<ID=SCAFFOLD_5111919>
##contig=<ID=SCAFFOLD_5112130>
##contig=<ID=SCAFFOLD_51124>
##contig=<ID=SCAFFOLD_5114222>
##contig=<ID=SCAFFOLD_5114697>
##contig=<ID=SCAFFOLD_5115754>
##contig=<ID=SCAFFOLD_5116>
##contig=<ID=SCAFFOLD_5116410>
##contig=<ID=SCAFFOLD_5117545>
##contig=<ID=SCAFFOLD_5117654>
##contig=<ID=SCAFFOLD_5117788>
##contig=<ID=SCAFFOLD_5118220>
##contig=<ID=SCAFFOLD_5118589>
##contig=<ID=SCAFFOLD_5118979>
##contig=<ID=SCAFFOLD_5119293>
##contig=<ID=SCAFFOLD_5119432>
##contig=<ID=SCAFFOLD_5119595>
##contig=<ID=SCAFFOLD_5119599>
##contig=<ID=SCAFFOLD_5119926>
##contig=<ID=SCAFFOLD_5120448>
##contig=<ID=SCAFFOLD_5120878>
##contig=<ID=SCAFFOLD_5121328>
##contig=<ID=SCAFFOLD_5122288>
##contig=<ID=SCAFFOLD_5122391>
##contig=<ID=SCAFFOLD_5122762>
##contig=<ID=SCAFFOLD_5122949>
##contig=<ID=SCAFFOLD_51233>
##contig=<ID=SCAFFOLD_5123497>
##contig=<ID=SCAFFOLD_51239>
##contig=<ID=SCAFFOLD_5124198>
##contig=<ID=SCAFFOLD_5124959>
##contig=<ID=SCAFFOLD_5126386>
##contig=<ID=SCAFFOLD_5126394>
##contig=<ID=SCAFFOLD_5126675>
##contig=<ID=SCAFFOLD_5126715>
##contig=<ID=SCAFFOLD_5126805>
##contig=<ID=SCAFFOLD_5127136>
##contig=<ID=SCAFFOLD_5127318>
##contig=<ID=SCAFFOLD_5127689>
##contig=<ID=SCAFFOLD_5128003>
##contig=<ID=SCAFFOLD_5128791>
##contig=<ID=SCAFFOLD_51289>
##contig=<ID=SCAFFOLD_5129334>
##contig=<ID=SCAFFOLD_5129427>
##contig=<ID=SCAFFOLD_5129646>
##contig=<ID=SCAFFOLD_5130268>
##contig=<ID=SCAFFOLD_5130465>
##contig=<ID=SCAFFOLD_5131126>
##contig=<ID=SCAFFOLD_51324>
##contig=<ID=SCAFFOLD_5132586>
##contig=<ID=SCAFFOLD_5132714>
##contig=<ID=SCAFFOLD_51332>
##contig=<ID=SCAFFOLD_5133697>
##contig=<ID=SCAFFOLD_51339>
##contig=<ID=SCAFFOLD_5134305>
##contig=<ID=SCAFFOLD_5134420>
##contig=<ID=SCAFFOLD_51350>
##contig=<ID=SCAFFOLD_5135288>
##contig=<ID=SCAFFOLD_5135421>
##contig=<ID=SCAFFOLD_5135911>
##contig=<ID=SCAFFOLD_5136526>
##contig=<ID=SCAFFOLD_5136996>
##contig=<ID=SCAFFOLD_5137306>
##contig=<ID=SCAFFOLD_5137354>
##contig=<ID=SCAFFOLD_5137386>
##contig=<ID=SCAFFOLD_51377>
##contig=<ID=SCAFFOLD_5139533>
##contig=<ID=SCAFFOLD_5139940>
##contig=<ID=SCAFFOLD_5140>
##contig=<ID=SCAFFOLD_5140049>
##contig=<ID=SCAFFOLD_5140618>
##contig=<ID=SCAFFOLD_5141553>
##contig=<ID=SCAFFOLD_5141598>
##contig=<ID=SCAFFOLD_5142310>
##contig=<ID=SCAFFOLD_5143123>
##contig=<ID=SCAFFOLD_5143157>
##contig=<ID=SCAFFOLD_5143334>
##contig=<ID=SCAFFOLD_5143682>
##contig=<ID=SCAFFOLD_5143696>
##contig=<ID=SCAFFOLD_5144103>
##contig=<ID=SCAFFOLD_5144507>
##contig=<ID=SCAFFOLD_51450>
##contig=<ID=SCAFFOLD_5145211>
##contig=<ID=SCAFFOLD_5146087>
##contig=<ID=SCAFFOLD_51461>
##contig=<ID=SCAFFOLD_5146614>
##contig=<ID=SCAFFOLD_5146759>
##contig=<ID=SCAFFOLD_5146963>
##contig=<ID=SCAFFOLD_5147205>
##contig=<ID=SCAFFOLD_5147513>
##contig=<ID=SCAFFOLD_5147683>
##contig=<ID=SCAFFOLD_5148092>
##contig=<ID=SCAFFOLD_5148393>
##contig=<ID=SCAFFOLD_5148568>
##contig=<ID=SCAFFOLD_5149018>
##contig=<ID=SCAFFOLD_5149312>
##contig=<ID=SCAFFOLD_5149391>
##contig=<ID=SCAFFOLD_51496>
##contig=<ID=SCAFFOLD_5150293>
##contig=<ID=SCAFFOLD_5150413>
##contig=<ID=SCAFFOLD_5150695>
##contig=<ID=SCAFFOLD_51511>
##contig=<ID=SCAFFOLD_5151641>
##contig=<ID=SCAFFOLD_5152812>
##contig=<ID=SCAFFOLD_5153308>
##contig=<ID=SCAFFOLD_5153328>
##contig=<ID=SCAFFOLD_5153342>
##contig=<ID=SCAFFOLD_5154260>
##contig=<ID=SCAFFOLD_5154385>
##contig=<ID=SCAFFOLD_5154864>
##contig=<ID=SCAFFOLD_5154937>
##contig=<ID=SCAFFOLD_5154990>
##contig=<ID=SCAFFOLD_51563>
##contig=<ID=SCAFFOLD_5156723>
##contig=<ID=SCAFFOLD_5157139>
##contig=<ID=SCAFFOLD_51579>
##contig=<ID=SCAFFOLD_51580>
##contig=<ID=SCAFFOLD_5158423>
##contig=<ID=SCAFFOLD_5158860>
##contig=<ID=SCAFFOLD_5159042>
##contig=<ID=SCAFFOLD_5159915>
##contig=<ID=SCAFFOLD_5160488>
##contig=<ID=SCAFFOLD_5161172>
##contig=<ID=SCAFFOLD_5161775>
##contig=<ID=SCAFFOLD_5161931>
##contig=<ID=SCAFFOLD_5162490>
##contig=<ID=SCAFFOLD_5162500>
##contig=<ID=SCAFFOLD_5163722>
##contig=<ID=SCAFFOLD_5163879>
##contig=<ID=SCAFFOLD_5164>
##contig=<ID=SCAFFOLD_5164021>
##contig=<ID=SCAFFOLD_5164600>
##contig=<ID=SCAFFOLD_5165>
##contig=<ID=SCAFFOLD_5165117>
##contig=<ID=SCAFFOLD_5166276>
##contig=<ID=SCAFFOLD_5167404>
##contig=<ID=SCAFFOLD_5167872>
##contig=<ID=SCAFFOLD_5168216>
##contig=<ID=SCAFFOLD_5168332>
##contig=<ID=SCAFFOLD_5169762>
##contig=<ID=SCAFFOLD_5170363>
##contig=<ID=SCAFFOLD_5170878>
##contig=<ID=SCAFFOLD_5170913>
##contig=<ID=SCAFFOLD_5171123>
##contig=<ID=SCAFFOLD_5171555>
##contig=<ID=SCAFFOLD_51720>
##contig=<ID=SCAFFOLD_5172145>
##contig=<ID=SCAFFOLD_5172349>
##contig=<ID=SCAFFOLD_5172355>
##contig=<ID=SCAFFOLD_5172356>
##contig=<ID=SCAFFOLD_5172562>
##contig=<ID=SCAFFOLD_5173065>
##contig=<ID=SCAFFOLD_51733>
##contig=<ID=SCAFFOLD_5173403>
##contig=<ID=SCAFFOLD_5173410>
##contig=<ID=SCAFFOLD_5173729>
##contig=<ID=SCAFFOLD_5173918>
##contig=<ID=SCAFFOLD_5175018>
##contig=<ID=SCAFFOLD_5175735>
##contig=<ID=SCAFFOLD_5176764>
##contig=<ID=SCAFFOLD_5176798>
##contig=<ID=SCAFFOLD_5177671>
##contig=<ID=SCAFFOLD_5177677>
##contig=<ID=SCAFFOLD_5177694>
##contig=<ID=SCAFFOLD_5177747>
##contig=<ID=SCAFFOLD_51781>
##contig=<ID=SCAFFOLD_5178512>
##contig=<ID=SCAFFOLD_5179264>
##contig=<ID=SCAFFOLD_5179677>
##contig=<ID=SCAFFOLD_5179813>
##contig=<ID=SCAFFOLD_5179843>
##contig=<ID=SCAFFOLD_5179879>
##contig=<ID=SCAFFOLD_5180107>
##contig=<ID=SCAFFOLD_5180422>
##contig=<ID=SCAFFOLD_5181612>
##contig=<ID=SCAFFOLD_5182290>
##contig=<ID=SCAFFOLD_51841>
##contig=<ID=SCAFFOLD_5184148>
##contig=<ID=SCAFFOLD_5184397>
##contig=<ID=SCAFFOLD_5185456>
##contig=<ID=SCAFFOLD_5185874>
##contig=<ID=SCAFFOLD_5185970>
##contig=<ID=SCAFFOLD_5186190>
##contig=<ID=SCAFFOLD_5186399>
##contig=<ID=SCAFFOLD_5186928>
##contig=<ID=SCAFFOLD_5187033>
##contig=<ID=SCAFFOLD_5187114>
##contig=<ID=SCAFFOLD_5187679>
##contig=<ID=SCAFFOLD_5187684>
##contig=<ID=SCAFFOLD_5188799>
##contig=<ID=SCAFFOLD_5189>
##contig=<ID=SCAFFOLD_5189016>
##contig=<ID=SCAFFOLD_5189061>
##contig=<ID=SCAFFOLD_5189630>
##contig=<ID=SCAFFOLD_5189865>
##contig=<ID=SCAFFOLD_5189869>
##contig=<ID=SCAFFOLD_5190>
##contig=<ID=SCAFFOLD_5190275>
##contig=<ID=SCAFFOLD_5191622>
##contig=<ID=SCAFFOLD_5191651>
##contig=<ID=SCAFFOLD_5191939>
##contig=<ID=SCAFFOLD_5191976>
##contig=<ID=SCAFFOLD_5192444>
##contig=<ID=SCAFFOLD_5192898>
##contig=<ID=SCAFFOLD_5192913>
##contig=<ID=SCAFFOLD_5193059>
##contig=<ID=SCAFFOLD_5193077>
##contig=<ID=SCAFFOLD_51936>
##contig=<ID=SCAFFOLD_5193647>
##contig=<ID=SCAFFOLD_5193707>
##contig=<ID=SCAFFOLD_5194353>
##contig=<ID=SCAFFOLD_5194437>
##contig=<ID=SCAFFOLD_5195626>
##contig=<ID=SCAFFOLD_5197109>
##contig=<ID=SCAFFOLD_5197338>
##contig=<ID=SCAFFOLD_5197562>
##contig=<ID=SCAFFOLD_5197796>
##contig=<ID=SCAFFOLD_51980>
##contig=<ID=SCAFFOLD_5198036>
##contig=<ID=SCAFFOLD_5198360>
##contig=<ID=SCAFFOLD_51984>
##contig=<ID=SCAFFOLD_5199594>
##contig=<ID=SCAFFOLD_5200542>
##contig=<ID=SCAFFOLD_5200648>
##contig=<ID=SCAFFOLD_5201294>
##contig=<ID=SCAFFOLD_5201859>
##contig=<ID=SCAFFOLD_5201923>
##contig=<ID=SCAFFOLD_5202056>
##contig=<ID=SCAFFOLD_5202834>
##contig=<ID=SCAFFOLD_5202904>
##contig=<ID=SCAFFOLD_5203114>
##contig=<ID=SCAFFOLD_5203179>
##contig=<ID=SCAFFOLD_5203416>
##contig=<ID=SCAFFOLD_5203713>
##contig=<ID=SCAFFOLD_5204041>
##contig=<ID=SCAFFOLD_5204139>
##contig=<ID=SCAFFOLD_5204169>
##contig=<ID=SCAFFOLD_5204340>
##contig=<ID=SCAFFOLD_52045>
##contig=<ID=SCAFFOLD_5204527>
##contig=<ID=SCAFFOLD_5204681>
##contig=<ID=SCAFFOLD_5205454>
##contig=<ID=SCAFFOLD_5209084>
##contig=<ID=SCAFFOLD_5209102>
##contig=<ID=SCAFFOLD_5209216>
##contig=<ID=SCAFFOLD_5209479>
##contig=<ID=SCAFFOLD_5209673>
##contig=<ID=SCAFFOLD_5209938>
##contig=<ID=SCAFFOLD_5210040>
##contig=<ID=SCAFFOLD_5210362>
##contig=<ID=SCAFFOLD_5210612>
##contig=<ID=SCAFFOLD_5210614>
##contig=<ID=SCAFFOLD_5210682>
##contig=<ID=SCAFFOLD_5211884>
##contig=<ID=SCAFFOLD_5211944>
##contig=<ID=SCAFFOLD_52122>
##contig=<ID=SCAFFOLD_5212489>
##contig=<ID=SCAFFOLD_5213>
##contig=<ID=SCAFFOLD_5213284>
##contig=<ID=SCAFFOLD_5213312>
##contig=<ID=SCAFFOLD_52146>
##contig=<ID=SCAFFOLD_5216700>
##contig=<ID=SCAFFOLD_52213>
##contig=<ID=SCAFFOLD_5224>
##contig=<ID=SCAFFOLD_52271>
##contig=<ID=SCAFFOLD_5229775>
##contig=<ID=SCAFFOLD_52367>
##contig=<ID=SCAFFOLD_52373>
##contig=<ID=SCAFFOLD_5238613>
##contig=<ID=SCAFFOLD_5239>
##contig=<ID=SCAFFOLD_52397>
##contig=<ID=SCAFFOLD_524>
##contig=<ID=SCAFFOLD_52402>
##contig=<ID=SCAFFOLD_5246595>
##contig=<ID=SCAFFOLD_5247651>
##contig=<ID=SCAFFOLD_52523>
##contig=<ID=SCAFFOLD_5253730>
##contig=<ID=SCAFFOLD_52567>
##contig=<ID=SCAFFOLD_5257107>
##contig=<ID=SCAFFOLD_5261238>
##contig=<ID=SCAFFOLD_5262181>
##contig=<ID=SCAFFOLD_52640>
##contig=<ID=SCAFFOLD_5264456>
##contig=<ID=SCAFFOLD_526498>
##contig=<ID=SCAFFOLD_5265>
##contig=<ID=SCAFFOLD_52682>
##contig=<ID=SCAFFOLD_5268509>
##contig=<ID=SCAFFOLD_5270935>
##contig=<ID=SCAFFOLD_5276119>
##contig=<ID=SCAFFOLD_5277322>
##contig=<ID=SCAFFOLD_5278095>
##contig=<ID=SCAFFOLD_52824>
##contig=<ID=SCAFFOLD_52862>
##contig=<ID=SCAFFOLD_52936>
##contig=<ID=SCAFFOLD_52961>
##contig=<ID=SCAFFOLD_53005>
##contig=<ID=SCAFFOLD_53013>
##contig=<ID=SCAFFOLD_53030>
##contig=<ID=SCAFFOLD_53069>
##contig=<ID=SCAFFOLD_53091>
##contig=<ID=SCAFFOLD_5313185>
##contig=<ID=SCAFFOLD_53141>
##contig=<ID=SCAFFOLD_5319607>
##contig=<ID=SCAFFOLD_5322487>
##contig=<ID=SCAFFOLD_5324>
##contig=<ID=SCAFFOLD_5326>
##contig=<ID=SCAFFOLD_53274>
##contig=<ID=SCAFFOLD_53298>
##contig=<ID=SCAFFOLD_5330>
##contig=<ID=SCAFFOLD_5330584>
##contig=<ID=SCAFFOLD_53332>
##contig=<ID=SCAFFOLD_53335>
##contig=<ID=SCAFFOLD_53362>
##contig=<ID=SCAFFOLD_53366>
##contig=<ID=SCAFFOLD_5337>
##contig=<ID=SCAFFOLD_5337590>
##contig=<ID=SCAFFOLD_53394>
##contig=<ID=SCAFFOLD_53407>
##contig=<ID=SCAFFOLD_53447>
##contig=<ID=SCAFFOLD_5345>
##contig=<ID=SCAFFOLD_53476>
##contig=<ID=SCAFFOLD_53479>
##contig=<ID=SCAFFOLD_5348084>
##contig=<ID=SCAFFOLD_5350293>
##contig=<ID=SCAFFOLD_53503>
##contig=<ID=SCAFFOLD_53505>
##contig=<ID=SCAFFOLD_53513>
##contig=<ID=SCAFFOLD_5351745>
##contig=<ID=SCAFFOLD_53525>
##contig=<ID=SCAFFOLD_53534>
##contig=<ID=SCAFFOLD_5354706>
##contig=<ID=SCAFFOLD_5360>
##contig=<ID=SCAFFOLD_5361078>
##contig=<ID=SCAFFOLD_5361402>
##contig=<ID=SCAFFOLD_53630>
##contig=<ID=SCAFFOLD_5369>
##contig=<ID=SCAFFOLD_5370199>
##contig=<ID=SCAFFOLD_5372157>
##contig=<ID=SCAFFOLD_5373675>
##contig=<ID=SCAFFOLD_5374649>
##contig=<ID=SCAFFOLD_53752>
##contig=<ID=SCAFFOLD_5376>
##contig=<ID=SCAFFOLD_5380>
##contig=<ID=SCAFFOLD_53804>
##contig=<ID=SCAFFOLD_5380680>
##contig=<ID=SCAFFOLD_5389960>
##contig=<ID=SCAFFOLD_5390196>
##contig=<ID=SCAFFOLD_53934>
##contig=<ID=SCAFFOLD_5394086>
##contig=<ID=SCAFFOLD_53965>
##contig=<ID=SCAFFOLD_5400>
##contig=<ID=SCAFFOLD_54063>
##contig=<ID=SCAFFOLD_5406710>
##contig=<ID=SCAFFOLD_5408296>
##contig=<ID=SCAFFOLD_5410110>
##contig=<ID=SCAFFOLD_5415289>
##contig=<ID=SCAFFOLD_5417>
##contig=<ID=SCAFFOLD_54223>
##contig=<ID=SCAFFOLD_54298>
##contig=<ID=SCAFFOLD_5431764>
##contig=<ID=SCAFFOLD_5432>
##contig=<ID=SCAFFOLD_5434239>
##contig=<ID=SCAFFOLD_54345>
##contig=<ID=SCAFFOLD_54370>
##contig=<ID=SCAFFOLD_5437150>
##contig=<ID=SCAFFOLD_54373>
##contig=<ID=SCAFFOLD_54375>
##contig=<ID=SCAFFOLD_54385>
##contig=<ID=SCAFFOLD_5439940>
##contig=<ID=SCAFFOLD_5444014>
##contig=<ID=SCAFFOLD_54518>
##contig=<ID=SCAFFOLD_5451867>
##contig=<ID=SCAFFOLD_5452349>
##contig=<ID=SCAFFOLD_5454>
##contig=<ID=SCAFFOLD_54656>
##contig=<ID=SCAFFOLD_54658>
##contig=<ID=SCAFFOLD_5467002>
##contig=<ID=SCAFFOLD_54689>
##contig=<ID=SCAFFOLD_54714>
##contig=<ID=SCAFFOLD_54739>
##contig=<ID=SCAFFOLD_54796>
##contig=<ID=SCAFFOLD_5482>
##contig=<ID=SCAFFOLD_5488770>
##contig=<ID=SCAFFOLD_54899>
##contig=<ID=SCAFFOLD_5490>
##contig=<ID=SCAFFOLD_54913>
##contig=<ID=SCAFFOLD_54921>
##contig=<ID=SCAFFOLD_5493469>
##contig=<ID=SCAFFOLD_5494399>
##contig=<ID=SCAFFOLD_54966>
##contig=<ID=SCAFFOLD_5498>
##contig=<ID=SCAFFOLD_5498824>
##contig=<ID=SCAFFOLD_5499>
##contig=<ID=SCAFFOLD_5501>
##contig=<ID=SCAFFOLD_5503>
##contig=<ID=SCAFFOLD_5504>
##contig=<ID=SCAFFOLD_5504523>
##contig=<ID=SCAFFOLD_55064>
##contig=<ID=SCAFFOLD_55080>
##contig=<ID=SCAFFOLD_5509>
##contig=<ID=SCAFFOLD_5511270>
##contig=<ID=SCAFFOLD_5511766>
##contig=<ID=SCAFFOLD_55126>
##contig=<ID=SCAFFOLD_5515904>
##contig=<ID=SCAFFOLD_55195>
##contig=<ID=SCAFFOLD_55224>
##contig=<ID=SCAFFOLD_5523>
##contig=<ID=SCAFFOLD_5526456>
##contig=<ID=SCAFFOLD_55293>
##contig=<ID=SCAFFOLD_55302>
##contig=<ID=SCAFFOLD_5531701>
##contig=<ID=SCAFFOLD_55383>
##contig=<ID=SCAFFOLD_55398>
##contig=<ID=SCAFFOLD_55411>
##contig=<ID=SCAFFOLD_55417>
##contig=<ID=SCAFFOLD_5541994>
##contig=<ID=SCAFFOLD_5542964>
##contig=<ID=SCAFFOLD_55442>
##contig=<ID=SCAFFOLD_55451>
##contig=<ID=SCAFFOLD_55462>
##contig=<ID=SCAFFOLD_55475>
##contig=<ID=SCAFFOLD_5550895>
##contig=<ID=SCAFFOLD_55531>
##contig=<ID=SCAFFOLD_5554274>
##contig=<ID=SCAFFOLD_55551>
##contig=<ID=SCAFFOLD_5556>
##contig=<ID=SCAFFOLD_5556937>
##contig=<ID=SCAFFOLD_5559>
##contig=<ID=SCAFFOLD_556025>
##contig=<ID=SCAFFOLD_55661>
##contig=<ID=SCAFFOLD_5568>
##contig=<ID=SCAFFOLD_5569>
##contig=<ID=SCAFFOLD_55709>
##contig=<ID=SCAFFOLD_5579672>
##contig=<ID=SCAFFOLD_5579763>
##contig=<ID=SCAFFOLD_558023>
##contig=<ID=SCAFFOLD_5581>
##contig=<ID=SCAFFOLD_559>
##contig=<ID=SCAFFOLD_5592>
##contig=<ID=SCAFFOLD_5592252>
##contig=<ID=SCAFFOLD_55923>
##contig=<ID=SCAFFOLD_5592969>
##contig=<ID=SCAFFOLD_55942>
##contig=<ID=SCAFFOLD_55987>
##contig=<ID=SCAFFOLD_56>
##contig=<ID=SCAFFOLD_5602>
##contig=<ID=SCAFFOLD_5602354>
##contig=<ID=SCAFFOLD_5604923>
##contig=<ID=SCAFFOLD_5608>
##contig=<ID=SCAFFOLD_5611284>
##contig=<ID=SCAFFOLD_56147>
##contig=<ID=SCAFFOLD_5616>
##contig=<ID=SCAFFOLD_5619026>
##contig=<ID=SCAFFOLD_56206>
##contig=<ID=SCAFFOLD_562067>
##contig=<ID=SCAFFOLD_5622232>
##contig=<ID=SCAFFOLD_5622286>
##contig=<ID=SCAFFOLD_5624731>
##contig=<ID=SCAFFOLD_56348>
##contig=<ID=SCAFFOLD_5637927>
##contig=<ID=SCAFFOLD_5641285>
##contig=<ID=SCAFFOLD_5642513>
##contig=<ID=SCAFFOLD_56449>
##contig=<ID=SCAFFOLD_5645>
##contig=<ID=SCAFFOLD_5646>
##contig=<ID=SCAFFOLD_5647>
##contig=<ID=SCAFFOLD_56501>
##contig=<ID=SCAFFOLD_56507>
##contig=<ID=SCAFFOLD_56514>
##contig=<ID=SCAFFOLD_5652896>
##contig=<ID=SCAFFOLD_56557>
##contig=<ID=SCAFFOLD_56574>
##contig=<ID=SCAFFOLD_56575>
##contig=<ID=SCAFFOLD_5658819>
##contig=<ID=SCAFFOLD_5661>
##contig=<ID=SCAFFOLD_5661983>
##contig=<ID=SCAFFOLD_56621>
##contig=<ID=SCAFFOLD_56632>
##contig=<ID=SCAFFOLD_5667129>
##contig=<ID=SCAFFOLD_56714>
##contig=<ID=SCAFFOLD_5673494>
##contig=<ID=SCAFFOLD_56759>
##contig=<ID=SCAFFOLD_56762>
##contig=<ID=SCAFFOLD_567974>
##contig=<ID=SCAFFOLD_5681>
##contig=<ID=SCAFFOLD_5683253>
##contig=<ID=SCAFFOLD_5683254>
##contig=<ID=SCAFFOLD_5689475>
##contig=<ID=SCAFFOLD_5689646>
##contig=<ID=SCAFFOLD_5692255>
##contig=<ID=SCAFFOLD_5696900>
##contig=<ID=SCAFFOLD_5700131>
##contig=<ID=SCAFFOLD_5701>
##contig=<ID=SCAFFOLD_5701389>
##contig=<ID=SCAFFOLD_5701453>
##contig=<ID=SCAFFOLD_5704755>
##contig=<ID=SCAFFOLD_5706470>
##contig=<ID=SCAFFOLD_57081>
##contig=<ID=SCAFFOLD_5714973>
##contig=<ID=SCAFFOLD_57175>
##contig=<ID=SCAFFOLD_57209>
##contig=<ID=SCAFFOLD_57246>
##contig=<ID=SCAFFOLD_5726208>
##contig=<ID=SCAFFOLD_57309>
##contig=<ID=SCAFFOLD_57317>
##contig=<ID=SCAFFOLD_57333>
##contig=<ID=SCAFFOLD_57341>
##contig=<ID=SCAFFOLD_57351>
##contig=<ID=SCAFFOLD_5737665>
##contig=<ID=SCAFFOLD_5747>
##contig=<ID=SCAFFOLD_57500>
##contig=<ID=SCAFFOLD_5751>
##contig=<ID=SCAFFOLD_5754>
##contig=<ID=SCAFFOLD_5759>
##contig=<ID=SCAFFOLD_57630>
##contig=<ID=SCAFFOLD_5763851>
##contig=<ID=SCAFFOLD_5765862>
##contig=<ID=SCAFFOLD_5767219>
##contig=<ID=SCAFFOLD_5776815>
##contig=<ID=SCAFFOLD_5778643>
##contig=<ID=SCAFFOLD_578>
##contig=<ID=SCAFFOLD_57842>
##contig=<ID=SCAFFOLD_57883>
##contig=<ID=SCAFFOLD_57895>
##contig=<ID=SCAFFOLD_579>
##contig=<ID=SCAFFOLD_5791618>
##contig=<ID=SCAFFOLD_5792537>
##contig=<ID=SCAFFOLD_5799>
##contig=<ID=SCAFFOLD_57994>
##contig=<ID=SCAFFOLD_58042>
##contig=<ID=SCAFFOLD_5814>
##contig=<ID=SCAFFOLD_5815>
##contig=<ID=SCAFFOLD_58191>
##contig=<ID=SCAFFOLD_5820842>
##contig=<ID=SCAFFOLD_5821431>
##contig=<ID=SCAFFOLD_5824777>
##contig=<ID=SCAFFOLD_5825131>
##contig=<ID=SCAFFOLD_58254>
##contig=<ID=SCAFFOLD_5826889>
##contig=<ID=SCAFFOLD_58271>
##contig=<ID=SCAFFOLD_5830422>
##contig=<ID=SCAFFOLD_58337>
##contig=<ID=SCAFFOLD_58348>
##contig=<ID=SCAFFOLD_58353>
##contig=<ID=SCAFFOLD_5836408>
##contig=<ID=SCAFFOLD_58366>
##contig=<ID=SCAFFOLD_5843>
##contig=<ID=SCAFFOLD_5844>
##contig=<ID=SCAFFOLD_5847840>
##contig=<ID=SCAFFOLD_58497>
##contig=<ID=SCAFFOLD_5854866>
##contig=<ID=SCAFFOLD_5860003>
##contig=<ID=SCAFFOLD_5860582>
##contig=<ID=SCAFFOLD_5861597>
##contig=<ID=SCAFFOLD_58632>
##contig=<ID=SCAFFOLD_58633>
##contig=<ID=SCAFFOLD_5866>
##contig=<ID=SCAFFOLD_58755>
##contig=<ID=SCAFFOLD_5876532>
##contig=<ID=SCAFFOLD_5879>
##contig=<ID=SCAFFOLD_5883>
##contig=<ID=SCAFFOLD_5883644>
##contig=<ID=SCAFFOLD_58843>
##contig=<ID=SCAFFOLD_58852>
##contig=<ID=SCAFFOLD_5885861>
##contig=<ID=SCAFFOLD_58877>
##contig=<ID=SCAFFOLD_5891>
##contig=<ID=SCAFFOLD_5891096>
##contig=<ID=SCAFFOLD_58932>
##contig=<ID=SCAFFOLD_58967>
##contig=<ID=SCAFFOLD_5897>
##contig=<ID=SCAFFOLD_59014>
##contig=<ID=SCAFFOLD_59026>
##contig=<ID=SCAFFOLD_59044>
##contig=<ID=SCAFFOLD_5905169>
##contig=<ID=SCAFFOLD_5905559>
##contig=<ID=SCAFFOLD_5908022>
##contig=<ID=SCAFFOLD_5909255>
##contig=<ID=SCAFFOLD_5912>
##contig=<ID=SCAFFOLD_59138>
##contig=<ID=SCAFFOLD_5914>
##contig=<ID=SCAFFOLD_59140>
##contig=<ID=SCAFFOLD_5914877>
##contig=<ID=SCAFFOLD_59157>
##contig=<ID=SCAFFOLD_59159>
##contig=<ID=SCAFFOLD_5921505>
##contig=<ID=SCAFFOLD_5923443>
##contig=<ID=SCAFFOLD_59245>
##contig=<ID=SCAFFOLD_59258>
##contig=<ID=SCAFFOLD_5933328>
##contig=<ID=SCAFFOLD_59351>
##contig=<ID=SCAFFOLD_59379>
##contig=<ID=SCAFFOLD_5938337>
##contig=<ID=SCAFFOLD_5939520>
##contig=<ID=SCAFFOLD_594>
##contig=<ID=SCAFFOLD_59407>
##contig=<ID=SCAFFOLD_5942189>
##contig=<ID=SCAFFOLD_5946>
##contig=<ID=SCAFFOLD_59466>
##contig=<ID=SCAFFOLD_5947109>
##contig=<ID=SCAFFOLD_59487>
##contig=<ID=SCAFFOLD_5948883>
##contig=<ID=SCAFFOLD_5949>
##contig=<ID=SCAFFOLD_59498>
##contig=<ID=SCAFFOLD_5950177>
##contig=<ID=SCAFFOLD_5951607>
##contig=<ID=SCAFFOLD_5952>
##contig=<ID=SCAFFOLD_5952041>
##contig=<ID=SCAFFOLD_59565>
##contig=<ID=SCAFFOLD_5956623>
##contig=<ID=SCAFFOLD_595682>
##contig=<ID=SCAFFOLD_5956979>
##contig=<ID=SCAFFOLD_5961>
##contig=<ID=SCAFFOLD_59627>
##contig=<ID=SCAFFOLD_59635>
##contig=<ID=SCAFFOLD_5964162>
##contig=<ID=SCAFFOLD_5964681>
##contig=<ID=SCAFFOLD_5965053>
##contig=<ID=SCAFFOLD_5969>
##contig=<ID=SCAFFOLD_5971485>
##contig=<ID=SCAFFOLD_5975>
##contig=<ID=SCAFFOLD_5976725>
##contig=<ID=SCAFFOLD_5978530>
##contig=<ID=SCAFFOLD_5981416>
##contig=<ID=SCAFFOLD_598277>
##contig=<ID=SCAFFOLD_59831>
##contig=<ID=SCAFFOLD_59855>
##contig=<ID=SCAFFOLD_5986>
##contig=<ID=SCAFFOLD_5987206>
##contig=<ID=SCAFFOLD_59873>
##contig=<ID=SCAFFOLD_59892>
##contig=<ID=SCAFFOLD_5994169>
##contig=<ID=SCAFFOLD_5998502>
##contig=<ID=SCAFFOLD_59989>
##contig=<ID=SCAFFOLD_5999557>
##contig=<ID=SCAFFOLD_60004>
##contig=<ID=SCAFFOLD_60017>
##contig=<ID=SCAFFOLD_60062>
##contig=<ID=SCAFFOLD_60087>
##contig=<ID=SCAFFOLD_6010702>
##contig=<ID=SCAFFOLD_6011>
##contig=<ID=SCAFFOLD_60132>
##contig=<ID=SCAFFOLD_6014264>
##contig=<ID=SCAFFOLD_60170>
##contig=<ID=SCAFFOLD_6017005>
##contig=<ID=SCAFFOLD_6018855>
##contig=<ID=SCAFFOLD_6024>
##contig=<ID=SCAFFOLD_60242>
##contig=<ID=SCAFFOLD_60285>
##contig=<ID=SCAFFOLD_6029>
##contig=<ID=SCAFFOLD_60319>
##contig=<ID=SCAFFOLD_60347>
##contig=<ID=SCAFFOLD_60355>
##contig=<ID=SCAFFOLD_6036969>
##contig=<ID=SCAFFOLD_6037600>
##contig=<ID=SCAFFOLD_60402>
##contig=<ID=SCAFFOLD_6040284>
##contig=<ID=SCAFFOLD_60409>
##contig=<ID=SCAFFOLD_60469>
##contig=<ID=SCAFFOLD_60496>
##contig=<ID=SCAFFOLD_6049787>
##contig=<ID=SCAFFOLD_605>
##contig=<ID=SCAFFOLD_6052>
##contig=<ID=SCAFFOLD_6054361>
##contig=<ID=SCAFFOLD_60572>
##contig=<ID=SCAFFOLD_60575>
##contig=<ID=SCAFFOLD_6057708>
##contig=<ID=SCAFFOLD_6060>
##contig=<ID=SCAFFOLD_6060697>
##contig=<ID=SCAFFOLD_6062197>
##contig=<ID=SCAFFOLD_6063729>
##contig=<ID=SCAFFOLD_60660>
##contig=<ID=SCAFFOLD_6067194>
##contig=<ID=SCAFFOLD_60691>
##contig=<ID=SCAFFOLD_60729>
##contig=<ID=SCAFFOLD_6074164>
##contig=<ID=SCAFFOLD_6077731>
##contig=<ID=SCAFFOLD_6081080>
##contig=<ID=SCAFFOLD_60815>
##contig=<ID=SCAFFOLD_6083612>
##contig=<ID=SCAFFOLD_6084774>
##contig=<ID=SCAFFOLD_6086>
##contig=<ID=SCAFFOLD_60881>
##contig=<ID=SCAFFOLD_6088396>
##contig=<ID=SCAFFOLD_60890>
##contig=<ID=SCAFFOLD_60907>
##contig=<ID=SCAFFOLD_60910>
##contig=<ID=SCAFFOLD_60922>
##contig=<ID=SCAFFOLD_6092663>
##contig=<ID=SCAFFOLD_6093>
##contig=<ID=SCAFFOLD_60958>
##contig=<ID=SCAFFOLD_60963>
##contig=<ID=SCAFFOLD_6097>
##contig=<ID=SCAFFOLD_6098805>
##contig=<ID=SCAFFOLD_60994>
##contig=<ID=SCAFFOLD_6100>
##contig=<ID=SCAFFOLD_61002>
##contig=<ID=SCAFFOLD_6103769>
##contig=<ID=SCAFFOLD_61100>
##contig=<ID=SCAFFOLD_61113>
##contig=<ID=SCAFFOLD_6112>
##contig=<ID=SCAFFOLD_61121>
##contig=<ID=SCAFFOLD_61155>
##contig=<ID=SCAFFOLD_61165>
##contig=<ID=SCAFFOLD_6116513>
##contig=<ID=SCAFFOLD_61169>
##contig=<ID=SCAFFOLD_6118634>
##contig=<ID=SCAFFOLD_6124965>
##contig=<ID=SCAFFOLD_61260>
##contig=<ID=SCAFFOLD_61287>
##contig=<ID=SCAFFOLD_6131>
##contig=<ID=SCAFFOLD_61322>
##contig=<ID=SCAFFOLD_6132943>
##contig=<ID=SCAFFOLD_6136>
##contig=<ID=SCAFFOLD_6136772>
##contig=<ID=SCAFFOLD_6140326>
##contig=<ID=SCAFFOLD_6141>
##contig=<ID=SCAFFOLD_614199>
##contig=<ID=SCAFFOLD_6144>
##contig=<ID=SCAFFOLD_61454>
##contig=<ID=SCAFFOLD_6148>
##contig=<ID=SCAFFOLD_6149>
##contig=<ID=SCAFFOLD_61498>
##contig=<ID=SCAFFOLD_61504>
##contig=<ID=SCAFFOLD_61526>
##contig=<ID=SCAFFOLD_61531>
##contig=<ID=SCAFFOLD_6155046>
##contig=<ID=SCAFFOLD_6155574>
##contig=<ID=SCAFFOLD_61576>
##contig=<ID=SCAFFOLD_61591>
##contig=<ID=SCAFFOLD_6160>
##contig=<ID=SCAFFOLD_61615>
##contig=<ID=SCAFFOLD_61663>
##contig=<ID=SCAFFOLD_61664>
##contig=<ID=SCAFFOLD_61751>
##contig=<ID=SCAFFOLD_6175914>
##contig=<ID=SCAFFOLD_618278>
##contig=<ID=SCAFFOLD_6183>
##contig=<ID=SCAFFOLD_61840>
##contig=<ID=SCAFFOLD_61860>
##contig=<ID=SCAFFOLD_61894>
##contig=<ID=SCAFFOLD_61906>
##contig=<ID=SCAFFOLD_6194132>
##contig=<ID=SCAFFOLD_6197100>
##contig=<ID=SCAFFOLD_61985>
##contig=<ID=SCAFFOLD_62>
##contig=<ID=SCAFFOLD_6200>
##contig=<ID=SCAFFOLD_62006>
##contig=<ID=SCAFFOLD_6201868>
##contig=<ID=SCAFFOLD_62020>
##contig=<ID=SCAFFOLD_6202354>
##contig=<ID=SCAFFOLD_6203014>
##contig=<ID=SCAFFOLD_62034>
##contig=<ID=SCAFFOLD_6204132>
##contig=<ID=SCAFFOLD_62059>
##contig=<ID=SCAFFOLD_62077>
##contig=<ID=SCAFFOLD_62100>
##contig=<ID=SCAFFOLD_62106>
##contig=<ID=SCAFFOLD_62110>
##contig=<ID=SCAFFOLD_62115>
##contig=<ID=SCAFFOLD_6215>
##contig=<ID=SCAFFOLD_6215452>
##contig=<ID=SCAFFOLD_62163>
##contig=<ID=SCAFFOLD_62166>
##contig=<ID=SCAFFOLD_6217598>
##contig=<ID=SCAFFOLD_6219>
##contig=<ID=SCAFFOLD_62200>
##contig=<ID=SCAFFOLD_6220772>
##contig=<ID=SCAFFOLD_6220840>
##contig=<ID=SCAFFOLD_62215>
##contig=<ID=SCAFFOLD_62219>
##contig=<ID=SCAFFOLD_6225132>
##contig=<ID=SCAFFOLD_62262>
##contig=<ID=SCAFFOLD_62267>
##contig=<ID=SCAFFOLD_62292>
##contig=<ID=SCAFFOLD_62367>
##contig=<ID=SCAFFOLD_62403>
##contig=<ID=SCAFFOLD_62420>
##contig=<ID=SCAFFOLD_6242453>
##contig=<ID=SCAFFOLD_62486>
##contig=<ID=SCAFFOLD_6252183>
##contig=<ID=SCAFFOLD_6252251>
##contig=<ID=SCAFFOLD_62530>
##contig=<ID=SCAFFOLD_62555>
##contig=<ID=SCAFFOLD_62570>
##contig=<ID=SCAFFOLD_6262465>
##contig=<ID=SCAFFOLD_62626>
##contig=<ID=SCAFFOLD_6265376>
##contig=<ID=SCAFFOLD_62654>
##contig=<ID=SCAFFOLD_62669>
##contig=<ID=SCAFFOLD_62676>
##contig=<ID=SCAFFOLD_62695>
##contig=<ID=SCAFFOLD_627>
##contig=<ID=SCAFFOLD_6271>
##contig=<ID=SCAFFOLD_6272375>
##contig=<ID=SCAFFOLD_6273>
##contig=<ID=SCAFFOLD_62744>
##contig=<ID=SCAFFOLD_62756>
##contig=<ID=SCAFFOLD_6276941>
##contig=<ID=SCAFFOLD_6277306>
##contig=<ID=SCAFFOLD_6278295>
##contig=<ID=SCAFFOLD_62784>
##contig=<ID=SCAFFOLD_6279>
##contig=<ID=SCAFFOLD_6279596>
##contig=<ID=SCAFFOLD_62798>
##contig=<ID=SCAFFOLD_6280>
##contig=<ID=SCAFFOLD_62810>
##contig=<ID=SCAFFOLD_62838>
##contig=<ID=SCAFFOLD_62861>
##contig=<ID=SCAFFOLD_6287>
##contig=<ID=SCAFFOLD_62872>
##contig=<ID=SCAFFOLD_62894>
##contig=<ID=SCAFFOLD_629>
##contig=<ID=SCAFFOLD_62914>
##contig=<ID=SCAFFOLD_62915>
##contig=<ID=SCAFFOLD_62919>
##contig=<ID=SCAFFOLD_6292>
##contig=<ID=SCAFFOLD_62929>
##contig=<ID=SCAFFOLD_6296958>
##contig=<ID=SCAFFOLD_6297>
##contig=<ID=SCAFFOLD_6298530>
##contig=<ID=SCAFFOLD_62991>
##contig=<ID=SCAFFOLD_63019>
##contig=<ID=SCAFFOLD_6305391>
##contig=<ID=SCAFFOLD_6311>
##contig=<ID=SCAFFOLD_6317>
##contig=<ID=SCAFFOLD_63190>
##contig=<ID=SCAFFOLD_6321>
##contig=<ID=SCAFFOLD_6321955>
##contig=<ID=SCAFFOLD_6324243>
##contig=<ID=SCAFFOLD_63263>
##contig=<ID=SCAFFOLD_63298>
##contig=<ID=SCAFFOLD_6330929>
##contig=<ID=SCAFFOLD_63321>
##contig=<ID=SCAFFOLD_6337442>
##contig=<ID=SCAFFOLD_6339>
##contig=<ID=SCAFFOLD_6339110>
##contig=<ID=SCAFFOLD_6341>
##contig=<ID=SCAFFOLD_6349278>
##contig=<ID=SCAFFOLD_6354501>
##contig=<ID=SCAFFOLD_6355655>
##contig=<ID=SCAFFOLD_6356641>
##contig=<ID=SCAFFOLD_6356871>
##contig=<ID=SCAFFOLD_6365966>
##contig=<ID=SCAFFOLD_6366>
##contig=<ID=SCAFFOLD_63662>
##contig=<ID=SCAFFOLD_63671>
##contig=<ID=SCAFFOLD_63687>
##contig=<ID=SCAFFOLD_63695>
##contig=<ID=SCAFFOLD_6375>
##contig=<ID=SCAFFOLD_6375826>
##contig=<ID=SCAFFOLD_63790>
##contig=<ID=SCAFFOLD_6381143>
##contig=<ID=SCAFFOLD_63832>
##contig=<ID=SCAFFOLD_63870>
##contig=<ID=SCAFFOLD_63874>
##contig=<ID=SCAFFOLD_6387436>
##contig=<ID=SCAFFOLD_63876>
##contig=<ID=SCAFFOLD_63879>
##contig=<ID=SCAFFOLD_63909>
##contig=<ID=SCAFFOLD_63915>
##contig=<ID=SCAFFOLD_63937>
##contig=<ID=SCAFFOLD_63953>
##contig=<ID=SCAFFOLD_6396>
##contig=<ID=SCAFFOLD_639680>
##contig=<ID=SCAFFOLD_63976>
##contig=<ID=SCAFFOLD_6397764>
##contig=<ID=SCAFFOLD_6406>
##contig=<ID=SCAFFOLD_6406678>
##contig=<ID=SCAFFOLD_6409256>
##contig=<ID=SCAFFOLD_6410>
##contig=<ID=SCAFFOLD_6412183>
##contig=<ID=SCAFFOLD_64165>
##contig=<ID=SCAFFOLD_64182>
##contig=<ID=SCAFFOLD_6425483>
##contig=<ID=SCAFFOLD_6426288>
##contig=<ID=SCAFFOLD_6431987>
##contig=<ID=SCAFFOLD_6433120>
##contig=<ID=SCAFFOLD_64335>
##contig=<ID=SCAFFOLD_6435864>
##contig=<ID=SCAFFOLD_64403>
##contig=<ID=SCAFFOLD_64433>
##contig=<ID=SCAFFOLD_6444>
##contig=<ID=SCAFFOLD_644428>
##contig=<ID=SCAFFOLD_6444833>
##contig=<ID=SCAFFOLD_64466>
##contig=<ID=SCAFFOLD_6448194>
##contig=<ID=SCAFFOLD_6449060>
##contig=<ID=SCAFFOLD_6450>
##contig=<ID=SCAFFOLD_64516>
##contig=<ID=SCAFFOLD_64517>
##contig=<ID=SCAFFOLD_6452521>
##contig=<ID=SCAFFOLD_64564>
##contig=<ID=SCAFFOLD_64582>
##contig=<ID=SCAFFOLD_64599>
##contig=<ID=SCAFFOLD_646>
##contig=<ID=SCAFFOLD_64624>
##contig=<ID=SCAFFOLD_64665>
##contig=<ID=SCAFFOLD_6467>
##contig=<ID=SCAFFOLD_6468173>
##contig=<ID=SCAFFOLD_64698>
##contig=<ID=SCAFFOLD_6473996>
##contig=<ID=SCAFFOLD_6475360>
##contig=<ID=SCAFFOLD_64810>
##contig=<ID=SCAFFOLD_6486893>
##contig=<ID=SCAFFOLD_6487>
##contig=<ID=SCAFFOLD_6487109>
##contig=<ID=SCAFFOLD_6488117>
##contig=<ID=SCAFFOLD_64885>
##contig=<ID=SCAFFOLD_64888>
##contig=<ID=SCAFFOLD_6489024>
##contig=<ID=SCAFFOLD_64927>
##contig=<ID=SCAFFOLD_64945>
##contig=<ID=SCAFFOLD_6496>
##contig=<ID=SCAFFOLD_6497372>
##contig=<ID=SCAFFOLD_65005>
##contig=<ID=SCAFFOLD_6502611>
##contig=<ID=SCAFFOLD_6504285>
##contig=<ID=SCAFFOLD_65058>
##contig=<ID=SCAFFOLD_6506286>
##contig=<ID=SCAFFOLD_6506746>
##contig=<ID=SCAFFOLD_651009>
##contig=<ID=SCAFFOLD_65134>
##contig=<ID=SCAFFOLD_6515>
##contig=<ID=SCAFFOLD_652013>
##contig=<ID=SCAFFOLD_6524605>
##contig=<ID=SCAFFOLD_65336>
##contig=<ID=SCAFFOLD_65524>
##contig=<ID=SCAFFOLD_65561>
##contig=<ID=SCAFFOLD_65568>
##contig=<ID=SCAFFOLD_6566>
##contig=<ID=SCAFFOLD_6567>
##contig=<ID=SCAFFOLD_65683>
##contig=<ID=SCAFFOLD_657>
##contig=<ID=SCAFFOLD_6572632>
##contig=<ID=SCAFFOLD_65731>
##contig=<ID=SCAFFOLD_65757>
##contig=<ID=SCAFFOLD_6576503>
##contig=<ID=SCAFFOLD_6578164>
##contig=<ID=SCAFFOLD_65808>
##contig=<ID=SCAFFOLD_65816>
##contig=<ID=SCAFFOLD_65888>
##contig=<ID=SCAFFOLD_65901>
##contig=<ID=SCAFFOLD_65909>
##contig=<ID=SCAFFOLD_65928>
##contig=<ID=SCAFFOLD_6595332>
##contig=<ID=SCAFFOLD_6598353>
##contig=<ID=SCAFFOLD_66029>
##contig=<ID=SCAFFOLD_6608538>
##contig=<ID=SCAFFOLD_6617874>
##contig=<ID=SCAFFOLD_66179>
##contig=<ID=SCAFFOLD_6619>
##contig=<ID=SCAFFOLD_6619682>
##contig=<ID=SCAFFOLD_66273>
##contig=<ID=SCAFFOLD_6628>
##contig=<ID=SCAFFOLD_6629346>
##contig=<ID=SCAFFOLD_6629778>
##contig=<ID=SCAFFOLD_66298>
##contig=<ID=SCAFFOLD_6634047>
##contig=<ID=SCAFFOLD_6634211>
##contig=<ID=SCAFFOLD_6635>
##contig=<ID=SCAFFOLD_66356>
##contig=<ID=SCAFFOLD_66363>
##contig=<ID=SCAFFOLD_66369>
##contig=<ID=SCAFFOLD_6638>
##contig=<ID=SCAFFOLD_6640550>
##contig=<ID=SCAFFOLD_6647384>
##contig=<ID=SCAFFOLD_66537>
##contig=<ID=SCAFFOLD_66557>
##contig=<ID=SCAFFOLD_6658623>
##contig=<ID=SCAFFOLD_666>
##contig=<ID=SCAFFOLD_6660737>
##contig=<ID=SCAFFOLD_666100>
##contig=<ID=SCAFFOLD_66639>
##contig=<ID=SCAFFOLD_6669>
##contig=<ID=SCAFFOLD_6670781>
##contig=<ID=SCAFFOLD_6672017>
##contig=<ID=SCAFFOLD_6674>
##contig=<ID=SCAFFOLD_6676537>
##contig=<ID=SCAFFOLD_66782>
##contig=<ID=SCAFFOLD_6678918>
##contig=<ID=SCAFFOLD_6679>
##contig=<ID=SCAFFOLD_6687918>
##contig=<ID=SCAFFOLD_66934>
##contig=<ID=SCAFFOLD_6694>
##contig=<ID=SCAFFOLD_6700>
##contig=<ID=SCAFFOLD_67080>
##contig=<ID=SCAFFOLD_67101>
##contig=<ID=SCAFFOLD_67103>
##contig=<ID=SCAFFOLD_67109>
##contig=<ID=SCAFFOLD_6714857>
##contig=<ID=SCAFFOLD_6717139>
##contig=<ID=SCAFFOLD_67187>
##contig=<ID=SCAFFOLD_6720159>
##contig=<ID=SCAFFOLD_6721431>
##contig=<ID=SCAFFOLD_6724265>
##contig=<ID=SCAFFOLD_67293>
##contig=<ID=SCAFFOLD_67316>
##contig=<ID=SCAFFOLD_6733561>
##contig=<ID=SCAFFOLD_673612>
##contig=<ID=SCAFFOLD_67366>
##contig=<ID=SCAFFOLD_6738>
##contig=<ID=SCAFFOLD_674>
##contig=<ID=SCAFFOLD_67427>
##contig=<ID=SCAFFOLD_6744710>
##contig=<ID=SCAFFOLD_6752007>
##contig=<ID=SCAFFOLD_6753681>
##contig=<ID=SCAFFOLD_67558>
##contig=<ID=SCAFFOLD_675701>
##contig=<ID=SCAFFOLD_6759143>
##contig=<ID=SCAFFOLD_67597>
##contig=<ID=SCAFFOLD_6761>
##contig=<ID=SCAFFOLD_67644>
##contig=<ID=SCAFFOLD_6765>
##contig=<ID=SCAFFOLD_67652>
##contig=<ID=SCAFFOLD_676547>
##contig=<ID=SCAFFOLD_67706>
##contig=<ID=SCAFFOLD_6772>
##contig=<ID=SCAFFOLD_6776>
##contig=<ID=SCAFFOLD_67786>
##contig=<ID=SCAFFOLD_67792>
##contig=<ID=SCAFFOLD_6779852>
##contig=<ID=SCAFFOLD_6780834>
##contig=<ID=SCAFFOLD_67826>
##contig=<ID=SCAFFOLD_67909>
##contig=<ID=SCAFFOLD_67910>
##contig=<ID=SCAFFOLD_6792968>
##contig=<ID=SCAFFOLD_6799665>
##contig=<ID=SCAFFOLD_6799738>
##contig=<ID=SCAFFOLD_6801>
##contig=<ID=SCAFFOLD_68066>
##contig=<ID=SCAFFOLD_6808>
##contig=<ID=SCAFFOLD_68091>
##contig=<ID=SCAFFOLD_68100>
##contig=<ID=SCAFFOLD_6811296>
##contig=<ID=SCAFFOLD_6813>
##contig=<ID=SCAFFOLD_6815>
##contig=<ID=SCAFFOLD_6815916>
##contig=<ID=SCAFFOLD_681699>
##contig=<ID=SCAFFOLD_68179>
##contig=<ID=SCAFFOLD_6818940>
##contig=<ID=SCAFFOLD_6821886>
##contig=<ID=SCAFFOLD_6826443>
##contig=<ID=SCAFFOLD_6827480>
##contig=<ID=SCAFFOLD_6830030>
##contig=<ID=SCAFFOLD_6830553>
##contig=<ID=SCAFFOLD_68319>
##contig=<ID=SCAFFOLD_68330>
##contig=<ID=SCAFFOLD_6834530>
##contig=<ID=SCAFFOLD_6835467>
##contig=<ID=SCAFFOLD_6835526>
##contig=<ID=SCAFFOLD_6839>
##contig=<ID=SCAFFOLD_68400>
##contig=<ID=SCAFFOLD_6840243>
##contig=<ID=SCAFFOLD_6843220>
##contig=<ID=SCAFFOLD_68439>
##contig=<ID=SCAFFOLD_6844929>
##contig=<ID=SCAFFOLD_684850>
##contig=<ID=SCAFFOLD_68493>
##contig=<ID=SCAFFOLD_6849692>
##contig=<ID=SCAFFOLD_6850>
##contig=<ID=SCAFFOLD_6852702>
##contig=<ID=SCAFFOLD_6854>
##contig=<ID=SCAFFOLD_6857>
##contig=<ID=SCAFFOLD_6859>
##contig=<ID=SCAFFOLD_686>
##contig=<ID=SCAFFOLD_6861461>
##contig=<ID=SCAFFOLD_6862490>
##contig=<ID=SCAFFOLD_68646>
##contig=<ID=SCAFFOLD_68663>
##contig=<ID=SCAFFOLD_68680>
##contig=<ID=SCAFFOLD_6868633>
##contig=<ID=SCAFFOLD_6869081>
##contig=<ID=SCAFFOLD_68717>
##contig=<ID=SCAFFOLD_6873064>
##contig=<ID=SCAFFOLD_6873465>
##contig=<ID=SCAFFOLD_6875877>
##contig=<ID=SCAFFOLD_6876>
##contig=<ID=SCAFFOLD_6878>
##contig=<ID=SCAFFOLD_6887>
##contig=<ID=SCAFFOLD_6887274>
##contig=<ID=SCAFFOLD_6890>
##contig=<ID=SCAFFOLD_6890310>
##contig=<ID=SCAFFOLD_6892766>
##contig=<ID=SCAFFOLD_68967>
##contig=<ID=SCAFFOLD_6901059>
##contig=<ID=SCAFFOLD_6903716>
##contig=<ID=SCAFFOLD_6904532>
##contig=<ID=SCAFFOLD_6907762>
##contig=<ID=SCAFFOLD_690859>
##contig=<ID=SCAFFOLD_69096>
##contig=<ID=SCAFFOLD_69130>
##contig=<ID=SCAFFOLD_6916401>
##contig=<ID=SCAFFOLD_6919416>
##contig=<ID=SCAFFOLD_6920011>
##contig=<ID=SCAFFOLD_69204>
##contig=<ID=SCAFFOLD_69235>
##contig=<ID=SCAFFOLD_69244>
##contig=<ID=SCAFFOLD_692651>
##contig=<ID=SCAFFOLD_69269>
##contig=<ID=SCAFFOLD_692844>
##contig=<ID=SCAFFOLD_6931>
##contig=<ID=SCAFFOLD_6934>
##contig=<ID=SCAFFOLD_69342>
##contig=<ID=SCAFFOLD_69354>
##contig=<ID=SCAFFOLD_69363>
##contig=<ID=SCAFFOLD_6940534>
##contig=<ID=SCAFFOLD_6943495>
##contig=<ID=SCAFFOLD_69440>
##contig=<ID=SCAFFOLD_6947061>
##contig=<ID=SCAFFOLD_6947957>
##contig=<ID=SCAFFOLD_695>
##contig=<ID=SCAFFOLD_69520>
##contig=<ID=SCAFFOLD_6952496>
##contig=<ID=SCAFFOLD_69532>
##contig=<ID=SCAFFOLD_6954>
##contig=<ID=SCAFFOLD_6954624>
##contig=<ID=SCAFFOLD_6958930>
##contig=<ID=SCAFFOLD_6959187>
##contig=<ID=SCAFFOLD_6978>
##contig=<ID=SCAFFOLD_69797>
##contig=<ID=SCAFFOLD_69849>
##contig=<ID=SCAFFOLD_6986030>
##contig=<ID=SCAFFOLD_6987>
##contig=<ID=SCAFFOLD_6987603>
##contig=<ID=SCAFFOLD_69894>
##contig=<ID=SCAFFOLD_69997>
##contig=<ID=SCAFFOLD_70001>
##contig=<ID=SCAFFOLD_7004528>
##contig=<ID=SCAFFOLD_70050>
##contig=<ID=SCAFFOLD_7007415>
##contig=<ID=SCAFFOLD_7012504>
##contig=<ID=SCAFFOLD_7014865>
##contig=<ID=SCAFFOLD_70158>
##contig=<ID=SCAFFOLD_7017>
##contig=<ID=SCAFFOLD_7018717>
##contig=<ID=SCAFFOLD_70200>
##contig=<ID=SCAFFOLD_7025185>
##contig=<ID=SCAFFOLD_70265>
##contig=<ID=SCAFFOLD_70284>
##contig=<ID=SCAFFOLD_70316>
##contig=<ID=SCAFFOLD_7034>
##contig=<ID=SCAFFOLD_70358>
##contig=<ID=SCAFFOLD_7039>
##contig=<ID=SCAFFOLD_70390>
##contig=<ID=SCAFFOLD_70416>
##contig=<ID=SCAFFOLD_7046>
##contig=<ID=SCAFFOLD_70488>
##contig=<ID=SCAFFOLD_705>
##contig=<ID=SCAFFOLD_7050>
##contig=<ID=SCAFFOLD_7051>
##contig=<ID=SCAFFOLD_7051375>
##contig=<ID=SCAFFOLD_7052>
##contig=<ID=SCAFFOLD_70561>
##contig=<ID=SCAFFOLD_7059815>
##contig=<ID=SCAFFOLD_7060608>
##contig=<ID=SCAFFOLD_7064>
##contig=<ID=SCAFFOLD_70669>
##contig=<ID=SCAFFOLD_7068>
##contig=<ID=SCAFFOLD_7070097>
##contig=<ID=SCAFFOLD_70735>
##contig=<ID=SCAFFOLD_70737>
##contig=<ID=SCAFFOLD_70779>
##contig=<ID=SCAFFOLD_7080503>
##contig=<ID=SCAFFOLD_70843>
##contig=<ID=SCAFFOLD_70846>
##contig=<ID=SCAFFOLD_7087>
##contig=<ID=SCAFFOLD_70877>
##contig=<ID=SCAFFOLD_70879>
##contig=<ID=SCAFFOLD_7088610>
##contig=<ID=SCAFFOLD_7090219>
##contig=<ID=SCAFFOLD_70918>
##contig=<ID=SCAFFOLD_7099>
##contig=<ID=SCAFFOLD_70999>
##contig=<ID=SCAFFOLD_71>
##contig=<ID=SCAFFOLD_7102>
##contig=<ID=SCAFFOLD_7105081>
##contig=<ID=SCAFFOLD_7106>
##contig=<ID=SCAFFOLD_71073>
##contig=<ID=SCAFFOLD_7107707>
##contig=<ID=SCAFFOLD_71082>
##contig=<ID=SCAFFOLD_71087>
##contig=<ID=SCAFFOLD_7114284>
##contig=<ID=SCAFFOLD_7115>
##contig=<ID=SCAFFOLD_7117>
##contig=<ID=SCAFFOLD_7119558>
##contig=<ID=SCAFFOLD_7120750>
##contig=<ID=SCAFFOLD_71229>
##contig=<ID=SCAFFOLD_71244>
##contig=<ID=SCAFFOLD_71246>
##contig=<ID=SCAFFOLD_712527>
##contig=<ID=SCAFFOLD_7125327>
##contig=<ID=SCAFFOLD_7126315>
##contig=<ID=SCAFFOLD_71270>
##contig=<ID=SCAFFOLD_7134669>
##contig=<ID=SCAFFOLD_71362>
##contig=<ID=SCAFFOLD_71379>
##contig=<ID=SCAFFOLD_7138053>
##contig=<ID=SCAFFOLD_7139172>
##contig=<ID=SCAFFOLD_71394>
##contig=<ID=SCAFFOLD_71407>
##contig=<ID=SCAFFOLD_71476>
##contig=<ID=SCAFFOLD_71479>
##contig=<ID=SCAFFOLD_71482>
##contig=<ID=SCAFFOLD_7153872>
##contig=<ID=SCAFFOLD_7154>
##contig=<ID=SCAFFOLD_71546>
##contig=<ID=SCAFFOLD_7156>
##contig=<ID=SCAFFOLD_71569>
##contig=<ID=SCAFFOLD_7159965>
##contig=<ID=SCAFFOLD_71604>
##contig=<ID=SCAFFOLD_7161089>
##contig=<ID=SCAFFOLD_7163749>
##contig=<ID=SCAFFOLD_71647>
##contig=<ID=SCAFFOLD_7164870>
##contig=<ID=SCAFFOLD_71654>
##contig=<ID=SCAFFOLD_7168>
##contig=<ID=SCAFFOLD_71698>
##contig=<ID=SCAFFOLD_7171284>
##contig=<ID=SCAFFOLD_7178383>
##contig=<ID=SCAFFOLD_71790>
##contig=<ID=SCAFFOLD_7180104>
##contig=<ID=SCAFFOLD_7181750>
##contig=<ID=SCAFFOLD_7184>
##contig=<ID=SCAFFOLD_71857>
##contig=<ID=SCAFFOLD_7186412>
##contig=<ID=SCAFFOLD_71899>
##contig=<ID=SCAFFOLD_7194>
##contig=<ID=SCAFFOLD_7194907>
##contig=<ID=SCAFFOLD_71962>
##contig=<ID=SCAFFOLD_71988>
##contig=<ID=SCAFFOLD_72>
##contig=<ID=SCAFFOLD_7200254>
##contig=<ID=SCAFFOLD_72049>
##contig=<ID=SCAFFOLD_7206284>
##contig=<ID=SCAFFOLD_72063>
##contig=<ID=SCAFFOLD_72064>
##contig=<ID=SCAFFOLD_7207>
##contig=<ID=SCAFFOLD_7208>
##contig=<ID=SCAFFOLD_7213>
##contig=<ID=SCAFFOLD_72148>
##contig=<ID=SCAFFOLD_72161>
##contig=<ID=SCAFFOLD_7216324>
##contig=<ID=SCAFFOLD_7217>
##contig=<ID=SCAFFOLD_7219236>
##contig=<ID=SCAFFOLD_7220444>
##contig=<ID=SCAFFOLD_7225150>
##contig=<ID=SCAFFOLD_72266>
##contig=<ID=SCAFFOLD_72281>
##contig=<ID=SCAFFOLD_72282>
##contig=<ID=SCAFFOLD_7231>
##contig=<ID=SCAFFOLD_72318>
##contig=<ID=SCAFFOLD_7236>
##contig=<ID=SCAFFOLD_7237016>
##contig=<ID=SCAFFOLD_72386>
##contig=<ID=SCAFFOLD_72406>
##contig=<ID=SCAFFOLD_72408>
##contig=<ID=SCAFFOLD_72410>
##contig=<ID=SCAFFOLD_72416>
##contig=<ID=SCAFFOLD_7242>
##contig=<ID=SCAFFOLD_7243>
##contig=<ID=SCAFFOLD_72444>
##contig=<ID=SCAFFOLD_72456>
##contig=<ID=SCAFFOLD_7245721>
##contig=<ID=SCAFFOLD_72503>
##contig=<ID=SCAFFOLD_7255629>
##contig=<ID=SCAFFOLD_726>
##contig=<ID=SCAFFOLD_7261912>
##contig=<ID=SCAFFOLD_7262>
##contig=<ID=SCAFFOLD_7264>
##contig=<ID=SCAFFOLD_7264029>
##contig=<ID=SCAFFOLD_7268>
##contig=<ID=SCAFFOLD_72700>
##contig=<ID=SCAFFOLD_7273>
##contig=<ID=SCAFFOLD_7275830>
##contig=<ID=SCAFFOLD_72759>
##contig=<ID=SCAFFOLD_72760>
##contig=<ID=SCAFFOLD_72764>
##contig=<ID=SCAFFOLD_72771>
##contig=<ID=SCAFFOLD_72774>
##contig=<ID=SCAFFOLD_7278>
##contig=<ID=SCAFFOLD_72858>
##contig=<ID=SCAFFOLD_72913>
##contig=<ID=SCAFFOLD_72927>
##contig=<ID=SCAFFOLD_7293589>
##contig=<ID=SCAFFOLD_7295065>
##contig=<ID=SCAFFOLD_72953>
##contig=<ID=SCAFFOLD_72986>
##contig=<ID=SCAFFOLD_72992>
##contig=<ID=SCAFFOLD_73014>
##contig=<ID=SCAFFOLD_73031>
##contig=<ID=SCAFFOLD_73043>
##contig=<ID=SCAFFOLD_73075>
##contig=<ID=SCAFFOLD_7308910>
##contig=<ID=SCAFFOLD_73096>
##contig=<ID=SCAFFOLD_73162>
##contig=<ID=SCAFFOLD_7320901>
##contig=<ID=SCAFFOLD_73216>
##contig=<ID=SCAFFOLD_7323693>
##contig=<ID=SCAFFOLD_73246>
##contig=<ID=SCAFFOLD_73310>
##contig=<ID=SCAFFOLD_73318>
##contig=<ID=SCAFFOLD_7334>
##contig=<ID=SCAFFOLD_7338227>
##contig=<ID=SCAFFOLD_73399>
##contig=<ID=SCAFFOLD_7339999>
##contig=<ID=SCAFFOLD_7341226>
##contig=<ID=SCAFFOLD_7341761>
##contig=<ID=SCAFFOLD_73422>
##contig=<ID=SCAFFOLD_73436>
##contig=<ID=SCAFFOLD_734674>
##contig=<ID=SCAFFOLD_7349676>
##contig=<ID=SCAFFOLD_7354100>
##contig=<ID=SCAFFOLD_7358612>
##contig=<ID=SCAFFOLD_7358880>
##contig=<ID=SCAFFOLD_73597>
##contig=<ID=SCAFFOLD_73619>
##contig=<ID=SCAFFOLD_7371>
##contig=<ID=SCAFFOLD_73717>
##contig=<ID=SCAFFOLD_7374>
##contig=<ID=SCAFFOLD_7377044>
##contig=<ID=SCAFFOLD_7377423>
##contig=<ID=SCAFFOLD_7378065>
##contig=<ID=SCAFFOLD_7378367>
##contig=<ID=SCAFFOLD_7381>
##contig=<ID=SCAFFOLD_7382521>
##contig=<ID=SCAFFOLD_738570>
##contig=<ID=SCAFFOLD_7386228>
##contig=<ID=SCAFFOLD_73890>
##contig=<ID=SCAFFOLD_7389609>
##contig=<ID=SCAFFOLD_73961>
##contig=<ID=SCAFFOLD_7403>
##contig=<ID=SCAFFOLD_7405114>
##contig=<ID=SCAFFOLD_7411162>
##contig=<ID=SCAFFOLD_74164>
##contig=<ID=SCAFFOLD_7431350>
##contig=<ID=SCAFFOLD_7434246>
##contig=<ID=SCAFFOLD_7436231>
##contig=<ID=SCAFFOLD_74376>
##contig=<ID=SCAFFOLD_7448529>
##contig=<ID=SCAFFOLD_74490>
##contig=<ID=SCAFFOLD_7449484>
##contig=<ID=SCAFFOLD_745>
##contig=<ID=SCAFFOLD_7455>
##contig=<ID=SCAFFOLD_7460433>
##contig=<ID=SCAFFOLD_74613>
##contig=<ID=SCAFFOLD_74619>
##contig=<ID=SCAFFOLD_74641>
##contig=<ID=SCAFFOLD_7467774>
##contig=<ID=SCAFFOLD_7469>
##contig=<ID=SCAFFOLD_7471>
##contig=<ID=SCAFFOLD_7471499>
##contig=<ID=SCAFFOLD_7471720>
##contig=<ID=SCAFFOLD_7473662>
##contig=<ID=SCAFFOLD_7473980>
##contig=<ID=SCAFFOLD_7479954>
##contig=<ID=SCAFFOLD_7485509>
##contig=<ID=SCAFFOLD_7504816>
##contig=<ID=SCAFFOLD_7508427>
##contig=<ID=SCAFFOLD_751138>
##contig=<ID=SCAFFOLD_75124>
##contig=<ID=SCAFFOLD_7514260>
##contig=<ID=SCAFFOLD_7514307>
##contig=<ID=SCAFFOLD_7521788>
##contig=<ID=SCAFFOLD_75231>
##contig=<ID=SCAFFOLD_7524496>
##contig=<ID=SCAFFOLD_7527871>
##contig=<ID=SCAFFOLD_7533980>
##contig=<ID=SCAFFOLD_7534>
##contig=<ID=SCAFFOLD_75342>
##contig=<ID=SCAFFOLD_7536166>
##contig=<ID=SCAFFOLD_7540970>
##contig=<ID=SCAFFOLD_7543205>
##contig=<ID=SCAFFOLD_75444>
##contig=<ID=SCAFFOLD_7544820>
##contig=<ID=SCAFFOLD_75513>
##contig=<ID=SCAFFOLD_7555>
##contig=<ID=SCAFFOLD_7555367>
##contig=<ID=SCAFFOLD_7557>
##contig=<ID=SCAFFOLD_75586>
##contig=<ID=SCAFFOLD_7559>
##contig=<ID=SCAFFOLD_7560333>
##contig=<ID=SCAFFOLD_7560539>
##contig=<ID=SCAFFOLD_7562460>
##contig=<ID=SCAFFOLD_7565586>
##contig=<ID=SCAFFOLD_7565636>
##contig=<ID=SCAFFOLD_7569177>
##contig=<ID=SCAFFOLD_75718>
##contig=<ID=SCAFFOLD_75721>
##contig=<ID=SCAFFOLD_7572326>
##contig=<ID=SCAFFOLD_75754>
##contig=<ID=SCAFFOLD_7576059>
##contig=<ID=SCAFFOLD_7579767>
##contig=<ID=SCAFFOLD_75802>
##contig=<ID=SCAFFOLD_75822>
##contig=<ID=SCAFFOLD_7586905>
##contig=<ID=SCAFFOLD_7591296>
##contig=<ID=SCAFFOLD_7597323>
##contig=<ID=SCAFFOLD_7601052>
##contig=<ID=SCAFFOLD_7604>
##contig=<ID=SCAFFOLD_7607>
##contig=<ID=SCAFFOLD_7608>
##contig=<ID=SCAFFOLD_761112>
##contig=<ID=SCAFFOLD_7612>
##contig=<ID=SCAFFOLD_7615179>
##contig=<ID=SCAFFOLD_7615638>
##contig=<ID=SCAFFOLD_7616016>
##contig=<ID=SCAFFOLD_7621189>
##contig=<ID=SCAFFOLD_7627097>
##contig=<ID=SCAFFOLD_76332>
##contig=<ID=SCAFFOLD_7633718>
##contig=<ID=SCAFFOLD_7635>
##contig=<ID=SCAFFOLD_7637565>
##contig=<ID=SCAFFOLD_7645231>
##contig=<ID=SCAFFOLD_76494>
##contig=<ID=SCAFFOLD_765>
##contig=<ID=SCAFFOLD_7650400>
##contig=<ID=SCAFFOLD_76509>
##contig=<ID=SCAFFOLD_7652044>
##contig=<ID=SCAFFOLD_7661207>
##contig=<ID=SCAFFOLD_7662384>
##contig=<ID=SCAFFOLD_76628>
##contig=<ID=SCAFFOLD_7663>
##contig=<ID=SCAFFOLD_7667>
##contig=<ID=SCAFFOLD_7674048>
##contig=<ID=SCAFFOLD_7675>
##contig=<ID=SCAFFOLD_76770>
##contig=<ID=SCAFFOLD_767728>
##contig=<ID=SCAFFOLD_7678342>
##contig=<ID=SCAFFOLD_7681>
##contig=<ID=SCAFFOLD_7682604>
##contig=<ID=SCAFFOLD_7684137>
##contig=<ID=SCAFFOLD_7691646>
##contig=<ID=SCAFFOLD_7693>
##contig=<ID=SCAFFOLD_7694>
##contig=<ID=SCAFFOLD_7696281>
##contig=<ID=SCAFFOLD_76984>
##contig=<ID=SCAFFOLD_7703>
##contig=<ID=SCAFFOLD_77033>
##contig=<ID=SCAFFOLD_7705381>
##contig=<ID=SCAFFOLD_7709945>
##contig=<ID=SCAFFOLD_7712774>
##contig=<ID=SCAFFOLD_7713184>
##contig=<ID=SCAFFOLD_7715318>
##contig=<ID=SCAFFOLD_7719733>
##contig=<ID=SCAFFOLD_7722956>
##contig=<ID=SCAFFOLD_7725628>
##contig=<ID=SCAFFOLD_7730049>
##contig=<ID=SCAFFOLD_7735900>
##contig=<ID=SCAFFOLD_77367>
##contig=<ID=SCAFFOLD_7738>
##contig=<ID=SCAFFOLD_7739>
##contig=<ID=SCAFFOLD_77453>
##contig=<ID=SCAFFOLD_7762003>
##contig=<ID=SCAFFOLD_7763502>
##contig=<ID=SCAFFOLD_7764>
##contig=<ID=SCAFFOLD_7765145>
##contig=<ID=SCAFFOLD_7767574>
##contig=<ID=SCAFFOLD_7772111>
##contig=<ID=SCAFFOLD_7774>
##contig=<ID=SCAFFOLD_7775381>
##contig=<ID=SCAFFOLD_7775722>
##contig=<ID=SCAFFOLD_7784>
##contig=<ID=SCAFFOLD_7784829>
##contig=<ID=SCAFFOLD_77886>
##contig=<ID=SCAFFOLD_7799>
##contig=<ID=SCAFFOLD_7800>
##contig=<ID=SCAFFOLD_7801>
##contig=<ID=SCAFFOLD_7802324>
##contig=<ID=SCAFFOLD_78038>
##contig=<ID=SCAFFOLD_7806854>
##contig=<ID=SCAFFOLD_7807164>
##contig=<ID=SCAFFOLD_7809>
##contig=<ID=SCAFFOLD_78156>
##contig=<ID=SCAFFOLD_78176>
##contig=<ID=SCAFFOLD_7819>
##contig=<ID=SCAFFOLD_7820802>
##contig=<ID=SCAFFOLD_7821485>
##contig=<ID=SCAFFOLD_7823>
##contig=<ID=SCAFFOLD_7825>
##contig=<ID=SCAFFOLD_7826>
##contig=<ID=SCAFFOLD_7831406>
##contig=<ID=SCAFFOLD_7836175>
##contig=<ID=SCAFFOLD_7837>
##contig=<ID=SCAFFOLD_7844012>
##contig=<ID=SCAFFOLD_7845>
##contig=<ID=SCAFFOLD_7847425>
##contig=<ID=SCAFFOLD_784996>
##contig=<ID=SCAFFOLD_785>
##contig=<ID=SCAFFOLD_7850549>
##contig=<ID=SCAFFOLD_785382>
##contig=<ID=SCAFFOLD_7854378>
##contig=<ID=SCAFFOLD_785451>
##contig=<ID=SCAFFOLD_78569>
##contig=<ID=SCAFFOLD_7858410>
##contig=<ID=SCAFFOLD_7861688>
##contig=<ID=SCAFFOLD_786242>
##contig=<ID=SCAFFOLD_7862919>
##contig=<ID=SCAFFOLD_7863678>
##contig=<ID=SCAFFOLD_7865232>
##contig=<ID=SCAFFOLD_78710>
##contig=<ID=SCAFFOLD_7877064>
##contig=<ID=SCAFFOLD_787798>
##contig=<ID=SCAFFOLD_788>
##contig=<ID=SCAFFOLD_7880829>
##contig=<ID=SCAFFOLD_7884>
##contig=<ID=SCAFFOLD_78867>
##contig=<ID=SCAFFOLD_7889800>
##contig=<ID=SCAFFOLD_7895>
##contig=<ID=SCAFFOLD_7896>
##contig=<ID=SCAFFOLD_79>
##contig=<ID=SCAFFOLD_79018>
##contig=<ID=SCAFFOLD_7905768>
##contig=<ID=SCAFFOLD_79058>
##contig=<ID=SCAFFOLD_7906929>
##contig=<ID=SCAFFOLD_79127>
##contig=<ID=SCAFFOLD_7913094>
##contig=<ID=SCAFFOLD_79161>
##contig=<ID=SCAFFOLD_7920604>
##contig=<ID=SCAFFOLD_7924759>
##contig=<ID=SCAFFOLD_7927477>
##contig=<ID=SCAFFOLD_7927958>
##contig=<ID=SCAFFOLD_7928>
##contig=<ID=SCAFFOLD_7932697>
##contig=<ID=SCAFFOLD_7933>
##contig=<ID=SCAFFOLD_7935261>
##contig=<ID=SCAFFOLD_7938346>
##contig=<ID=SCAFFOLD_794256>
##contig=<ID=SCAFFOLD_7943627>
##contig=<ID=SCAFFOLD_7946>
##contig=<ID=SCAFFOLD_7948197>
##contig=<ID=SCAFFOLD_79485>
##contig=<ID=SCAFFOLD_7956695>
##contig=<ID=SCAFFOLD_7958753>
##contig=<ID=SCAFFOLD_7961>
##contig=<ID=SCAFFOLD_796189>
##contig=<ID=SCAFFOLD_7962805>
##contig=<ID=SCAFFOLD_7968>
##contig=<ID=SCAFFOLD_7969>
##contig=<ID=SCAFFOLD_7981>
##contig=<ID=SCAFFOLD_7983>
##contig=<ID=SCAFFOLD_79834>
##contig=<ID=SCAFFOLD_79848>
##contig=<ID=SCAFFOLD_79952>
##contig=<ID=SCAFFOLD_7997794>
##contig=<ID=SCAFFOLD_8003693>
##contig=<ID=SCAFFOLD_8006400>
##contig=<ID=SCAFFOLD_8011770>
##contig=<ID=SCAFFOLD_8019373>
##contig=<ID=SCAFFOLD_8026390>
##contig=<ID=SCAFFOLD_8030246>
##contig=<ID=SCAFFOLD_8035720>
##contig=<ID=SCAFFOLD_8045>
##contig=<ID=SCAFFOLD_8045551>
##contig=<ID=SCAFFOLD_80465>
##contig=<ID=SCAFFOLD_8047>
##contig=<ID=SCAFFOLD_80524>
##contig=<ID=SCAFFOLD_8054>
##contig=<ID=SCAFFOLD_80545>
##contig=<ID=SCAFFOLD_80617>
##contig=<ID=SCAFFOLD_8066923>
##contig=<ID=SCAFFOLD_8068815>
##contig=<ID=SCAFFOLD_80778>
##contig=<ID=SCAFFOLD_8078411>
##contig=<ID=SCAFFOLD_8081435>
##contig=<ID=SCAFFOLD_8082>
##contig=<ID=SCAFFOLD_80825>
##contig=<ID=SCAFFOLD_80826>
##contig=<ID=SCAFFOLD_8097647>
##contig=<ID=SCAFFOLD_8102894>
##contig=<ID=SCAFFOLD_8110320>
##contig=<ID=SCAFFOLD_8111>
##contig=<ID=SCAFFOLD_8112463>
##contig=<ID=SCAFFOLD_8122601>
##contig=<ID=SCAFFOLD_8123>
##contig=<ID=SCAFFOLD_8125>
##contig=<ID=SCAFFOLD_81316>
##contig=<ID=SCAFFOLD_8137963>
##contig=<ID=SCAFFOLD_8138540>
##contig=<ID=SCAFFOLD_81425>
##contig=<ID=SCAFFOLD_8144>
##contig=<ID=SCAFFOLD_8147559>
##contig=<ID=SCAFFOLD_815>
##contig=<ID=SCAFFOLD_8158236>
##contig=<ID=SCAFFOLD_8160838>
##contig=<ID=SCAFFOLD_8166>
##contig=<ID=SCAFFOLD_8173098>
##contig=<ID=SCAFFOLD_8173125>
##contig=<ID=SCAFFOLD_81772>
##contig=<ID=SCAFFOLD_8177494>
##contig=<ID=SCAFFOLD_8181554>
##contig=<ID=SCAFFOLD_8182518>
##contig=<ID=SCAFFOLD_8189398>
##contig=<ID=SCAFFOLD_8191>
##contig=<ID=SCAFFOLD_8210638>
##contig=<ID=SCAFFOLD_821425>
##contig=<ID=SCAFFOLD_8215991>
##contig=<ID=SCAFFOLD_8223>
##contig=<ID=SCAFFOLD_82234>
##contig=<ID=SCAFFOLD_8233509>
##contig=<ID=SCAFFOLD_8233864>
##contig=<ID=SCAFFOLD_82388>
##contig=<ID=SCAFFOLD_82390>
##contig=<ID=SCAFFOLD_82392>
##contig=<ID=SCAFFOLD_8241129>
##contig=<ID=SCAFFOLD_824969>
##contig=<ID=SCAFFOLD_8254350>
##contig=<ID=SCAFFOLD_8256511>
##contig=<ID=SCAFFOLD_8257464>
##contig=<ID=SCAFFOLD_8261754>
##contig=<ID=SCAFFOLD_8272>
##contig=<ID=SCAFFOLD_8274>
##contig=<ID=SCAFFOLD_8278009>
##contig=<ID=SCAFFOLD_82802>
##contig=<ID=SCAFFOLD_8286910>
##contig=<ID=SCAFFOLD_8289732>
##contig=<ID=SCAFFOLD_8291071>
##contig=<ID=SCAFFOLD_8292>
##contig=<ID=SCAFFOLD_83>
##contig=<ID=SCAFFOLD_8301>
##contig=<ID=SCAFFOLD_8301461>
##contig=<ID=SCAFFOLD_8301874>
##contig=<ID=SCAFFOLD_8303>
##contig=<ID=SCAFFOLD_830833>
##contig=<ID=SCAFFOLD_8311422>
##contig=<ID=SCAFFOLD_8312>
##contig=<ID=SCAFFOLD_831378>
##contig=<ID=SCAFFOLD_83158>
##contig=<ID=SCAFFOLD_83193>
##contig=<ID=SCAFFOLD_83225>
##contig=<ID=SCAFFOLD_8329979>
##contig=<ID=SCAFFOLD_83346>
##contig=<ID=SCAFFOLD_8334941>
##contig=<ID=SCAFFOLD_8335913>
##contig=<ID=SCAFFOLD_8336>
##contig=<ID=SCAFFOLD_83378>
##contig=<ID=SCAFFOLD_8338542>
##contig=<ID=SCAFFOLD_83408>
##contig=<ID=SCAFFOLD_8340997>
##contig=<ID=SCAFFOLD_834493>
##contig=<ID=SCAFFOLD_8346>
##contig=<ID=SCAFFOLD_83466>
##contig=<ID=SCAFFOLD_8351857>
##contig=<ID=SCAFFOLD_8354919>
##contig=<ID=SCAFFOLD_83574>
##contig=<ID=SCAFFOLD_8359946>
##contig=<ID=SCAFFOLD_83607>
##contig=<ID=SCAFFOLD_8362931>
##contig=<ID=SCAFFOLD_8368291>
##contig=<ID=SCAFFOLD_8368683>
##contig=<ID=SCAFFOLD_83731>
##contig=<ID=SCAFFOLD_8375739>
##contig=<ID=SCAFFOLD_8378253>
##contig=<ID=SCAFFOLD_8379562>
##contig=<ID=SCAFFOLD_8381979>
##contig=<ID=SCAFFOLD_83829>
##contig=<ID=SCAFFOLD_8389847>
##contig=<ID=SCAFFOLD_8392903>
##contig=<ID=SCAFFOLD_8393262>
##contig=<ID=SCAFFOLD_8401001>
##contig=<ID=SCAFFOLD_8403867>
##contig=<ID=SCAFFOLD_840425>
##contig=<ID=SCAFFOLD_84056>
##contig=<ID=SCAFFOLD_8407>
##contig=<ID=SCAFFOLD_8414>
##contig=<ID=SCAFFOLD_8416554>
##contig=<ID=SCAFFOLD_8418>
##contig=<ID=SCAFFOLD_8420168>
##contig=<ID=SCAFFOLD_84219>
##contig=<ID=SCAFFOLD_8425>
##contig=<ID=SCAFFOLD_8426526>
##contig=<ID=SCAFFOLD_8428193>
##contig=<ID=SCAFFOLD_8429391>
##contig=<ID=SCAFFOLD_84321>
##contig=<ID=SCAFFOLD_84349>
##contig=<ID=SCAFFOLD_84377>
##contig=<ID=SCAFFOLD_8441132>
##contig=<ID=SCAFFOLD_8442437>
##contig=<ID=SCAFFOLD_84437>
##contig=<ID=SCAFFOLD_8444136>
##contig=<ID=SCAFFOLD_84486>
##contig=<ID=SCAFFOLD_84498>
##contig=<ID=SCAFFOLD_8454>
##contig=<ID=SCAFFOLD_8459011>
##contig=<ID=SCAFFOLD_8459490>
##contig=<ID=SCAFFOLD_8463>
##contig=<ID=SCAFFOLD_84734>
##contig=<ID=SCAFFOLD_8474653>
##contig=<ID=SCAFFOLD_847630>
##contig=<ID=SCAFFOLD_84767>
##contig=<ID=SCAFFOLD_8477643>
##contig=<ID=SCAFFOLD_8478465>
##contig=<ID=SCAFFOLD_84815>
##contig=<ID=SCAFFOLD_84836>
##contig=<ID=SCAFFOLD_8484>
##contig=<ID=SCAFFOLD_8487>
##contig=<ID=SCAFFOLD_8489>
##contig=<ID=SCAFFOLD_8490088>
##contig=<ID=SCAFFOLD_849235>
##contig=<ID=SCAFFOLD_84947>
##contig=<ID=SCAFFOLD_84949>
##contig=<ID=SCAFFOLD_8495602>
##contig=<ID=SCAFFOLD_84957>
##contig=<ID=SCAFFOLD_8498>
##contig=<ID=SCAFFOLD_8500>
##contig=<ID=SCAFFOLD_8503>
##contig=<ID=SCAFFOLD_8503723>
##contig=<ID=SCAFFOLD_8505613>
##contig=<ID=SCAFFOLD_8507980>
##contig=<ID=SCAFFOLD_8509686>
##contig=<ID=SCAFFOLD_8510>
##contig=<ID=SCAFFOLD_8514094>
##contig=<ID=SCAFFOLD_85173>
##contig=<ID=SCAFFOLD_8517682>
##contig=<ID=SCAFFOLD_8520380>
##contig=<ID=SCAFFOLD_8521>
##contig=<ID=SCAFFOLD_8521196>
##contig=<ID=SCAFFOLD_8522>
##contig=<ID=SCAFFOLD_85232>
##contig=<ID=SCAFFOLD_8527>
##contig=<ID=SCAFFOLD_8533415>
##contig=<ID=SCAFFOLD_8535883>
##contig=<ID=SCAFFOLD_8536>
##contig=<ID=SCAFFOLD_85368>
##contig=<ID=SCAFFOLD_8536860>
##contig=<ID=SCAFFOLD_854>
##contig=<ID=SCAFFOLD_85434>
##contig=<ID=SCAFFOLD_85459>
##contig=<ID=SCAFFOLD_8547077>
##contig=<ID=SCAFFOLD_8549814>
##contig=<ID=SCAFFOLD_855>
##contig=<ID=SCAFFOLD_8550>
##contig=<ID=SCAFFOLD_8551000>
##contig=<ID=SCAFFOLD_8554233>
##contig=<ID=SCAFFOLD_8560150>
##contig=<ID=SCAFFOLD_8562282>
##contig=<ID=SCAFFOLD_8562999>
##contig=<ID=SCAFFOLD_85641>
##contig=<ID=SCAFFOLD_857>
##contig=<ID=SCAFFOLD_85845>
##contig=<ID=SCAFFOLD_858795>
##contig=<ID=SCAFFOLD_8591>
##contig=<ID=SCAFFOLD_8593871>
##contig=<ID=SCAFFOLD_85973>
##contig=<ID=SCAFFOLD_8597809>
##contig=<ID=SCAFFOLD_8598>
##contig=<ID=SCAFFOLD_859991>
##contig=<ID=SCAFFOLD_8599920>
##contig=<ID=SCAFFOLD_8601>
##contig=<ID=SCAFFOLD_860294>
##contig=<ID=SCAFFOLD_8605664>
##contig=<ID=SCAFFOLD_86098>
##contig=<ID=SCAFFOLD_86100>
##contig=<ID=SCAFFOLD_86138>
##contig=<ID=SCAFFOLD_8615709>
##contig=<ID=SCAFFOLD_8618989>
##contig=<ID=SCAFFOLD_8619871>
##contig=<ID=SCAFFOLD_8623713>
##contig=<ID=SCAFFOLD_8624224>
##contig=<ID=SCAFFOLD_8625>
##contig=<ID=SCAFFOLD_8625780>
##contig=<ID=SCAFFOLD_8628294>
##contig=<ID=SCAFFOLD_86303>
##contig=<ID=SCAFFOLD_8630959>
##contig=<ID=SCAFFOLD_8631115>
##contig=<ID=SCAFFOLD_86324>
##contig=<ID=SCAFFOLD_8635492>
##contig=<ID=SCAFFOLD_864251>
##contig=<ID=SCAFFOLD_8643235>
##contig=<ID=SCAFFOLD_8643627>
##contig=<ID=SCAFFOLD_8646672>
##contig=<ID=SCAFFOLD_8649043>
##contig=<ID=SCAFFOLD_86508>
##contig=<ID=SCAFFOLD_8652045>
##contig=<ID=SCAFFOLD_8653>
##contig=<ID=SCAFFOLD_86553>
##contig=<ID=SCAFFOLD_86583>
##contig=<ID=SCAFFOLD_86605>
##contig=<ID=SCAFFOLD_8660702>
##contig=<ID=SCAFFOLD_8663504>
##contig=<ID=SCAFFOLD_86652>
##contig=<ID=SCAFFOLD_86685>
##contig=<ID=SCAFFOLD_8671>
##contig=<ID=SCAFFOLD_8676703>
##contig=<ID=SCAFFOLD_8677>
##contig=<ID=SCAFFOLD_8678860>
##contig=<ID=SCAFFOLD_8679>
##contig=<ID=SCAFFOLD_8679746>
##contig=<ID=SCAFFOLD_86807>
##contig=<ID=SCAFFOLD_86810>
##contig=<ID=SCAFFOLD_8682>
##contig=<ID=SCAFFOLD_8684>
##contig=<ID=SCAFFOLD_86854>
##contig=<ID=SCAFFOLD_8687964>
##contig=<ID=SCAFFOLD_8695006>
##contig=<ID=SCAFFOLD_87018>
##contig=<ID=SCAFFOLD_8705>
##contig=<ID=SCAFFOLD_8711374>
##contig=<ID=SCAFFOLD_8712226>
##contig=<ID=SCAFFOLD_8712443>
##contig=<ID=SCAFFOLD_87145>
##contig=<ID=SCAFFOLD_87212>
##contig=<ID=SCAFFOLD_87246>
##contig=<ID=SCAFFOLD_87289>
##contig=<ID=SCAFFOLD_8731361>
##contig=<ID=SCAFFOLD_87348>
##contig=<ID=SCAFFOLD_8743>
##contig=<ID=SCAFFOLD_8745>
##contig=<ID=SCAFFOLD_8749555>
##contig=<ID=SCAFFOLD_8753>
##contig=<ID=SCAFFOLD_87530>
##contig=<ID=SCAFFOLD_8757496>
##contig=<ID=SCAFFOLD_8759078>
##contig=<ID=SCAFFOLD_8759079>
##contig=<ID=SCAFFOLD_87644>
##contig=<ID=SCAFFOLD_87673>
##contig=<ID=SCAFFOLD_87688>
##contig=<ID=SCAFFOLD_8770>
##contig=<ID=SCAFFOLD_8772657>
##contig=<ID=SCAFFOLD_87752>
##contig=<ID=SCAFFOLD_8775479>
##contig=<ID=SCAFFOLD_8779>
##contig=<ID=SCAFFOLD_8779231>
##contig=<ID=SCAFFOLD_8781176>
##contig=<ID=SCAFFOLD_8783285>
##contig=<ID=SCAFFOLD_87836>
##contig=<ID=SCAFFOLD_8785986>
##contig=<ID=SCAFFOLD_87866>
##contig=<ID=SCAFFOLD_8787905>
##contig=<ID=SCAFFOLD_8789278>
##contig=<ID=SCAFFOLD_87915>
##contig=<ID=SCAFFOLD_8805>
##contig=<ID=SCAFFOLD_88078>
##contig=<ID=SCAFFOLD_88119>
##contig=<ID=SCAFFOLD_88132>
##contig=<ID=SCAFFOLD_88164>
##contig=<ID=SCAFFOLD_8823>
##contig=<ID=SCAFFOLD_88253>
##contig=<ID=SCAFFOLD_8825767>
##contig=<ID=SCAFFOLD_8826>
##contig=<ID=SCAFFOLD_88335>
##contig=<ID=SCAFFOLD_8838035>
##contig=<ID=SCAFFOLD_8840141>
##contig=<ID=SCAFFOLD_88406>
##contig=<ID=SCAFFOLD_8841417>
##contig=<ID=SCAFFOLD_8842533>
##contig=<ID=SCAFFOLD_8847301>
##contig=<ID=SCAFFOLD_88502>
##contig=<ID=SCAFFOLD_88510>
##contig=<ID=SCAFFOLD_88564>
##contig=<ID=SCAFFOLD_8858>
##contig=<ID=SCAFFOLD_88629>
##contig=<ID=SCAFFOLD_8872421>
##contig=<ID=SCAFFOLD_88735>
##contig=<ID=SCAFFOLD_8874107>
##contig=<ID=SCAFFOLD_887881>
##contig=<ID=SCAFFOLD_88800>
##contig=<ID=SCAFFOLD_8883359>
##contig=<ID=SCAFFOLD_8884035>
##contig=<ID=SCAFFOLD_888764>
##contig=<ID=SCAFFOLD_8890245>
##contig=<ID=SCAFFOLD_8898853>
##contig=<ID=SCAFFOLD_8905142>
##contig=<ID=SCAFFOLD_8907393>
##contig=<ID=SCAFFOLD_89121>
##contig=<ID=SCAFFOLD_8913107>
##contig=<ID=SCAFFOLD_8914705>
##contig=<ID=SCAFFOLD_8920704>
##contig=<ID=SCAFFOLD_8922929>
##contig=<ID=SCAFFOLD_89254>
##contig=<ID=SCAFFOLD_89341>
##contig=<ID=SCAFFOLD_8936>
##contig=<ID=SCAFFOLD_8939067>
##contig=<ID=SCAFFOLD_89407>
##contig=<ID=SCAFFOLD_89429>
##contig=<ID=SCAFFOLD_89500>
##contig=<ID=SCAFFOLD_8950456>
##contig=<ID=SCAFFOLD_89523>
##contig=<ID=SCAFFOLD_89524>
##contig=<ID=SCAFFOLD_895519>
##contig=<ID=SCAFFOLD_89672>
##contig=<ID=SCAFFOLD_89678>
##contig=<ID=SCAFFOLD_8970696>
##contig=<ID=SCAFFOLD_8971557>
##contig=<ID=SCAFFOLD_8976>
##contig=<ID=SCAFFOLD_89811>
##contig=<ID=SCAFFOLD_8985>
##contig=<ID=SCAFFOLD_89859>
##contig=<ID=SCAFFOLD_8986346>
##contig=<ID=SCAFFOLD_8987>
##contig=<ID=SCAFFOLD_89908>
##contig=<ID=SCAFFOLD_8991>
##contig=<ID=SCAFFOLD_9005925>
##contig=<ID=SCAFFOLD_90066>
##contig=<ID=SCAFFOLD_90133>
##contig=<ID=SCAFFOLD_90153>
##contig=<ID=SCAFFOLD_901743>
##contig=<ID=SCAFFOLD_9020824>
##contig=<ID=SCAFFOLD_9026609>
##contig=<ID=SCAFFOLD_9029>
##contig=<ID=SCAFFOLD_9033925>
##contig=<ID=SCAFFOLD_9035405>
##contig=<ID=SCAFFOLD_9036186>
##contig=<ID=SCAFFOLD_90422>
##contig=<ID=SCAFFOLD_9043>
##contig=<ID=SCAFFOLD_9047549>
##contig=<ID=SCAFFOLD_9049144>
##contig=<ID=SCAFFOLD_9049361>
##contig=<ID=SCAFFOLD_9051044>
##contig=<ID=SCAFFOLD_9052>
##contig=<ID=SCAFFOLD_9055535>
##contig=<ID=SCAFFOLD_9056405>
##contig=<ID=SCAFFOLD_9059456>
##contig=<ID=SCAFFOLD_9063988>
##contig=<ID=SCAFFOLD_9076772>
##contig=<ID=SCAFFOLD_9078>
##contig=<ID=SCAFFOLD_9078810>
##contig=<ID=SCAFFOLD_90797>
##contig=<ID=SCAFFOLD_9087360>
##contig=<ID=SCAFFOLD_9089778>
##contig=<ID=SCAFFOLD_909415>
##contig=<ID=SCAFFOLD_90944>
##contig=<ID=SCAFFOLD_9098>
##contig=<ID=SCAFFOLD_91016>
##contig=<ID=SCAFFOLD_91028>
##contig=<ID=SCAFFOLD_91039>
##contig=<ID=SCAFFOLD_9109057>
##contig=<ID=SCAFFOLD_9111214>
##contig=<ID=SCAFFOLD_9112674>
##contig=<ID=SCAFFOLD_9113297>
##contig=<ID=SCAFFOLD_9113329>
##contig=<ID=SCAFFOLD_91152>
##contig=<ID=SCAFFOLD_9118>
##contig=<ID=SCAFFOLD_9118493>
##contig=<ID=SCAFFOLD_9122683>
##contig=<ID=SCAFFOLD_9127147>
##contig=<ID=SCAFFOLD_9128569>
##contig=<ID=SCAFFOLD_9128756>
##contig=<ID=SCAFFOLD_9133438>
##contig=<ID=SCAFFOLD_91338>
##contig=<ID=SCAFFOLD_9139>
##contig=<ID=SCAFFOLD_9141483>
##contig=<ID=SCAFFOLD_9144772>
##contig=<ID=SCAFFOLD_9147939>
##contig=<ID=SCAFFOLD_9156721>
##contig=<ID=SCAFFOLD_9157183>
##contig=<ID=SCAFFOLD_9157885>
##contig=<ID=SCAFFOLD_9160898>
##contig=<ID=SCAFFOLD_9162068>
##contig=<ID=SCAFFOLD_9162370>
##contig=<ID=SCAFFOLD_91627>
##contig=<ID=SCAFFOLD_9163007>
##contig=<ID=SCAFFOLD_9167365>
##contig=<ID=SCAFFOLD_9167888>
##contig=<ID=SCAFFOLD_9172>
##contig=<ID=SCAFFOLD_91722>
##contig=<ID=SCAFFOLD_9172707>
##contig=<ID=SCAFFOLD_9172980>
##contig=<ID=SCAFFOLD_91751>
##contig=<ID=SCAFFOLD_9177>
##contig=<ID=SCAFFOLD_9180649>
##contig=<ID=SCAFFOLD_9184>
##contig=<ID=SCAFFOLD_9188>
##contig=<ID=SCAFFOLD_91904>
##contig=<ID=SCAFFOLD_91911>
##contig=<ID=SCAFFOLD_91972>
##contig=<ID=SCAFFOLD_9197268>
##contig=<ID=SCAFFOLD_9202418>
##contig=<ID=SCAFFOLD_92046>
##contig=<ID=SCAFFOLD_9208051>
##contig=<ID=SCAFFOLD_9211>
##contig=<ID=SCAFFOLD_9211311>
##contig=<ID=SCAFFOLD_9212691>
##contig=<ID=SCAFFOLD_92131>
##contig=<ID=SCAFFOLD_9223056>
##contig=<ID=SCAFFOLD_9223698>
##contig=<ID=SCAFFOLD_92285>
##contig=<ID=SCAFFOLD_9228974>
##contig=<ID=SCAFFOLD_9234282>
##contig=<ID=SCAFFOLD_9237304>
##contig=<ID=SCAFFOLD_9238249>
##contig=<ID=SCAFFOLD_924>
##contig=<ID=SCAFFOLD_9240229>
##contig=<ID=SCAFFOLD_9243>
##contig=<ID=SCAFFOLD_9244848>
##contig=<ID=SCAFFOLD_9247220>
##contig=<ID=SCAFFOLD_9249046>
##contig=<ID=SCAFFOLD_9250353>
##contig=<ID=SCAFFOLD_92623>
##contig=<ID=SCAFFOLD_9264>
##contig=<ID=SCAFFOLD_9266490>
##contig=<ID=SCAFFOLD_9266495>
##contig=<ID=SCAFFOLD_92672>
##contig=<ID=SCAFFOLD_92684>
##contig=<ID=SCAFFOLD_9273>
##contig=<ID=SCAFFOLD_9274724>
##contig=<ID=SCAFFOLD_92762>
##contig=<ID=SCAFFOLD_9284>
##contig=<ID=SCAFFOLD_9285>
##contig=<ID=SCAFFOLD_929>
##contig=<ID=SCAFFOLD_9297197>
##contig=<ID=SCAFFOLD_929869>
##contig=<ID=SCAFFOLD_9309301>
##contig=<ID=SCAFFOLD_9309696>
##contig=<ID=SCAFFOLD_931>
##contig=<ID=SCAFFOLD_9310317>
##contig=<ID=SCAFFOLD_9312>
##contig=<ID=SCAFFOLD_93130>
##contig=<ID=SCAFFOLD_93143>
##contig=<ID=SCAFFOLD_9316046>
##contig=<ID=SCAFFOLD_9316955>
##contig=<ID=SCAFFOLD_9318938>
##contig=<ID=SCAFFOLD_93192>
##contig=<ID=SCAFFOLD_9320529>
##contig=<ID=SCAFFOLD_93246>
##contig=<ID=SCAFFOLD_9325423>
##contig=<ID=SCAFFOLD_9331>
##contig=<ID=SCAFFOLD_9332569>
##contig=<ID=SCAFFOLD_9333>
##contig=<ID=SCAFFOLD_9339>
##contig=<ID=SCAFFOLD_93407>
##contig=<ID=SCAFFOLD_9341664>
##contig=<ID=SCAFFOLD_93445>
##contig=<ID=SCAFFOLD_93452>
##contig=<ID=SCAFFOLD_9345607>
##contig=<ID=SCAFFOLD_9347517>
##contig=<ID=SCAFFOLD_93478>
##contig=<ID=SCAFFOLD_93490>
##contig=<ID=SCAFFOLD_9352>
##contig=<ID=SCAFFOLD_93537>
##contig=<ID=SCAFFOLD_9354233>
##contig=<ID=SCAFFOLD_9356>
##contig=<ID=SCAFFOLD_9357223>
##contig=<ID=SCAFFOLD_936>
##contig=<ID=SCAFFOLD_9360>
##contig=<ID=SCAFFOLD_9361386>
##contig=<ID=SCAFFOLD_936279>
##contig=<ID=SCAFFOLD_9365082>
##contig=<ID=SCAFFOLD_93671>
##contig=<ID=SCAFFOLD_93672>
##contig=<ID=SCAFFOLD_9367458>
##contig=<ID=SCAFFOLD_9371999>
##contig=<ID=SCAFFOLD_9375307>
##contig=<ID=SCAFFOLD_93776>
##contig=<ID=SCAFFOLD_9378>
##contig=<ID=SCAFFOLD_9380323>
##contig=<ID=SCAFFOLD_9383900>
##contig=<ID=SCAFFOLD_93878>
##contig=<ID=SCAFFOLD_9388739>
##contig=<ID=SCAFFOLD_9390653>
##contig=<ID=SCAFFOLD_9391514>
##contig=<ID=SCAFFOLD_93952>
##contig=<ID=SCAFFOLD_939812>
##contig=<ID=SCAFFOLD_940>
##contig=<ID=SCAFFOLD_94025>
##contig=<ID=SCAFFOLD_9405158>
##contig=<ID=SCAFFOLD_9407543>
##contig=<ID=SCAFFOLD_9410046>
##contig=<ID=SCAFFOLD_9412>
##contig=<ID=SCAFFOLD_94130>
##contig=<ID=SCAFFOLD_94145>
##contig=<ID=SCAFFOLD_94243>
##contig=<ID=SCAFFOLD_9426>
##contig=<ID=SCAFFOLD_94286>
##contig=<ID=SCAFFOLD_94306>
##contig=<ID=SCAFFOLD_94314>
##contig=<ID=SCAFFOLD_9437281>
##contig=<ID=SCAFFOLD_9437660>
##contig=<ID=SCAFFOLD_9438718>
##contig=<ID=SCAFFOLD_9442423>
##contig=<ID=SCAFFOLD_9446085>
##contig=<ID=SCAFFOLD_9447>
##contig=<ID=SCAFFOLD_9448188>
##contig=<ID=SCAFFOLD_9449>
##contig=<ID=SCAFFOLD_94502>
##contig=<ID=SCAFFOLD_94503>
##contig=<ID=SCAFFOLD_9453468>
##contig=<ID=SCAFFOLD_9458>
##contig=<ID=SCAFFOLD_945957>
##contig=<ID=SCAFFOLD_9460>
##contig=<ID=SCAFFOLD_9461149>
##contig=<ID=SCAFFOLD_9461611>
##contig=<ID=SCAFFOLD_9462>
##contig=<ID=SCAFFOLD_9465133>
##contig=<ID=SCAFFOLD_9472>
##contig=<ID=SCAFFOLD_9474170>
##contig=<ID=SCAFFOLD_94748>
##contig=<ID=SCAFFOLD_94757>
##contig=<ID=SCAFFOLD_94766>
##contig=<ID=SCAFFOLD_9483370>
##contig=<ID=SCAFFOLD_9483719>
##contig=<ID=SCAFFOLD_94866>
##contig=<ID=SCAFFOLD_94877>
##contig=<ID=SCAFFOLD_9488>
##contig=<ID=SCAFFOLD_9488083>
##contig=<ID=SCAFFOLD_9489>
##contig=<ID=SCAFFOLD_949595>
##contig=<ID=SCAFFOLD_94974>
##contig=<ID=SCAFFOLD_9498912>
##contig=<ID=SCAFFOLD_94993>
##contig=<ID=SCAFFOLD_950113>
##contig=<ID=SCAFFOLD_9501813>
##contig=<ID=SCAFFOLD_95028>
##contig=<ID=SCAFFOLD_9504>
##contig=<ID=SCAFFOLD_95052>
##contig=<ID=SCAFFOLD_95056>
##contig=<ID=SCAFFOLD_9509112>
##contig=<ID=SCAFFOLD_95098>
##contig=<ID=SCAFFOLD_95137>
##contig=<ID=SCAFFOLD_9514>
##contig=<ID=SCAFFOLD_95167>
##contig=<ID=SCAFFOLD_951814>
##contig=<ID=SCAFFOLD_952110>
##contig=<ID=SCAFFOLD_9530>
##contig=<ID=SCAFFOLD_95300>
##contig=<ID=SCAFFOLD_9535784>
##contig=<ID=SCAFFOLD_9539182>
##contig=<ID=SCAFFOLD_95430>
##contig=<ID=SCAFFOLD_9543977>
##contig=<ID=SCAFFOLD_9547414>
##contig=<ID=SCAFFOLD_95478>
##contig=<ID=SCAFFOLD_9550116>
##contig=<ID=SCAFFOLD_9553008>
##contig=<ID=SCAFFOLD_9553011>
##contig=<ID=SCAFFOLD_95531>
##contig=<ID=SCAFFOLD_9553159>
##contig=<ID=SCAFFOLD_9558>
##contig=<ID=SCAFFOLD_955977>
##contig=<ID=SCAFFOLD_9562>
##contig=<ID=SCAFFOLD_95623>
##contig=<ID=SCAFFOLD_956521>
##contig=<ID=SCAFFOLD_95763>
##contig=<ID=SCAFFOLD_958090>
##contig=<ID=SCAFFOLD_9586142>
##contig=<ID=SCAFFOLD_9587>
##contig=<ID=SCAFFOLD_9588355>
##contig=<ID=SCAFFOLD_958945>
##contig=<ID=SCAFFOLD_9592076>
##contig=<ID=SCAFFOLD_9596841>
##contig=<ID=SCAFFOLD_96023>
##contig=<ID=SCAFFOLD_9606950>
##contig=<ID=SCAFFOLD_96182>
##contig=<ID=SCAFFOLD_96186>
##contig=<ID=SCAFFOLD_962>
##contig=<ID=SCAFFOLD_9621096>
##contig=<ID=SCAFFOLD_9622281>
##contig=<ID=SCAFFOLD_96229>
##contig=<ID=SCAFFOLD_9630>
##contig=<ID=SCAFFOLD_9631444>
##contig=<ID=SCAFFOLD_9634>
##contig=<ID=SCAFFOLD_9635690>
##contig=<ID=SCAFFOLD_9636675>
##contig=<ID=SCAFFOLD_9638887>
##contig=<ID=SCAFFOLD_9639516>
##contig=<ID=SCAFFOLD_9639859>
##contig=<ID=SCAFFOLD_96406>
##contig=<ID=SCAFFOLD_96441>
##contig=<ID=SCAFFOLD_96445>
##contig=<ID=SCAFFOLD_96460>
##contig=<ID=SCAFFOLD_9648>
##contig=<ID=SCAFFOLD_9649190>
##contig=<ID=SCAFFOLD_9653396>
##contig=<ID=SCAFFOLD_96564>
##contig=<ID=SCAFFOLD_9662>
##contig=<ID=SCAFFOLD_96629>
##contig=<ID=SCAFFOLD_9668>
##contig=<ID=SCAFFOLD_9668997>
##contig=<ID=SCAFFOLD_96722>
##contig=<ID=SCAFFOLD_9672717>
##contig=<ID=SCAFFOLD_9675751>
##contig=<ID=SCAFFOLD_96760>
##contig=<ID=SCAFFOLD_9677>
##contig=<ID=SCAFFOLD_9679>
##contig=<ID=SCAFFOLD_96815>
##contig=<ID=SCAFFOLD_9682202>
##contig=<ID=SCAFFOLD_96830>
##contig=<ID=SCAFFOLD_96842>
##contig=<ID=SCAFFOLD_9684803>
##contig=<ID=SCAFFOLD_9688018>
##contig=<ID=SCAFFOLD_9691076>
##contig=<ID=SCAFFOLD_9691754>
##contig=<ID=SCAFFOLD_9692082>
##contig=<ID=SCAFFOLD_9698932>
##contig=<ID=SCAFFOLD_9699383>
##contig=<ID=SCAFFOLD_97000>
##contig=<ID=SCAFFOLD_97004>
##contig=<ID=SCAFFOLD_9700955>
##contig=<ID=SCAFFOLD_9703809>
##contig=<ID=SCAFFOLD_9703957>
##contig=<ID=SCAFFOLD_9706585>
##contig=<ID=SCAFFOLD_9712284>
##contig=<ID=SCAFFOLD_97189>
##contig=<ID=SCAFFOLD_97195>
##contig=<ID=SCAFFOLD_97205>
##contig=<ID=SCAFFOLD_97231>
##contig=<ID=SCAFFOLD_9725366>
##contig=<ID=SCAFFOLD_9728933>
##contig=<ID=SCAFFOLD_973503>
##contig=<ID=SCAFFOLD_97360>
##contig=<ID=SCAFFOLD_97391>
##contig=<ID=SCAFFOLD_9739715>
##contig=<ID=SCAFFOLD_9744>
##contig=<ID=SCAFFOLD_9744356>
##contig=<ID=SCAFFOLD_9745395>
##contig=<ID=SCAFFOLD_9750071>
##contig=<ID=SCAFFOLD_9752226>
##contig=<ID=SCAFFOLD_97528>
##contig=<ID=SCAFFOLD_975392>
##contig=<ID=SCAFFOLD_975525>
##contig=<ID=SCAFFOLD_9757272>
##contig=<ID=SCAFFOLD_97600>
##contig=<ID=SCAFFOLD_9764879>
##contig=<ID=SCAFFOLD_97687>
##contig=<ID=SCAFFOLD_97725>
##contig=<ID=SCAFFOLD_9772946>
##contig=<ID=SCAFFOLD_97731>
##contig=<ID=SCAFFOLD_9775551>
##contig=<ID=SCAFFOLD_97793>
##contig=<ID=SCAFFOLD_9782274>
##contig=<ID=SCAFFOLD_97840>
##contig=<ID=SCAFFOLD_97910>
##contig=<ID=SCAFFOLD_97916>
##contig=<ID=SCAFFOLD_9797738>
##contig=<ID=SCAFFOLD_97985>
##contig=<ID=SCAFFOLD_98055>
##contig=<ID=SCAFFOLD_9806>
##contig=<ID=SCAFFOLD_9806007>
##contig=<ID=SCAFFOLD_98081>
##contig=<ID=SCAFFOLD_9811658>
##contig=<ID=SCAFFOLD_9814>
##contig=<ID=SCAFFOLD_98195>
##contig=<ID=SCAFFOLD_9820448>
##contig=<ID=SCAFFOLD_9828532>
##contig=<ID=SCAFFOLD_98286>
##contig=<ID=SCAFFOLD_98315>
##contig=<ID=SCAFFOLD_9832>
##contig=<ID=SCAFFOLD_9832641>
##contig=<ID=SCAFFOLD_98328>
##contig=<ID=SCAFFOLD_98336>
##contig=<ID=SCAFFOLD_9835>
##contig=<ID=SCAFFOLD_9836349>
##contig=<ID=SCAFFOLD_9841714>
##contig=<ID=SCAFFOLD_9848618>
##contig=<ID=SCAFFOLD_9849>
##contig=<ID=SCAFFOLD_98514>
##contig=<ID=SCAFFOLD_98580>
##contig=<ID=SCAFFOLD_9860045>
##contig=<ID=SCAFFOLD_98601>
##contig=<ID=SCAFFOLD_9861>
##contig=<ID=SCAFFOLD_9865592>
##contig=<ID=SCAFFOLD_9865909>
##contig=<ID=SCAFFOLD_9870>
##contig=<ID=SCAFFOLD_9871956>
##contig=<ID=SCAFFOLD_98746>
##contig=<ID=SCAFFOLD_9881475>
##contig=<ID=SCAFFOLD_98817>
##contig=<ID=SCAFFOLD_9885039>
##contig=<ID=SCAFFOLD_9885353>
##contig=<ID=SCAFFOLD_9885411>
##contig=<ID=SCAFFOLD_9887510>
##contig=<ID=SCAFFOLD_9890>
##contig=<ID=SCAFFOLD_9893834>
##contig=<ID=SCAFFOLD_9896014>
##contig=<ID=SCAFFOLD_9897698>
##contig=<ID=SCAFFOLD_9902>
##contig=<ID=SCAFFOLD_9903>
##contig=<ID=SCAFFOLD_9903134>
##contig=<ID=SCAFFOLD_9904851>
##contig=<ID=SCAFFOLD_99050>
##contig=<ID=SCAFFOLD_9910003>
##contig=<ID=SCAFFOLD_9910073>
##contig=<ID=SCAFFOLD_9914768>
##contig=<ID=SCAFFOLD_9916811>
##contig=<ID=SCAFFOLD_991734>
##contig=<ID=SCAFFOLD_9928289>
##contig=<ID=SCAFFOLD_993286>
##contig=<ID=SCAFFOLD_9934888>
##contig=<ID=SCAFFOLD_99358>
##contig=<ID=SCAFFOLD_9936553>
##contig=<ID=SCAFFOLD_99410>
##contig=<ID=SCAFFOLD_99483>
##contig=<ID=SCAFFOLD_9950>
##contig=<ID=SCAFFOLD_99517>
##contig=<ID=SCAFFOLD_9951777>
##contig=<ID=SCAFFOLD_99559>
##contig=<ID=SCAFFOLD_9959621>
##contig=<ID=SCAFFOLD_996046>
##contig=<ID=SCAFFOLD_9962659>
##contig=<ID=SCAFFOLD_99627>
##contig=<ID=SCAFFOLD_9964>
##contig=<ID=SCAFFOLD_99720>
##contig=<ID=SCAFFOLD_99731>
##contig=<ID=SCAFFOLD_9973459>
##contig=<ID=SCAFFOLD_99750>
##contig=<ID=SCAFFOLD_9977>
##contig=<ID=SCAFFOLD_9977398>
##contig=<ID=SCAFFOLD_99784>
##contig=<ID=SCAFFOLD_9982516>
##contig=<ID=SCAFFOLD_9983276>
##contig=<ID=SCAFFOLD_9984901>
##contig=<ID=SCAFFOLD_9993200>
##contig=<ID=SCAFFOLD_9998>
##INFO=<ID=AC,Number=A,Type=Integer,Description="Allele count in genotypes">
##INFO=<ID=AN,Number=1,Type=Integer,Description="Total number of alleles in called genotypes">
##bcftools_viewVersion=1.7+htslib-1.7
##bcftools_viewCommand=view -S ../vcf_alt_ord/list_alt_ord.txt Imputed_reord_rffi_mapq_sort_biall.vcf.gz; Date=Tue Dec 13 10:40:53 2022
#CHROM	POS	ID	REF	ALT	QUAL	FILTER	INFO	FORMAT	G32	G28	G30	G29	G31	G33	G27	G35	G34	F19	G26	F20	F21	F23	F18	F16	F22	F25	F17	A50	D4	A51	A46	A47	A48	A49	A55	A54	A53	A52	D1	D5	D6	D3	D2	D8	D10	D7	D9	C40	C38	C36	C37	C35	C34	C32	C33	C31	G23	G25	G16	G18	G17	G20	G22	G21	G19	E34	E33	E31	E32	E35	E36	E37	E38	E39	E40	D16	D18	D22	D20	D21	D19	D23	D25	A31	F39	F38	A35	A34	A32	A38	A39	A36	A40	K44	F35	A37	F36	A33	K40	F37	K38	F40	K45	K42	K39	K41	K43	K37	F34	K36	F32	C52	C54	F33	C55	F31	C51	C53	C49	C48	C47	C46	C50	G2	G1	G4	G3	G6	G7	G5	G9	G8	G10	F47	F51	F46	F48	F54	F52	F55	E22	F49	E21	F50	F53	E16	E17	E19	E18	E23	E25	E20	K18	K17	K16	K23	K19	K24	K22	K25	C21	K21	K20	C16	C17	C23	C18	C20	C24	C22	C25	C19	A25	D39	D38	A24	A23	A22	D37	D40	A20	A21	D36	D33	A19	A17	A18	D35	D31	A16	D32	D34	K6	K7	K8	K9	K10	K11	K13	K12	K14	K15	F9	F8	F7	F10	F5	F6	F4	F3	F2	F1	D52	D56	D57	D58	D54	D55	D59	D51	D50	D53	E3	A1	A2	E9	E4	E2	E5	A3	E1	E8	E7	A8	A4	A7	E10	A6	A5
SCAFFOLD_10008448	124	3208166:61:-	C	T	.	PASS	AC=5;AF=0.012;AN=452;DP=10818;NS=210	GT	0/0	0/0	0/0	0/0	0/0	0/0	0/0	0/0	0/0	0/0	0/0	0/0	0/0	0/0	0/0	0/0	0/0	0/0	0/0	./.	0/0	0/0	0/0	0/0	0/0	0/0	0/0	0/0	0/0	0/0	0/1	0/0	0/0	0/0	0/0	0/0	0/1	0/0	0/0	./.	0/0	0/0	0/0	0/0	0/0	0/0	0/0	0/0	0/0	0/0	0/0	0/0	0/0	0/0	0/0	0/0	0/0	0/0	0/0	0/0	0/0	0/0	0/0	0/0	0/0	0/0	0/0	0/0	0/0	0/0	0/0	0/0	0/0	0/0	0/0	0/0	0/0	0/0	0/0	0/0	0/0	0/0	0/0	0/0	0/0	0/0	0/1	0/0	0/1	0/0	0/0	0/0	0/0	0/0	0/0	0/0	0/0	0/0	0/0	0/0	0/0	0/0	0/0	0/0	0/0	0/0	0/0	0/0	0/0	0/0	0/0	0/0	0/0	0/0	0/0	0/0	0/0	0/0	0/0	0/0	0/0	0/0	0/0	0/0	0/0	0/0	0/0	0/0	0/0	0/0	0/0	0/0	0/0	0/0	0/0	0/0	0/0	0/0	0/0	0/0	0/0	0/0	0/0	0/0	0/0	0/0	0/0	0/0	0/0	0/0	0/0	0/0	0/0	0/0	0/0	0/0	0/0	0/0	0/0	0/0	0/0	0/0	0/0	0/0	0/0	0/0	0/0	0/0	0/0	0/0	0/0	0/0	0/0	0/0	0/0	0/0	0/0	0/0	0/0	0/0	0/0	0/0	0/0	0/0	0/0	0/0	0/0	0/0	0/0	0/0	./.	0/0	./.	0/0	0/0	0/0	0/0	0/0	0/0	0/0	0/0	0/0	0/0	0/0	0/0	0/0	0/0	0/0	0/0	0/0	0/0	0/0	0/0	0/0	0/1	0/0	0/0	0/0	0/0	0/0	./.	0/0	0/0	0/0	0/0	0/0	0/0	0/0	0/0	0/0	0/0
SCAFFOLD_10008448	154	3208166:31:-	C	T	.	PASS	AC=7;AF=0.016;AN=452;DP=11221;NS=213	GT	0/0	0/0	0/0	0/0	0/0	0/0	0/0	0/0	0/0	0/0	0/0	0/0	0/0	0/0	0/0	0/0	0/0	0/0	0/0	./.	0/0	0/0	0/0	0/0	0/0	0/0	0/0	./.	0/0	0/0	0/1	0/0	0/0	0/0	0/0	0/0	0/1	0/0	0/0	./.	0/0	0/0	0/0	0/0	0/0	0/0	0/1	0/0	0/0	0/0	0/0	0/0	0/0	0/0	0/0	0/0	0/0	0/0	0/0	0/0	0/0	0/0	0/0	0/0	0/0	0/0	0/0	0/0	0/0	0/0	0/0	0/0	0/0	0/0	0/0	0/0	0/0	0/0	0/0	0/0	0/0	0/0	0/0	0/0	0/0	0/0	0/1	0/0	0/1	0/0	0/0	0/0	0/0	0/0	0/0	0/0	0/0	0/0	0/0	0/0	0/0	0/0	0/0	0/0	0/0	0/0	0/0	0/0	0/0	0/0	0/0	0/0	0/0	0/0	0/0	0/0	0/0	0/0	0/0	0/0	0/0	0/0	0/0	0/0	0/0	0/0	0/0	0/0	0/0	0/0	0/0	0/0	0/0	0/0	0/0	0/0	0/0	0/0	0/0	0/0	0/0	0/0	0/0	0/0	0/0	0/0	0/0	0/0	0/0	0/0	0/1	0/0	0/0	0/0	0/0	0/0	0/0	0/0	0/0	0/0	0/0	0/0	0/0	0/0	0/0	0/0	0/0	0/0	0/0	0/0	0/0	0/0	0/0	0/0	0/0	0/0	0/0	0/0	0/0	0/0	0/0	0/0	0/0	0/0	0/0	0/0	0/0	0/0	0/0	0/0	./.	0/0	0/0	0/0	0/0	0/0	0/0	0/0	0/0	0/0	0/0	0/0	0/0	0/0	0/0	0/0	0/0	0/0	0/0	0/0	0/0	0/0	0/0	0/0	0/1	0/0	0/0	0/0	0/0	0/0	./.	0/0	0/0	0/0	0/0	0/0	0/0	0/0	0/0	0/0	0/0
SCAFFOLD_10008448	178	3208166:7:-	A	G	.	PASS	AC=8;AF=0.019;AN=454;DP=11240;NS=214	GT	0/0	0/0	0/0	0/0	0/0	0/0	0/0	0/0	0/0	0/0	0/0	0/0	0/0	0/0	0/0	0/0	0/0	0/0	0/0	./.	0/0	0/0	0/0	0/0	0/0	./.	0/0	0/0	0/0	0/0	0/1	0/0	0/0	0/0	0/0	0/0	0/1	0/0	0/0	0/0	0/0	0/0	0/0	0/0	0/0	0/0	0/1	0/0	0/0	0/0	0/0	0/0	0/0	0/0	0/0	0/0	0/0	0/0	0/0	0/0	0/0	0/0	0/0	0/0	0/0	0/0	0/0	0/0	0/0	0/0	0/0	0/0	0/0	0/0	0/0	0/0	0/0	0/0	0/0	0/0	0/0	0/0	0/0	0/0	0/0	0/0	0/1	0/0	0/1	0/0	0/0	0/0	0/0	0/0	0/0	0/0	0/0	0/0	0/0	0/0	0/0	0/0	0/0	0/0	0/0	0/0	0/0	0/0	0/0	0/0	0/0	0/0	0/0	0/0	0/0	0/0	0/0	0/0	0/0	0/0	0/0	0/0	0/0	0/0	0/0	0/0	0/0	0/0	0/0	0/0	0/0	0/0	0/0	0/0	0/0	0/0	0/0	0/0	0/0	0/0	0/0	0/0	0/0	0/0	0/0	0/0	0/0	0/0	0/0	0/0	0/1	0/0	0/0	0/0	0/0	0/0	0/0	0/0	0/0	0/0	0/0	0/0	0/0	0/0	0/0	0/0	0/0	0/0	0/0	0/0	0/0	0/0	0/0	0/0	0/0	0/0	0/0	0/0	0/0	0/0	0/0	0/0	0/0	0/0	0/0	0/0	0/0	0/0	0/0	0/0	./.	0/0	./.	0/0	0/0	0/0	0/0	0/0	0/0	0/0	0/0	0/0	0/0	0/0	0/0	0/0	0/0	0/0	0/0	0/0	0/0	0/0	0/0	0/0	0/1	0/0	0/0	0/0	0/0	0/0	0/0	0/0	0/0	0/0	0/0	0/0	0/0	0/1	0/0	0/0	0/0
SCAFFOLD_10009	5037	218001:9:+	G	A	.	PASS	AC=6;AF=0.015;AN=458;DP=5206;NS=202	GT	0/0	0/0	0/0	0/0	0/0	0/0	0/0	0/0	0/0	0/0	0/0	0/0	0/0	0/0	0/0	0/0	0/0	0/0	0/0	0/0	0/0	0/0	0/0	0/0	0/0	./.	0/0	0/0	0/0	0/0	0/0	0/0	0/0	0/0	0/0	0/0	0/0	0/0	0/0	0/0	0/0	0/0	0/0	0/0	0/0	0/0	0/0	0/0	0/0	0/0	0/0	0/0	0/1	0/1	0/0	0/0	0/0	0/0	0/0	0/0	0/0	0/0	0/0	0/0	0/0	0/0	0/0	0/1	0/0	0/0	0/0	0/0	0/0	0/0	0/0	0/0	0/0	0/0	0/0	0/0	0/0	0/0	0/0	0/0	0/0	0/0	0/0	0/0	0/0	0/1	0/0	0/0	0/0	0/0	0/0	0/0	0/0	0/0	0/0	0/0	0/0	0/0	0/0	0/0	0/0	0/0	0/0	0/0	0/0	0/0	0/0	0/0	0/0	0/0	0/0	0/0	0/0	0/0	0/0	0/0	0/0	0/0	0/0	0/0	0/1	0/0	0/0	0/0	0/0	0/0	0/0	0/0	0/0	0/0	0/0	0/0	0/0	0/0	0/0	0/0	0/0	0/0	0/0	0/0	0/0	0/0	0/0	0/0	0/0	0/0	0/0	0/0	0/0	0/0	0/0	0/0	0/0	0/0	0/0	0/0	0/0	0/0	0/0	0/0	0/0	0/0	0/0	0/0	0/0	0/0	0/0	0/0	0/0	0/0	0/0	0/0	0/0	0/0	0/0	0/0	0/0	0/0	0/0	0/0	./.	0/0	0/0	0/0	0/0	0/1	0/0	0/0	0/0	0/0	0/0	0/0	0/0	0/0	0/0	0/0	0/0	0/0	0/0	0/0	0/0	0/0	0/0	0/0	0/0	0/0	0/0	0/0	0/0	0/0	0/0	0/0	0/0	0/0	0/0	0/0	0/0	0/0	0/0	0/0	0/0	0/0	0/0	0/0	0/0	0/0	0/0
SCAFFOLD_10009	5083	218001:55:+	A	T	.	PASS	AC=6;AF=0.015;AN=458;DP=5215;NS=203	GT	0/0	0/0	0/0	0/0	0/0	0/0	0/0	0/0	0/0	0/0	0/0	0/0	0/0	0/0	0/0	0/0	0/0	0/0	0/0	0/0	0/0	0/0	0/0	0/0	0/0	./.	0/0	0/0	0/0	0/0	0/0	0/0	0/0	0/0	0/0	0/0	0/0	0/0	0/0	0/0	0/0	0/0	0/0	0/0	0/0	0/0	0/0	0/0	0/0	0/0	0/0	0/0	0/1	0/1	0/0	0/0	0/0	0/0	0/0	0/0	0/0	0/0	0/0	0/0	0/0	0/0	0/0	0/1	0/0	0/0	0/0	0/0	0/0	0/0	0/0	0/0	0/0	0/0	0/0	0/0	0/0	0/0	0/0	0/0	0/0	0/0	0/0	0/0	0/0	0/1	0/0	0/0	0/0	0/0	0/0	0/0	0/0	0/0	0/0	0/0	0/0	0/0	0/0	0/0	0/0	0/0	0/0	0/0	0/0	0/0	0/0	0/0	0/0	0/0	0/0	0/0	0/0	0/0	0/0	0/0	0/0	0/0	0/0	0/0	0/1	0/0	0/0	0/0	0/0	0/0	0/0	0/0	0/0	0/0	0/0	0/0	0/0	0/0	0/0	0/0	0/0	0/0	0/0	0/0	0/0	0/0	0/0	0/0	0/0	0/0	0/0	0/0	0/0	0/0	0/0	0/0	0/0	0/0	0/0	0/0	0/0	0/0	0/0	0/0	0/0	0/0	0/0	0/0	0/0	0/0	0/0	0/0	0/0	0/0	0/0	0/0	0/0	0/0	0/0	0/0	0/0	0/0	0/0	0/0	./.	0/0	0/0	0/0	0/0	0/1	0/0	0/0	0/0	0/0	0/0	0/0	0/0	0/0	0/0	0/0	0/0	0/0	0/0	0/0	0/0	0/0	0/0	0/0	0/0	0/0	0/0	0/0	0/0	0/0	0/0	0/0	0/0	0/0	0/0	0/0	0/0	0/0	0/0	0/0	0/0	0/0	0/0	0/0	0/0	0/0	0/0
SCAFFOLD_10009	5095	218001:67:+	G	T	.	PASS	AC=20;AF=0.053;AN=454;DP=4615;NS=190	GT	0/0	0/1	0/0	0/0	0/0	0/0	0/0	0/0	0/1	0/0	0/0	0/0	0/0	0/0	0/0	0/0	0/0	0/1	0/0	0/0	0/0	0/0	0/0	0/0	0/1	./.	0/1	0/0	0/0	0/0	0/0	0/0	0/0	0/0	0/0	0/0	0/0	0/1	0/0	./.	0/0	0/0	0/0	0/0	0/0	0/0	0/0	0/0	0/0	0/0	0/1	0/0	0/0	0/0	0/1	0/0	0/0	0/0	0/0	0/0	0/0	0/0	0/0	0/0	0/0	0/0	0/0	0/0	0/0	0/0	0/0	0/0	0/1	0/0	0/1	0/0	0/0	0/1	0/0	0/0	0/0	0/0	0/0	0/0	0/0	0/0	0/0	0/0	0/0	0/0	0/0	0/0	0/0	0/0	0/0	0/0	0/0	0/0	0/0	0/0	0/0	0/0	0/0	0/1	0/0	0/0	0/1	0/0	0/0	0/0	0/0	0/0	0/0	0/0	0/0	0/0	0/0	0/0	0/0	0/0	0/0	0/0	0/0	0/0	0/0	0/0	0/1	0/0	0/1	0/0	0/0	0/0	0/0	0/0	0/0	0/0	0/0	0/0	0/0	0/0	0/0	0/0	0/0	0/0	0/0	0/0	0/0	0/0	0/0	0/0	0/0	0/0	0/0	0/0	0/0	0/0	0/0	0/0	0/0	0/0	0/0	0/1	0/0	0/0	0/1	0/0	0/0	0/0	0/0	0/0	0/0	0/0	0/0	0/0	0/0	0/0	0/0	0/0	0/0	0/0	0/0	0/0	0/0	0/0	./.	0/1	0/0	0/0	0/0	0/0	0/0	0/0	0/0	0/0	0/1	0/0	0/0	0/0	0/0	0/0	0/0	0/0	0/0	0/0	0/0	0/0	0/0	0/0	0/0	0/0	0/0	0/0	0/0	0/0	0/1	0/0	0/0	0/0	0/0	0/0	0/0	0/0	./.	0/0	0/0	0/0	0/0	0/0	0/0	0/0	0/0
SCAFFOLD_10009	5113	218001:85:+	G	T	.	PASS	AC=6;AF=0.016;AN=456;DP=4731;NS=193	GT	0/0	0/1	0/0	0/0	0/0	0/0	0/0	0/0	0/0	0/0	0/0	0/0	0/0	0/0	0/0	0/0	0/0	0/0	0/0	0/0	0/0	0/0	0/0	0/0	0/0	./.	0/0	./.	0/0	0/0	0/0	0/0	0/0	0/0	0/0	0/0	0/0	0/0	0/0	0/0	0/0	0/0	0/0	0/0	0/0	0/0	0/0	0/0	0/0	0/0	0/0	0/0	0/0	0/0	0/0	0/0	0/0	0/0	0/0	0/0	0/0	0/0	0/0	0/0	0/0	0/0	0/0	0/0	0/0	0/0	0/0	0/0	0/0	0/0	0/0	0/0	0/0	0/0	0/0	0/0	0/0	0/0	0/0	0/0	0/0	0/0	0/0	0/0	0/0	0/0	0/0	0/0	0/0	0/0	0/0	0/0	0/0	0/0	0/0	0/0	0/0	0/0	0/0	0/1	0/0	0/0	0/1	0/0	0/0	0/0	0/0	0/0	0/0	0/0	0/0	0/0	0/0	0/0	0/0	0/0	0/0	0/0	0/0	0/0	0/0	0/0	0/1	0/0	0/0	0/0	0/0	0/0	0/0	0/0	0/0	0/0	0/0	0/0	0/0	0/0	0/0	0/0	0/0	0/0	0/0	0/0	0/0	0/0	0/0	0/0	0/0	0/0	0/0	0/0	0/0	0/0	0/0	0/0	0/0	0/0	0/0	0/0	0/0	0/0	0/0	0/0	0/0	0/0	0/0	0/0	0/0	0/0	0/0	0/0	0/0	0/0	0/0	0/0	0/0	0/0	0/0	0/0	0/0	0/0	./.	0/1	0/0	0/0	0/0	0/0	0/0	0/0	0/0	0/0	0/0	0/0	0/0	0/0	0/0	0/0	0/0	0/0	0/0	0/0	0/0	0/0	0/0	0/0	0/0	0/0	0/0	0/0	0/0	0/0	0/1	0/0	0/0	0/0	0/0	0/0	0/0	0/0	0/0	0/0	0/0	0/0	0/0	0/0	0/0	0/0	0/0
SCAFFOLD_10013	81029	218098:18:+	T	G	.	PASS	AC=122;AF=0.248;AN=462;DP=38921;NS=212	GT	0/1	0/1	0/1	0/1	0/1	0/1	0/1	0/1	0/0	0/1	0/0	0/1	0/0	0/1	0/1	0/1	0/0	0/1	0/0	0/0	0/0	0/1	0/0	0/1	0/0	0/0	0/1	0/0	0/1	0/0	0/0	0/1	0/0	0/0	0/0	0/0	0/1	0/0	0/0	0/1	0/0	0/0	0/0	0/0	0/1	0/1	0/1	0/1	0/0	0/0	0/1	0/1	0/0	0/1	0/1	0/1	0/1	0/1	0/0	0/1	0/0	0/0	0/0	0/1	0/1	0/1	0/0	0/0	0/0	0/0	0/1	0/1	0/1	0/0	0/1	0/0	0/1	0/1	0/0	0/0	0/1	0/0	0/0	0/0	0/1	0/1	0/1	0/0	0/1	0/0	0/0	0/1	0/0	0/1	0/1	0/0	0/0	0/0	0/0	0/0	0/1	0/1	0/0	0/0	0/1	0/1	0/0	0/1	0/1	0/1	0/1	0/1	0/0	0/0	0/1	0/1	0/0	0/1	0/1	0/1	0/1	0/1	0/0	0/1	0/0	0/1	0/0	0/1	0/0	0/1	0/1	0/1	0/1	0/1	0/1	0/1	0/1	0/0	0/1	0/0	0/0	0/1	0/1	0/1	0/0	0/1	0/0	0/0	0/1	0/1	0/1	0/1	0/0	0/1	0/1	0/0	0/0	0/1	0/0	0/1	0/1	0/0	0/0	0/0	0/1	0/1	0/0	0/0	0/0	0/1	0/1	0/1	0/1	0/0	0/1	0/1	0/0	0/0	0/1	0/1	0/0	0/0	0/0	0/0	0/0	0/0	0/0	0/1	0/1	0/1	0/0	0/0	0/1	0/0	0/1	0/0	0/0	0/1	0/1	0/0	0/1	0/1	0/0	0/0	0/0	0/0	0/1	0/1	0/1	0/0	0/1	0/1	0/0	0/1	0/1	0/0	0/0	0/0	0/0	0/1	0/0	0/0	0/1	0/0	0/0	0/1	0/0	0/0	0/1	0/0	0/1
SCAFFOLD_10013	81050	218098:39:+	T	C	.	PASS	AC=5;AF=0.011;AN=460;DP=40638;NS=222	GT	0/0	0/0	0/0	0/0	0/0	0/0	0/0	0/0	0/0	0/0	0/0	0/0	0/0	0/0	0/0	0/0	0/0	0/0	0/0	0/1	0/0	0/0	0/0	0/0	0/0	0/0	0/0	0/0	0/0	0/0	0/0	0/0	0/0	0/0	0/0	0/0	0/0	0/0	0/0	0/0	0/0	0/0	0/0	0/0	0/0	0/0	0/0	0/0	0/0	0/0	0/0	0/0	0/0	0/0	0/0	0/0	0/0	0/0	0/0	0/0	0/0	0/0	0/0	0/0	0/0	0/0	0/0	0/0	0/0	0/0	0/0	0/0	0/0	0/0	0/0	0/0	0/0	0/0	0/0	0/0	0/0	0/0	0/0	0/0	0/0	0/0	0/0	0/0	0/0	0/0	0/0	0/0	0/0	0/0	0/0	0/0	0/0	0/0	0/0	0/1	0/0	0/0	0/0	0/0	0/0	0/0	0/0	0/0	0/0	0/0	0/0	0/0	0/0	0/0	0/0	0/0	0/1	0/0	0/0	0/0	0/0	0/0	0/0	0/0	0/1	0/0	0/0	0/0	0/0	0/0	0/0	0/0	0/0	0/0	0/0	0/0	0/0	0/0	0/0	0/0	0/0	0/0	0/0	0/0	0/0	0/0	0/0	0/0	0/0	0/0	0/0	0/0	0/0	0/0	0/0	0/0	0/0	0/0	0/0	0/0	0/0	0/0	0/0	0/0	0/0	0/0	0/0	0/0	0/0	0/0	0/0	0/0	0/0	0/0	0/0	0/0	0/0	0/1	0/0	0/0	0/0	0/0	0/0	0/0	0/0	0/0	0/0	0/0	0/0	0/0	0/0	0/0	./.	0/0	0/0	0/0	0/0	0/0	0/0	0/0	0/0	0/0	0/0	0/0	0/0	0/0	0/0	0/0	0/0	0/0	0/0	0/0	0/0	0/0	0/0	0/0	0/0	0/0	0/0	0/0	0/0	0/0	0/0	0/0	0/0	0/0	0/0	0/0	0/0	0/0	0/0
SCAFFOLD_10013	81072	218098:61:+	T	C	.	PASS	AC=12;AF=0.027;AN=460;DP=39772;NS=220	GT	0/0	0/0	0/0	0/0	0/0	0/0	0/0	0/0	0/0	0/0	0/0	0/0	0/0	0/0	0/0	0/0	0/0	0/0	0/0	0/0	0/0	0/0	0/0	0/0	0/0	0/0	0/0	0/0	0/0	0/0	0/0	0/0	0/0	0/0	0/1	0/1	0/0	0/1	0/0	0/0	0/0	0/0	0/0	0/0	0/0	0/0	0/0	0/0	0/0	0/0	0/0	0/0	0/1	0/0	0/0	0/0	0/0	0/0	0/0	0/0	0/0	0/1	0/0	0/0	0/0	0/0	0/0	0/0	0/0	0/0	0/0	0/0	0/0	0/0	0/0	0/0	0/0	0/0	0/0	0/0	0/0	0/0	0/0	0/0	0/0	0/0	0/0	0/0	0/0	0/0	0/1	0/0	0/0	0/0	0/0	0/1	0/0	0/0	0/0	0/0	0/0	0/0	0/0	0/0	0/0	0/0	0/0	0/0	0/0	0/0	0/0	0/0	0/0	0/0	0/0	0/0	0/0	0/0	0/0	0/0	0/0	0/0	0/0	0/0	0/0	0/0	0/0	0/0	0/0	0/0	0/0	0/0	0/0	0/0	0/0	0/0	0/0	0/0	0/0	0/0	0/0	0/0	0/0	0/0	0/0	0/0	0/0	0/0	0/0	0/0	0/0	0/0	0/0	0/0	0/0	0/0	0/0	0/0	0/0	0/0	0/0	0/0	0/0	0/0	0/0	0/0	0/0	0/0	0/0	0/0	0/0	0/0	0/0	0/0	0/0	0/0	0/0	0/0	0/0	0/0	0/0	0/0	0/0	0/0	0/0	0/0	0/0	0/0	0/0	0/0	0/0	0/1	./.	0/0	0/0	0/0	0/0	0/0	0/0	0/0	0/0	0/0	0/0	0/1	0/1	0/1	0/0	0/0	0/0	0/0	0/0	0/0	0/0	0/0	0/0	0/0	0/0	0/0	0/0	0/0	0/0	0/0	0/0	0/0	0/0	0/0	0/0	0/1	0/0	0/0	0/0
SCAFFOLD_100177	14370	955518:72:-	T	C	.	PASS	AC=4;AF=0.01;AN=458;DP=1831;NS=197	GT	0/0	0/0	0/0	0/0	0/0	0/0	0/0	0/0	0/0	0/0	0/0	0/0	0/0	0/0	0/0	0/0	0/0	0/0	0/0	./.	0/0	0/0	0/0	0/0	0/0	0/0	0/0	0/0	0/0	0/0	0/0	0/0	0/0	0/0	0/0	0/0	0/0	0/0	0/0	0/0	0/0	0/0	0/0	0/0	0/0	0/0	0/0	0/0	0/0	./.	0/0	0/0	0/0	0/0	0/0	0/0	0/0	0/0	0/0	0/0	0/0	0/0	0/0	0/0	0/0	0/0	0/0	0/0	0/0	0/0	0/0	0/0	0/0	0/0	0/0	0/0	0/0	0/0	0/0	0/0	0/0	0/0	0/0	0/0	0/0	0/0	0/0	0/0	0/0	0/0	0/0	0/0	0/0	0/0	0/0	0/0	0/0	0/0	0/0	0/0	0/0	0/0	0/0	0/0	0/0	0/0	0/0	0/0	0/0	0/0	0/0	0/0	0/0	0/0	0/0	0/0	0/0	0/0	0/0	0/0	0/0	0/0	0/0	0/0	0/0	0/0	0/0	0/0	0/0	0/0	0/0	0/0	0/0	0/0	0/0	0/0	0/0	0/0	0/0	0/0	0/0	1/1	0/0	0/0	0/0	0/0	0/0	0/0	0/0	0/0	0/0	0/0	0/0	0/0	0/0	0/0	0/0	0/0	0/0	0/0	0/0	0/0	0/0	0/0	0/0	0/0	0/0	0/0	0/0	0/0	0/0	0/0	0/0	0/0	0/0	0/0	0/0	0/0	0/0	0/0	0/0	0/0	0/0	0/0	0/0	0/0	0/0	0/0	0/0	0/0	0/0	0/0	0/0	0/0	0/0	0/0	0/0	0/0	0/0	0/0	0/0	0/0	0/0	0/0	0/0	0/0	0/0	0/0	0/0	1/1	0/0	0/0	0/0	0/0	0/0	0/0	0/0	0/0	0/0	0/0	0/0	0/0	0/0	0/0	0/0	0/0	0/0	0/0	0/0	0/0	0/0
SCAFFOLD_100177	14373	955518:69:-	G	C	.	PASS	AC=8;AF=0.021;AN=458;DP=1719;NS=194	GT	0/0	0/0	0/0	0/0	0/0	0/0	0/0	0/0	0/0	0/0	0/0	0/0	0/0	0/0	0/0	0/0	0/0	0/0	0/0	0/0	0/0	0/0	0/0	0/0	0/0	0/0	0/0	0/0	0/0	0/0	0/0	0/0	0/0	0/0	0/0	0/0	0/0	0/0	0/0	0/0	0/0	0/0	0/0	1/1	0/0	0/1	0/0	0/0	0/1	0/0	0/0	0/0	0/0	0/0	0/0	0/0	0/0	0/0	0/0	0/0	0/0	0/0	0/0	0/0	0/0	0/0	0/0	0/0	0/0	0/0	0/0	0/1	0/1	0/0	0/0	0/0	0/0	0/0	0/0	0/0	0/0	0/0	0/0	0/0	0/0	0/0	0/0	0/0	0/0	0/0	0/0	0/0	0/0	0/0	0/0	0/0	0/0	0/0	0/0	0/0	0/0	0/0	0/0	0/0	0/0	0/0	0/0	0/0	0/0	0/0	0/0	0/0	0/0	0/0	0/0	0/0	0/0	0/1	0/0	0/0	0/0	0/0	0/0	0/0	0/0	0/0	0/0	0/0	0/0	0/0	0/0	0/0	0/0	0/0	0/0	0/0	0/0	0/0	0/0	0/0	0/0	0/0	0/0	0/0	0/0	0/0	0/0	0/0	0/0	0/0	0/0	0/0	0/0	0/0	0/0	0/0	0/0	0/0	0/0	0/0	0/0	0/0	0/0	0/0	0/0	0/0	0/0	0/1	0/0	0/0	0/0	0/0	0/0	0/0	0/0	0/0	0/0	0/0	0/0	0/0	0/0	0/0	0/0	0/0	./.	0/0	0/0	0/0	0/0	0/0	0/0	0/0	./.	0/0	0/0	0/0	0/0	0/0	0/0	0/0	0/0	0/0	0/0	0/0	0/0	0/0	0/0	0/0	0/0	0/0	0/0	0/0	0/0	0/0	0/0	0/0	0/0	0/0	0/0	0/0	0/0	0/0	0/0	0/0	0/0	0/0	0/0	0/0	0/0	0/0	0/0
SCAFFOLD_100177	14408	955518:34:-	C	T	.	PASS	AC=6;AF=0.016;AN=446;DP=1747;NS=190	GT	0/0	0/0	0/0	0/0	0/0	0/0	0/0	0/0	0/0	0/0	0/0	0/0	0/0	0/0	0/0	0/0	0/0	0/0	0/0	./.	0/0	0/0	0/0	0/0	0/0	0/0	0/0	./.	0/0	0/0	0/0	0/0	0/0	0/0	0/0	0/0	0/0	0/0	0/0	0/0	0/0	0/0	0/0	0/0	0/0	0/0	0/0	0/0	0/0	0/0	0/0	0/0	0/0	0/1	0/0	0/0	0/0	1/1	0/0	0/0	0/0	0/0	0/0	0/0	0/0	0/0	0/0	0/0	0/0	0/0	0/0	0/0	0/0	0/0	0/0	0/0	0/0	0/0	0/0	0/0	0/0	0/0	0/0	0/0	0/0	0/0	0/0	0/0	0/0	0/0	0/0	0/0	0/0	0/0	0/0	0/0	./.	0/0	0/0	0/0	0/0	0/0	0/0	0/0	0/0	0/0	0/0	0/0	0/0	0/0	0/0	0/0	0/0	0/1	0/0	0/0	0/0	0/0	0/0	0/0	0/0	0/0	0/0	0/0	0/0	0/0	0/0	0/0	0/0	0/0	0/0	0/0	0/0	0/0	0/0	0/0	0/0	0/0	0/0	0/0	0/0	0/0	0/0	0/0	0/0	0/0	0/0	0/0	0/0	0/0	0/0	0/0	0/0	0/0	0/0	0/0	0/0	0/0	./.	0/0	0/0	0/0	0/0	0/0	0/0	0/0	0/0	0/0	0/0	0/0	0/0	0/0	0/0	0/0	0/0	0/0	0/0	0/0	0/0	0/0	0/0	0/0	0/0	0/0	./.	0/0	0/0	0/0	0/0	0/0	0/0	0/0	./.	0/0	0/0	0/1	0/0	0/0	0/0	0/0	0/0	0/0	0/0	0/0	0/0	0/0	0/0	0/0	0/0	0/0	0/0	0/1	0/0	0/0	0/0	0/0	0/0	0/0	0/0	0/0	./.	0/0	./.	0/0	0/0	0/0	0/0	0/0	0/0	0/0	0/0
SCAFFOLD_100177	14418	955518:24:-	A	G	.	PASS	AC=5;AF=0.013;AN=448;DP=1815;NS=192	GT	0/0	0/0	0/0	0/0	0/0	0/0	0/0	0/0	0/0	0/0	0/0	0/0	0/0	0/0	0/0	0/0	0/0	0/0	0/0	./.	0/0	0/0	0/0	0/0	0/0	0/0	0/0	./.	0/0	0/0	0/0	0/0	0/0	0/0	0/0	0/0	0/0	0/0	0/0	0/0	0/0	0/0	0/0	0/0	0/0	0/0	0/0	0/0	0/0	0/0	0/1	0/0	0/1	0/0	0/0	0/0	0/0	0/0	0/0	0/0	0/0	0/0	0/0	0/0	0/0	0/0	0/0	0/0	0/0	0/0	0/0	0/0	0/0	0/0	0/0	0/0	0/0	0/0	0/0	0/0	0/0	0/0	0/0	0/0	0/0	0/0	0/0	0/0	0/0	0/0	0/1	0/0	0/0	0/0	0/0	0/0	0/0	0/0	0/0	0/0	0/0	0/0	0/0	0/0	0/0	0/0	0/0	0/0	0/0	0/1	0/0	0/0	0/0	0/0	0/0	0/0	0/0	0/0	0/0	0/0	0/0	0/0	0/0	0/0	0/0	0/0	0/0	0/1	0/0	0/0	0/0	0/0	0/0	0/0	0/0	0/0	0/0	0/0	0/0	0/0	0/0	0/0	0/0	0/0	0/0	0/0	0/0	0/0	0/0	0/0	0/0	0/0	0/0	0/0	0/0	0/0	0/0	0/0	./.	0/0	0/0	0/0	0/0	0/0	0/0	0/0	0/0	0/0	0/0	0/0	0/0	0/0	0/0	0/0	0/0	0/0	0/0	0/0	0/0	0/0	0/0	0/0	0/0	0/0	./.	0/0	0/0	0/0	0/0	0/0	0/0	0/0	./.	0/0	0/0	0/0	0/0	0/0	0/0	0/0	0/0	0/0	0/0	0/0	0/0	0/0	0/0	0/0	0/0	0/0	0/0	0/0	0/0	0/0	0/0	0/0	0/0	0/0	0/0	0/0	./.	0/0	./.	0/0	0/0	0/0	0/0	0/0	0/0	0/0	0/0
SCAFFOLD_100177	14463	955517:26:+	A	T	.	PASS	AC=8;AF=0.021;AN=454;DP=2066;NS=195	GT	0/0	0/0	0/0	0/0	0/0	0/0	0/0	0/0	0/0	0/0	0/0	0/0	0/0	0/0	0/0	0/0	0/0	0/0	0/1	./.	0/0	0/0	0/0	0/0	0/0	0/0	0/0	0/0	0/0	0/0	0/0	0/0	0/0	0/0	0/0	0/0	0/0	0/0	0/1	./.	0/0	0/0	0/0	0/0	0/0	0/0	0/0	0/0	0/0	./.	0/0	0/0	0/0	0/0	0/0	0/0	0/0	0/1	0/0	0/0	0/0	0/0	0/0	0/0	0/0	0/0	0/0	0/0	0/0	0/0	0/0	0/0	0/0	0/0	0/0	0/0	0/0	0/0	0/0	0/0	0/0	0/0	0/0	0/0	0/0	0/0	0/0	0/0	0/0	0/0	0/0	0/0	0/0	0/0	0/0	0/0	0/0	0/0	0/0	0/0	0/0	0/0	0/0	0/0	0/0	0/1	0/0	0/0	0/0	0/0	0/0	0/0	0/0	0/0	0/0	0/0	0/0	0/0	0/0	0/0	0/0	0/0	0/0	0/0	0/0	0/0	0/0	0/0	0/0	0/0	0/0	0/0	0/0	0/0	0/0	0/0	0/0	0/0	0/0	0/0	0/0	0/0	0/0	0/0	0/0	0/0	0/0	0/0	0/0	0/0	0/0	0/0	0/0	0/0	0/0	0/0	0/0	0/0	0/0	0/0	0/0	0/0	0/1	1/1	0/0	0/0	0/0	0/0	0/0	0/0	0/0	0/0	0/0	0/0	0/0	0/0	0/1	0/0	0/0	0/0	0/0	0/0	0/0	0/0	0/0	0/0	0/0	0/0	0/0	0/0	0/0	0/0	0/0	0/0	0/0	0/0	0/0	0/0	0/0	0/0	0/0	0/0	0/0	0/0	0/0	0/0	0/0	0/0	0/0	0/0	0/0	0/0	0/0	0/0	0/0	0/0	0/0	0/0	0/0	0/0	0/0	0/0	./.	0/0	0/0	0/0	0/0	0/0	0/0	0/0	0/0
SCAFFOLD_100177	14474	955517:37:+	T	G	.	PASS	AC=4;AF=0.01;AN=454;DP=2067;NS=199	GT	0/0	0/0	0/0	0/0	0/0	0/0	0/0	0/0	0/0	0/0	0/0	0/0	0/0	0/0	0/0	0/0	0/0	0/0	0/0	./.	0/0	0/0	0/0	0/0	0/0	./.	0/0	0/0	0/1	0/0	0/0	0/0	0/0	0/0	0/0	0/0	0/0	0/0	0/0	./.	0/0	0/0	0/0	0/0	0/0	0/0	0/0	0/0	0/0	0/0	0/0	0/0	0/0	0/0	0/0	0/0	0/0	0/0	0/0	0/1	0/0	0/0	0/0	0/0	0/0	0/0	0/0	0/0	0/0	0/0	0/0	0/0	0/0	0/0	0/0	0/0	0/0	0/0	0/0	0/0	0/0	0/0	0/0	0/0	0/0	0/0	0/0	0/0	0/0	0/0	0/0	0/0	0/0	0/0	0/0	0/0	0/0	0/0	0/0	0/0	0/0	0/0	0/0	0/0	0/0	0/0	0/0	0/0	0/0	0/0	0/0	0/0	0/0	0/0	0/0	0/0	0/0	0/0	0/0	0/0	0/0	0/0	0/0	0/0	0/0	0/0	0/0	0/0	0/0	0/1	0/0	0/0	0/0	0/0	0/0	0/0	0/0	0/0	0/0	0/0	0/0	0/0	0/0	0/0	0/0	0/0	0/0	0/0	0/0	0/0	0/0	0/0	0/0	0/0	0/0	0/0	0/0	0/0	0/0	0/0	0/0	0/0	0/0	0/0	0/0	0/0	0/0	0/0	0/0	0/0	0/0	0/0	0/0	0/0	0/0	0/0	0/0	0/0	0/0	0/0	0/0	0/0	0/0	0/0	0/0	0/0	0/0	0/0	0/0	0/0	0/0	0/0	0/0	0/0	0/0	0/0	0/0	0/0	0/0	0/0	0/0	0/0	0/0	0/0	0/0	0/0	0/0	0/1	0/0	0/0	0/0	0/0	0/0	0/0	0/0	0/0	0/0	0/0	0/0	0/0	0/0	0/0	./.	0/0	0/0	0/0	0/0	0/0	0/0	0/0	0/0
SCAFFOLD_10019	39820	218249:84:-	A	C	.	PASS	AC=6;AF=0.015;AN=456;DP=1240;NS=205	GT	0/0	0/0	0/0	0/0	0/0	0/0	0/0	0/0	0/0	0/0	0/0	0/0	0/0	0/0	0/1	0/0	0/0	0/0	0/0	./.	0/0	0/0	0/0	0/0	0/0	./.	0/0	0/0	0/0	0/0	0/0	0/0	0/0	0/0	0/0	0/0	0/0	0/0	0/0	0/0	0/0	0/0	0/0	0/0	0/0	0/0	0/0	0/0	0/0	0/0	0/0	0/0	0/0	0/0	0/0	0/0	0/0	0/0	0/0	0/1	0/0	0/0	0/0	0/0	0/0	0/0	0/0	0/0	0/0	0/0	0/0	0/0	0/0	0/0	0/0	0/0	0/0	0/0	0/0	0/0	0/0	0/0	0/0	0/0	0/0	0/0	0/0	0/0	0/0	0/0	0/0	0/0	0/0	0/1	0/0	0/0	0/0	0/0	0/0	0/0	0/0	0/0	0/0	0/0	0/0	0/0	0/0	0/0	0/0	0/0	0/0	0/0	0/0	0/0	0/0	0/0	0/0	0/0	0/0	0/0	0/0	0/0	0/0	0/0	0/1	0/0	0/0	0/0	0/0	0/0	0/0	0/0	0/0	0/0	0/0	0/0	0/0	0/0	0/0	0/0	0/0	0/0	0/0	0/0	0/0	0/0	0/0	0/0	0/0	0/0	0/0	0/0	0/0	0/0	0/0	0/0	0/0	0/0	0/0	0/0	0/0	0/0	0/0	0/0	0/0	0/0	0/0	0/0	0/0	0/0	0/0	0/0	0/0	0/0	0/0	0/0	0/0	0/0	0/0	0/0	0/0	0/0	0/0	0/0	0/0	0/0	0/0	0/0	0/0	0/0	0/0	0/0	./.	0/0	0/0	0/0	0/0	0/0	0/1	0/0	0/0	0/0	0/0	0/0	0/0	0/0	0/0	0/0	0/0	0/0	0/0	0/0	0/0	0/1	0/0	0/0	0/0	0/0	0/0	0/0	0/0	0/0	0/0	0/0	0/0	0/0	0/0	0/0	0/0	0/0	0/0
SCAFFOLD_100210	170	955643:46:-	C	T	.	PASS	AC=30;AF=0.073;AN=450;DP=3194;NS=205	GT	0/1	0/0	0/0	0/1	0/0	0/0	0/1	0/0	0/0	0/0	0/1	0/0	0/0	0/0	0/0	0/0	0/0	0/1	0/0	0/0	0/0	0/0	0/0	0/0	0/0	./.	0/0	./.	0/0	0/0	0/0	0/0	0/0	0/0	0/0	0/0	0/0	0/0	0/0	0/0	0/0	0/0	0/0	0/0	0/0	1/1	0/0	0/0	1/1	./.	0/1	1/1	0/1	0/0	0/1	0/1	0/1	0/0	0/0	0/0	0/0	0/0	0/0	0/0	0/0	0/0	0/0	0/0	0/0	0/0	0/0	0/0	0/0	0/0	0/0	0/0	0/0	0/0	0/0	0/0	0/0	0/0	0/0	0/1	0/0	0/0	0/1	0/0	0/0	0/0	0/0	0/0	0/0	0/0	0/0	0/0	0/0	0/0	0/0	0/0	0/0	0/0	0/0	0/0	0/0	0/0	0/0	0/0	0/0	0/1	0/0	0/0	0/0	0/0	0/1	0/0	0/0	0/1	0/0	0/0	0/1	0/1	0/1	0/0	1/1	0/0	0/0	0/0	0/0	0/0	0/0	0/0	0/0	0/0	0/0	0/0	0/0	0/0	0/0	0/0	0/0	0/0	0/0	0/0	0/0	0/0	0/0	0/0	0/0	0/0	0/0	0/1	0/0	0/0	0/0	0/0	0/0	0/0	./.	0/0	0/0	0/0	0/0	0/0	0/0	0/0	0/0	0/1	0/0	0/0	0/0	0/0	0/0	0/0	0/0	0/0	./.	0/0	0/0	0/0	0/0	0/0	0/0	0/0	0/0	0/0	0/1	0/0	0/0	0/0	0/0	0/0	./.	0/0	0/1	0/0	0/0	0/0	0/0	0/0	0/0	0/0	0/0	0/0	0/0	0/0	0/0	0/0	0/0	0/0	0/0	0/0	0/0	0/0	0/0	0/0	0/0	0/0	0/0	0/0	0/0	0/0	0/0	0/0	0/0	0/0	0/0	0/0	0/0	0/0	0/0
SCAFFOLD_10022534	317	3208739:29:-	G	A	.	PASS	AC=4;AF=0.01;AN=456;DP=2188;NS=199	GT	0/0	0/0	0/0	0/0	0/0	0/0	0/0	0/0	0/0	0/0	0/0	0/0	0/0	0/0	0/0	0/0	0/0	0/0	0/0	0/0	0/0	0/0	0/0	0/0	0/0	./.	0/0	0/0	0/0	0/0	0/0	0/0	0/0	0/0	0/0	0/0	0/0	0/0	0/0	0/0	0/0	0/0	0/0	0/0	0/0	0/0	0/0	0/0	0/0	0/0	0/0	0/0	0/0	0/0	0/0	0/0	0/0	0/0	0/0	0/0	0/0	0/0	0/0	0/0	0/0	0/0	0/0	0/0	0/0	0/0	0/0	0/0	0/0	0/0	0/0	0/0	0/0	0/0	0/0	0/0	0/0	0/0	0/0	0/0	0/0	0/0	0/0	0/0	0/0	0/0	0/0	0/0	0/0	0/0	0/0	0/0	0/0	0/0	0/0	0/0	0/0	0/0	0/0	0/0	0/0	0/0	0/0	0/0	0/1	0/0	0/1	0/1	0/0	0/0	0/0	0/0	0/0	0/0	0/0	0/0	0/0	0/0	0/0	0/0	0/0	0/0	0/0	0/0	0/0	0/0	0/1	0/0	0/0	0/0	0/0	0/0	0/0	0/0	0/0	0/0	0/0	0/0	0/0	0/0	0/0	0/0	0/0	0/0	0/0	0/0	0/0	0/0	0/0	0/0	0/0	0/0	0/0	0/0	./.	0/0	0/0	0/0	0/0	0/0	0/0	0/0	0/0	0/0	0/0	0/0	0/0	0/0	0/0	0/0	0/0	0/0	./.	0/0	0/0	0/0	0/0	0/0	0/0	0/0	0/0	0/0	0/0	0/0	0/0	0/0	0/0	0/0	0/0	0/0	0/0	0/0	0/0	0/0	0/0	0/0	0/0	0/0	0/0	0/0	0/0	0/0	0/0	0/0	0/0	0/0	0/0	0/0	0/0	0/0	0/0	0/0	0/0	0/0	0/0	0/0	0/0	0/0	0/0	0/0	0/0	0/0	0/0	0/0	0/0	0/0	0/0
SCAFFOLD_10022795	134	3208749:41:+	A	C	.	PASS	AC=4;AF=0.01;AN=448;DP=2701;NS=197	GT	0/0	0/0	0/0	0/0	0/0	0/0	0/0	0/0	0/0	0/0	0/0	0/0	0/0	0/0	0/0	0/0	0/0	0/0	0/0	./.	0/0	0/0	0/0	0/0	0/0	./.	0/0	./.	0/0	0/0	0/0	0/0	0/0	0/0	0/0	0/0	0/0	0/0	0/0	0/0	0/0	0/0	0/0	0/0	0/0	0/0	0/0	0/0	0/0	0/0	0/0	0/0	0/0	0/1	0/0	0/0	0/0	0/0	0/0	0/0	0/0	0/0	0/0	0/0	0/0	0/0	0/0	0/0	0/0	0/0	0/0	0/0	0/0	0/0	0/0	0/0	0/0	0/0	0/0	0/0	0/0	0/0	0/0	0/0	0/0	0/0	0/0	0/0	0/0	0/0	0/0	0/0	0/0	0/0	0/0	0/1	0/0	0/0	0/0	0/0	0/0	0/1	0/0	0/0	0/0	0/0	0/0	0/0	0/0	0/0	0/0	0/0	0/0	0/0	0/0	0/0	0/0	0/0	0/0	0/0	0/0	0/0	0/0	0/0	0/0	0/0	0/0	0/0	0/0	0/0	0/0	0/0	0/0	0/0	0/0	0/0	0/0	0/0	0/0	0/0	0/0	0/0	0/0	0/0	0/0	0/0	0/0	0/0	0/0	0/0	0/0	0/0	0/0	0/0	0/0	0/0	0/0	0/0	0/0	0/0	0/0	0/0	0/0	0/0	0/0	0/0	0/0	0/0	0/0	0/0	0/0	0/0	0/0	0/0	0/0	0/0	0/0	0/0	0/0	0/0	0/0	0/0	0/0	0/0	./.	0/0	0/1	0/0	0/0	0/0	0/0	0/0	./.	0/0	0/0	0/0	0/0	0/0	0/0	0/0	0/0	0/0	0/0	0/0	0/0	0/0	0/0	0/0	0/0	0/0	0/0	0/0	0/0	0/0	0/0	0/0	0/0	0/0	0/0	0/0	./.	0/0	./.	0/0	0/0	0/0	0/0	0/0	0/0	0/0	0/0
SCAFFOLD_10022795	158	3208749:65:+	C	T	.	PASS	AC=4;AF=0.01;AN=454;DP=2672;NS=194	GT	0/0	0/0	0/0	0/0	0/0	0/0	0/0	0/0	0/0	0/0	0/0	0/0	0/0	0/0	0/0	0/0	0/0	0/0	0/0	./.	0/0	0/0	0/0	0/0	0/0	0/0	0/0	0/0	0/0	0/0	0/0	0/0	0/0	0/0	0/0	0/0	0/0	0/0	0/1	0/0	0/0	0/0	0/0	0/0	0/0	0/0	0/0	0/0	0/0	0/0	0/0	0/0	0/0	0/0	0/0	0/0	0/0	0/0	0/0	0/0	0/0	0/0	0/0	0/0	0/0	0/0	0/0	0/0	0/0	0/0	0/1	0/0	0/0	0/0	0/0	0/0	0/0	0/0	0/0	0/0	0/0	0/0	0/0	0/0	0/0	0/0	0/0	0/0	0/0	0/0	0/0	0/0	0/0	0/0	0/0	0/0	0/0	0/0	0/0	0/0	0/0	0/0	0/0	0/0	0/0	0/0	0/0	0/0	0/0	0/0	0/0	0/0	0/0	0/0	0/0	0/0	0/0	0/0	0/0	0/0	0/0	0/0	0/0	0/0	0/0	0/1	0/0	0/0	0/0	0/0	0/0	0/0	0/0	0/0	0/0	0/0	0/0	0/0	0/1	0/0	0/0	0/0	0/0	0/0	0/0	0/0	0/0	0/0	0/0	0/0	0/0	0/0	0/0	0/0	0/0	0/0	0/0	0/0	0/0	0/0	0/0	0/0	0/0	0/0	0/0	0/0	0/0	0/0	0/0	0/0	0/0	0/0	0/0	0/0	0/0	0/0	0/0	0/0	0/0	0/0	0/0	0/0	0/0	0/0	./.	0/0	0/0	0/0	0/0	0/0	0/0	0/0	./.	0/0	0/0	0/0	0/0	0/0	0/0	0/0	0/0	0/0	0/0	0/0	0/0	0/0	0/0	0/0	0/0	0/0	0/0	0/0	0/0	0/0	0/0	0/0	0/0	0/0	0/0	0/0	0/0	0/0	./.	0/0	0/0	0/0	0/0	0/0	0/0	0/0	0/0
SCAFFOLD_10022984	214	3208757:18:-	C	A	.	PASS	AC=9;AF=0.022;AN=452;DP=4279;NS=204	GT	0/0	0/0	0/0	0/0	0/0	0/0	0/0	0/0	0/0	0/0	0/0	0/0	0/0	0/1	0/0	0/0	0/0	0/0	0/0	./.	0/0	0/1	0/0	0/0	0/0	./.	0/0	0/1	0/0	0/0	0/0	0/0	0/0	0/0	0/0	0/0	0/0	0/0	0/0	./.	0/0	0/0	0/0	0/0	0/0	0/0	0/0	0/0	0/0	0/0	0/0	0/0	0/0	0/0	0/0	0/0	0/0	0/0	0/0	0/0	0/0	0/0	0/0	0/0	0/0	0/0	0/0	0/0	0/0	0/0	0/0	0/0	0/0	0/0	0/0	0/1	0/0	0/0	0/0	0/0	0/0	0/0	0/0	0/0	0/0	0/0	0/0	0/0	0/0	0/0	0/0	0/0	0/0	0/0	0/0	0/0	0/0	0/0	0/0	0/0	0/0	0/0	0/0	0/0	0/1	0/0	0/0	0/0	0/0	0/0	0/0	0/1	0/0	0/0	0/0	0/0	0/0	0/0	0/0	0/0	0/1	0/0	0/0	0/0	0/0	0/0	0/0	0/0	0/0	0/0	0/0	0/0	0/0	0/0	0/0	0/1	0/0	0/0	0/0	0/0	0/0	0/0	0/0	0/0	0/0	0/0	0/0	0/0	0/0	0/1	0/0	0/0	0/0	0/0	0/0	0/0	0/0	0/0	0/0	0/0	0/0	0/0	0/0	0/0	0/0	0/0	0/0	0/0	0/0	0/0	0/0	0/0	0/0	0/0	0/0	0/0	./.	0/0	0/0	0/0	0/0	0/0	0/0	0/0	0/0	0/0	0/0	0/0	0/0	0/0	0/0	0/0	./.	0/0	0/0	0/0	0/0	0/0	0/0	0/0	0/0	0/0	0/0	0/0	0/0	0/0	0/0	0/0	0/0	0/0	0/0	0/0	0/0	0/0	0/0	0/0	0/0	0/0	0/0	0/0	0/0	0/0	0/0	0/0	0/0	0/0	0/0	0/0	0/0	0/0	0/0
SCAFFOLD_10026	57166	218401:9:+	C	T	.	PASS	AC=12;AF=0.029;AN=454;DP=2380;NS=205	GT	0/0	0/0	0/0	0/0	0/0	0/0	0/0	0/0	0/0	0/0	0/0	0/0	0/0	0/0	0/0	0/0	0/0	0/0	0/0	0/0	0/0	0/0	0/0	0/0	0/0	./.	0/0	0/0	0/0	0/0	0/0	0/0	0/0	0/0	0/0	0/0	0/0	0/0	0/0	0/0	0/0	0/0	0/0	0/0	0/0	0/0	0/0	0/0	0/0	0/0	0/0	0/0	0/0	0/0	0/0	0/0	0/0	0/0	0/0	0/0	0/0	0/0	0/0	0/0	0/0	0/0	0/0	0/0	0/0	0/0	0/0	0/0	0/0	0/0	0/0	0/0	0/0	0/0	0/0	0/0	0/0	0/0	0/0	0/1	0/0	0/0	0/0	0/0	0/0	0/0	0/0	0/0	0/1	0/0	0/0	0/0	0/1	0/0	0/0	0/1	0/0	0/0	0/0	1/1	0/0	0/0	0/0	0/0	0/0	0/0	0/0	0/0	0/0	0/0	0/0	0/0	0/0	0/0	0/0	0/0	0/0	0/0	0/0	0/0	0/0	0/0	0/0	0/0	0/0	0/0	0/0	0/0	0/0	0/0	0/0	0/0	0/0	0/0	0/0	0/0	0/0	0/1	0/0	0/0	0/0	0/0	0/1	0/0	0/0	0/0	0/0	0/0	0/0	0/0	0/0	0/0	0/0	0/0	./.	0/0	0/0	0/0	0/1	0/0	0/1	0/0	0/0	0/0	0/0	0/0	0/0	0/0	0/1	0/0	0/0	0/0	0/0	0/0	0/0	0/0	0/0	0/0	0/0	0/0	0/0	0/0	0/0	0/0	0/0	0/0	0/0	0/0	0/0	0/0	0/0	0/0	0/0	0/0	0/0	0/1	0/0	0/0	0/0	0/0	0/0	0/0	0/0	0/0	0/0	0/0	0/0	0/0	0/0	0/0	0/0	0/0	0/0	0/0	0/0	0/0	./.	0/0	./.	0/0	0/0	0/0	0/0	0/0	0/0	0/0	0/0
SCAFFOLD_10026	57207	218401:50:+	C	T	.	PASS	AC=29;AF=0.074;AN=446;DP=2318;NS=197	GT	0/1	1/1	0/1	1/1	0/0	0/1	0/1	0/0	0/0	0/0	0/0	0/0	0/0	0/0	0/1	0/1	0/0	0/0	0/0	./.	0/0	0/0	0/0	0/0	0/0	./.	0/0	./.	0/0	0/0	0/0	0/0	0/0	0/0	0/0	0/0	0/0	0/0	0/0	./.	0/0	0/0	0/0	0/0	0/0	0/0	0/0	0/0	0/0	./.	0/0	0/0	0/0	0/0	0/0	0/0	0/0	0/0	0/0	0/0	0/0	0/0	0/0	0/0	0/0	0/0	0/1	0/0	0/0	0/0	0/0	0/0	0/0	0/0	0/0	0/0	0/0	0/0	0/0	0/0	0/0	0/0	0/0	0/0	0/0	0/1	0/0	0/0	0/0	0/0	0/0	0/0	0/0	0/0	0/0	0/0	0/0	0/1	0/0	0/0	0/0	0/1	0/0	0/0	0/1	0/0	0/0	0/0	0/0	0/0	0/0	0/0	0/0	0/0	0/0	0/0	0/0	0/0	0/0	0/1	0/0	0/0	0/1	0/0	0/0	0/0	0/0	0/0	0/0	0/0	0/0	0/0	0/0	0/0	0/0	0/0	0/0	0/0	0/0	0/0	0/0	0/0	0/0	0/0	0/0	0/1	0/1	0/0	0/0	0/0	0/0	0/1	0/0	0/0	0/0	0/0	0/0	0/0	./.	1/1	0/1	0/0	0/0	0/0	0/0	0/0	0/0	0/0	0/0	0/0	0/0	0/0	0/0	0/0	0/0	0/1	./.	0/1	0/0	0/0	0/1	0/1	0/0	0/0	0/0	0/1	0/0	0/0	0/0	0/0	0/0	0/0	0/0	0/0	0/0	0/0	0/0	0/0	0/0	0/0	0/0	0/0	0/0	0/0	0/0	0/0	0/0	0/0	0/0	0/1	0/0	0/0	0/0	0/0	0/0	0/0	0/0	0/0	0/0	0/0	./.	0/0	0/0	0/0	0/0	0/0	0/0	0/0	0/0	0/0	0/0
SCAFFOLD_100268	13057	955914:82:-	C	T	.	PASS	AC=134;AF=0.312;AN=452;DP=4803;NS=205	GT	1/1	1/1	0/1	0/1	0/1	0/1	0/0	0/1	0/0	0/1	1/1	0/1	0/0	0/0	1/1	0/1	0/0	0/0	0/0	./.	0/0	0/1	0/0	0/1	0/1	0/0	0/0	0/0	0/0	0/0	0/1	0/0	0/0	0/0	0/0	0/0	0/0	0/0	0/0	0/0	0/0	1/1	1/1	0/1	0/1	0/0	0/0	0/1	0/1	0/0	1/1	0/1	0/1	0/0	0/1	0/0	0/0	0/0	0/1	0/0	0/1	0/0	0/1	1/1	0/0	0/0	0/0	0/1	0/0	0/1	0/0	0/1	0/0	0/0	0/1	0/0	0/0	0/0	0/1	0/0	0/0	0/0	0/0	0/0	0/0	0/0	0/0	0/1	0/0	0/0	0/0	0/1	0/0	0/1	0/0	0/0	0/0	0/1	0/1	0/0	0/1	0/0	0/0	0/0	0/1	0/0	0/0	0/1	0/1	0/0	0/0	0/0	0/0	0/0	0/0	0/1	0/1	1/1	0/1	1/1	0/1	1/1	0/1	0/0	0/0	0/1	0/0	0/1	0/0	1/1	0/0	0/1	0/1	1/1	0/1	0/1	0/1	1/1	0/1	0/0	0/1	0/1	0/1	0/1	0/0	1/1	0/1	0/1	0/1	0/0	0/1	0/1	0/0	0/1	1/1	0/0	0/0	0/0	./.	0/0	0/0	0/0	0/1	0/1	0/0	0/1	0/0	0/1	0/1	0/0	1/1	0/0	0/0	0/0	0/1	0/1	./.	0/1	0/1	0/1	0/0	0/0	0/0	0/0	0/1	0/0	0/0	0/1	0/0	0/0	1/1	0/1	0/0	0/0	0/1	0/0	0/1	0/1	0/0	0/0	0/0	0/0	0/0	0/1	0/0	0/1	0/1	1/1	1/1	0/1	0/1	0/0	1/1	0/0	0/1	1/1	0/1	0/0	0/0	0/0	./.	0/1	./.	1/1	0/1	1/1	0/0	0/1	0/1	0/0	0/0
SCAFFOLD_100268	13082	955914:57:-	C	T	.	PASS	AC=6;AF=0.014;AN=452;DP=4903;NS=215	GT	0/0	0/0	0/0	0/0	0/0	0/0	0/0	0/0	0/0	0/0	0/0	0/0	0/0	0/0	0/0	0/0	0/0	0/0	0/0	./.	0/0	0/0	0/0	0/0	0/0	0/0	0/0	0/0	0/0	0/0	0/0	0/0	0/0	0/0	0/0	0/0	0/0	0/0	0/0	./.	0/0	0/0	0/0	0/0	0/0	0/0	0/0	0/0	0/0	0/0	0/0	0/0	0/0	0/0	0/0	0/0	0/0	0/0	0/0	0/0	0/0	0/0	0/0	0/0	0/0	0/0	0/0	0/0	0/0	0/0	0/0	0/0	0/0	0/0	0/0	0/0	0/0	0/0	0/0	0/0	0/0	0/1	0/0	0/0	0/0	0/0	0/0	0/0	0/0	0/0	0/0	0/0	0/0	0/0	0/0	0/0	0/0	0/1	0/0	0/0	0/0	0/0	0/0	0/0	0/0	0/0	0/0	0/0	0/0	0/0	0/0	0/0	0/0	0/0	0/0	0/0	0/0	0/0	0/0	0/0	0/0	0/0	0/0	0/0	0/0	0/0	0/0	0/1	0/1	0/0	0/0	0/0	0/0	0/0	0/0	0/0	0/0	0/0	0/0	0/0	0/0	0/0	0/0	0/0	0/0	0/0	0/0	0/0	0/0	0/0	0/0	0/0	0/0	0/0	0/0	0/0	0/0	0/0	0/0	0/0	0/0	0/0	0/0	0/0	0/0	0/1	0/0	0/0	0/0	0/0	0/0	0/0	0/0	0/0	0/0	0/0	./.	0/0	0/0	0/0	0/0	0/0	0/0	0/0	0/0	0/0	0/0	0/0	0/0	0/0	0/0	0/0	0/0	0/0	0/0	0/0	0/0	0/0	0/0	0/0	0/0	0/0	0/0	0/0	0/1	0/0	0/0	0/0	0/0	0/0	0/0	0/0	0/0	0/0	0/0	0/0	0/0	0/0	0/0	0/0	./.	0/0	./.	0/0	0/0	0/0	0/0	0/0	0/0	0/0	0/0
SCAFFOLD_100268	13124	955914:15:-	A	C	.	PASS	AC=143;AF=0.331;AN=454;DP=4815;NS=204	GT	1/1	1/1	0/1	0/1	1/1	0/1	0/0	0/1	0/1	0/1	1/1	0/1	0/0	0/0	1/1	0/1	0/0	0/0	0/0	./.	0/0	0/1	0/0	0/1	0/1	0/0	0/0	0/0	0/0	0/0	0/1	0/0	0/0	0/0	0/1	0/0	0/0	0/0	0/0	0/0	0/0	1/1	0/1	0/1	0/1	0/0	0/0	0/1	0/1	0/0	1/1	0/1	0/1	0/1	0/1	0/0	0/0	0/0	0/1	0/0	0/1	0/0	0/1	1/1	0/0	0/0	0/0	0/1	0/0	0/1	0/0	0/1	0/0	0/1	0/1	0/0	0/0	0/0	0/1	0/0	0/0	0/0	0/0	0/0	0/0	0/0	0/0	0/1	0/0	0/0	0/0	0/1	0/0	0/1	0/0	0/0	0/0	0/1	0/1	0/0	0/1	0/0	0/0	0/0	0/1	0/0	0/0	0/1	0/1	0/0	0/1	0/0	0/0	1/1	0/0	0/1	0/1	1/1	0/1	1/1	1/1	1/1	0/1	0/0	0/0	0/1	0/0	0/1	0/0	1/1	0/0	0/1	0/1	1/1	0/1	0/1	0/1	1/1	0/1	0/0	0/1	0/1	0/1	0/1	0/0	1/1	0/1	0/1	0/1	0/0	0/1	0/1	0/0	0/1	1/1	0/0	0/0	0/0	./.	0/0	0/0	0/0	0/1	0/1	0/0	0/1	0/0	0/1	0/1	0/0	1/1	0/1	0/0	0/0	0/1	0/1	./.	0/1	0/1	0/1	0/0	0/0	0/0	0/0	0/1	0/0	0/0	0/1	0/0	0/0	1/1	0/1	0/0	0/0	0/1	0/0	0/1	0/1	0/0	0/0	0/0	0/0	0/0	0/1	0/0	0/1	0/1	1/1	1/1	0/1	0/1	0/0	1/1	0/0	0/1	1/1	0/1	0/0	0/0	0/0	./.	0/1	0/0	1/1	0/1	1/1	0/0	0/1	0/1	0/0	0/0
SCAFFOLD_100284	8504	956017:35:+	C	T	.	PASS	AC=7;AF=0.017;AN=456;DP=3851;NS=202	GT	0/0	0/0	0/0	0/0	0/0	0/0	0/0	0/0	0/0	0/0	0/0	0/0	0/0	0/0	0/0	0/0	0/0	0/0	0/0	0/0	0/1	0/1	0/0	0/0	0/0	0/0	0/0	./.	0/0	0/0	0/0	0/0	0/1	0/0	0/0	0/0	0/0	0/0	0/0	0/0	0/0	0/0	0/0	0/0	0/0	0/0	0/0	0/0	0/0	./.	0/0	0/0	0/0	0/0	0/0	0/0	0/0	0/0	0/0	0/0	0/0	0/0	0/0	0/0	0/0	0/0	0/0	0/0	0/0	0/0	0/0	0/0	0/0	0/0	0/0	0/0	0/0	0/0	0/0	0/0	0/0	0/0	0/0	0/0	0/0	0/0	0/0	0/0	0/0	0/1	0/0	0/0	0/0	0/0	0/0	0/0	0/0	0/0	0/0	0/0	0/0	0/0	0/0	0/0	0/0	0/0	0/0	0/0	0/0	0/0	0/0	0/0	0/0	0/0	0/0	0/0	0/0	0/0	0/0	0/0	0/0	0/0	0/0	0/0	0/0	0/0	0/0	0/0	0/0	0/0	0/0	0/0	0/0	0/0	0/0	0/0	0/1	0/0	0/0	0/0	0/0	0/0	0/0	0/0	0/0	0/0	0/0	0/0	0/0	0/0	0/0	0/0	0/0	0/0	0/0	0/0	0/0	0/0	0/0	0/0	0/0	0/0	0/0	0/0	0/0	0/0	0/0	0/0	0/0	0/0	0/0	0/0	0/0	0/0	0/0	0/0	0/0	0/0	0/0	0/0	0/0	0/0	0/0	0/0	0/0	0/0	0/0	0/0	0/0	0/0	0/0	0/0	0/0	0/0	0/0	0/0	0/0	0/0	0/0	0/0	0/0	0/0	0/1	0/0	0/0	0/0	0/0	0/0	0/0	0/0	0/0	0/0	0/0	0/0	0/0	0/0	0/0	0/0	0/0	0/0	0/0	0/0	./.	0/0	0/0	0/0	0/0	0/0	0/0	0/1	0/0
SCAFFOLD_10030216	265	3209047:17:+	C	T	.	PASS	AC=8;AF=0.021;AN=456;DP=1110;NS=187	GT	0/0	0/0	0/0	0/1	0/0	0/0	0/0	0/0	0/1	0/0	0/0	0/0	0/0	0/0	0/1	0/0	0/0	0/0	0/0	./.	0/0	0/0	0/0	0/0	0/0	0/0	0/0	0/0	0/0	0/0	0/0	0/0	0/0	0/0	0/0	0/0	0/0	0/0	0/0	./.	0/0	0/0	0/0	0/0	0/0	0/0	0/0	0/0	0/0	./.	0/0	0/0	0/0	0/0	0/0	0/0	0/0	0/0	0/0	0/0	0/0	0/0	0/0	0/0	0/0	0/0	0/0	0/0	0/0	0/0	0/0	0/0	0/0	0/0	0/0	0/0	0/0	0/0	0/0	0/0	0/0	0/0	0/0	0/0	0/0	0/0	0/0	0/0	0/0	0/0	0/0	0/0	0/0	0/0	0/0	0/0	0/0	0/0	0/0	0/0	0/1	0/0	0/0	0/0	0/0	0/0	0/0	0/0	0/1	0/0	0/0	0/1	0/0	0/0	0/0	0/0	0/0	0/0	0/0	0/0	0/0	0/0	0/0	0/0	0/1	0/0	0/0	0/0	0/0	0/0	0/0	0/0	0/0	0/0	0/0	0/0	0/0	0/0	0/0	0/0	0/0	0/0	0/0	0/0	0/0	0/0	0/0	0/0	0/0	0/0	0/0	0/0	0/0	0/0	0/0	0/0	0/0	0/0	0/0	0/0	0/0	0/0	0/0	0/0	0/0	0/0	0/0	0/0	0/0	0/0	0/0	0/0	0/0	0/0	0/0	0/0	0/0	0/0	0/0	0/0	0/0	0/0	0/0	0/0	0/0	0/0	0/0	0/0	0/0	0/1	0/0	0/0	0/0	0/0	0/0	0/0	0/0	0/0	0/0	0/0	0/0	0/0	0/0	0/0	0/0	0/0	0/0	0/0	0/0	0/0	0/0	0/0	0/0	0/0	0/0	0/0	0/0	0/0	0/0	0/0	0/0	0/0	0/0	0/0	0/0	0/0	0/0	0/0	0/0	0/0	0/0
SCAFFOLD_10030216	272	3209047:24:+	G	A	.	PASS	AC=5;AF=0.013;AN=454;DP=1198;NS=192	GT	0/0	0/0	0/0	0/0	0/0	0/0	0/0	0/0	0/0	0/0	0/0	0/0	0/0	0/0	0/0	0/0	0/0	0/0	0/0	./.	0/0	0/0	0/0	0/0	0/0	0/0	0/0	0/0	0/0	0/0	0/0	0/0	0/0	0/0	0/0	0/0	0/0	0/0	0/0	./.	0/0	0/0	0/0	0/0	0/0	0/0	0/0	0/0	0/0	./.	0/0	0/0	0/0	0/0	0/0	0/0	0/0	0/0	0/1	0/0	0/0	0/0	0/0	0/0	0/0	0/0	0/0	0/0	0/0	0/0	0/0	0/0	0/0	0/0	0/0	0/0	0/0	0/0	0/0	0/0	0/0	0/0	0/0	0/0	0/0	0/0	0/0	0/0	0/0	0/0	0/0	0/0	0/0	0/0	0/0	0/0	0/0	0/0	0/0	0/0	0/0	0/0	0/1	0/0	0/0	0/0	0/0	0/0	0/0	0/0	0/0	0/0	0/0	0/0	0/0	0/0	0/0	0/0	0/1	0/0	0/0	0/0	0/0	0/0	0/0	0/0	0/0	0/0	0/0	0/0	0/0	0/0	0/0	0/0	0/0	0/0	0/0	0/0	0/0	0/0	0/0	0/0	0/0	0/0	0/0	0/0	0/0	0/0	0/0	0/0	0/0	0/0	0/0	0/0	0/0	0/0	0/0	0/0	0/0	0/0	0/0	0/0	0/0	0/0	0/0	0/0	0/0	0/0	0/0	0/0	0/0	0/0	0/0	0/0	0/0	0/0	0/0	0/0	0/0	0/0	0/0	0/0	0/1	0/0	0/0	0/0	0/0	0/0	0/0	0/0	0/0	0/0	0/0	0/0	0/0	0/0	0/0	0/0	0/0	0/0	0/0	0/0	0/0	0/0	0/0	0/0	0/0	0/0	0/0	0/0	0/0	0/0	0/0	0/0	0/0	0/0	0/0	0/0	0/0	0/0	./.	0/1	0/0	0/0	0/0	0/0	0/0	0/0	0/0	0/0	0/0
SCAFFOLD_10030216	278	3209047:30:+	T	C	.	PASS	AC=11;AF=0.029;AN=452;DP=1122;NS=189	GT	0/0	0/0	0/0	0/1	0/0	0/0	0/0	0/0	0/1	0/0	0/0	0/0	0/0	0/0	0/1	0/0	0/0	0/0	0/0	./.	0/0	0/0	0/0	0/0	0/0	./.	0/0	0/0	0/0	0/1	0/0	0/0	0/0	0/0	0/0	0/0	0/0	0/0	0/0	./.	0/0	0/0	0/0	0/0	0/0	0/0	0/0	0/0	0/0	./.	0/0	0/0	0/0	0/0	0/0	0/0	0/1	0/0	0/0	0/0	0/0	0/0	0/0	0/0	0/0	0/0	0/0	0/0	0/0	0/0	0/0	0/0	0/0	0/0	0/0	0/0	0/0	0/0	0/0	0/0	0/0	0/0	0/0	0/0	0/0	0/0	0/0	0/0	0/0	0/0	0/0	0/0	0/0	0/0	0/0	0/0	0/0	0/0	0/0	0/0	0/1	0/0	0/0	0/0	0/0	0/0	0/0	0/0	0/1	0/0	0/0	0/1	0/0	0/0	0/0	0/0	0/0	0/0	0/0	0/0	0/0	0/0	0/0	0/0	0/1	0/0	0/0	0/0	0/0	0/0	0/0	0/0	0/0	0/0	0/0	0/0	0/0	0/0	0/0	0/0	0/0	0/0	0/0	0/0	0/0	0/0	0/0	0/0	0/0	0/0	0/0	0/0	0/0	0/0	0/0	0/0	0/0	0/0	./.	0/0	0/0	0/0	0/0	0/0	0/0	0/0	0/0	0/0	0/0	0/0	0/0	0/0	0/0	0/0	0/0	0/0	0/0	0/0	0/0	0/0	0/0	0/0	0/0	0/0	0/0	0/0	0/0	0/0	0/0	0/1	0/0	0/0	0/0	0/0	0/0	0/0	0/0	0/1	0/0	0/0	0/0	0/0	0/0	0/0	0/0	0/0	0/0	0/0	0/0	0/0	0/0	0/0	0/0	0/0	0/0	0/0	0/0	0/0	0/0	0/0	0/0	0/0	0/0	0/0	0/0	0/0	0/0	0/0	0/0	0/0	0/0
SCAFFOLD_10030216	293	3209047:45:+	A	G	.	PASS	AC=7;AF=0.018;AN=452;DP=1139;NS=190	GT	0/0	0/0	0/0	0/0	0/0	0/0	0/0	0/0	0/1	0/0	0/0	0/0	0/0	0/0	0/1	0/0	0/0	0/0	0/0	./.	0/0	0/0	0/0	0/0	0/0	./.	0/0	0/0	0/0	0/0	0/0	0/0	0/0	0/0	0/0	0/0	0/0	0/0	0/0	0/0	0/0	0/0	0/0	0/0	0/0	0/0	0/0	0/0	0/0	./.	0/0	0/0	0/0	0/0	0/0	0/0	0/0	0/0	0/0	0/0	0/0	0/0	0/0	0/0	0/0	0/0	0/0	0/0	0/0	0/0	0/0	0/0	0/0	0/0	0/0	0/0	0/0	0/0	0/0	0/0	0/0	0/0	0/0	0/0	0/0	0/0	0/0	0/0	0/0	0/0	0/0	0/0	0/0	0/0	0/0	0/0	0/0	0/0	0/0	0/0	0/1	0/0	0/0	0/0	0/0	0/0	0/0	0/0	0/1	0/0	0/0	0/1	0/0	0/0	0/0	0/0	0/0	0/0	0/0	0/0	0/0	0/0	0/0	0/0	0/1	0/0	0/0	0/0	0/0	0/0	0/0	0/0	0/0	0/0	0/0	0/0	0/0	0/0	0/0	0/0	0/0	0/0	0/0	0/0	0/0	0/0	0/0	0/0	0/0	0/0	0/0	0/0	0/0	0/0	0/0	0/0	0/0	0/0	./.	0/0	0/0	0/0	0/0	0/0	0/0	0/0	0/0	0/0	0/0	0/0	0/0	0/0	0/0	0/0	0/0	0/0	0/0	0/0	0/0	0/0	0/0	0/0	0/0	0/0	0/0	0/0	0/0	0/0	0/0	0/1	0/0	0/0	0/0	0/0	0/0	0/0	0/0	0/0	0/0	0/0	0/0	0/0	0/0	0/0	0/0	0/0	0/0	0/0	0/0	0/0	0/0	0/0	0/0	0/0	0/0	0/0	0/0	0/0	0/0	0/0	./.	0/0	0/0	0/0	0/0	0/0	0/0	0/0	0/0	0/0	0/0
SCAFFOLD_10030216	296	3209047:48:+	T	G	.	PASS	AC=5;AF=0.013;AN=450;DP=1184;NS=189	GT	0/0	0/0	0/0	0/0	0/0	0/0	0/0	0/0	0/0	0/0	0/0	0/0	0/0	0/0	0/0	0/0	0/0	0/0	0/0	./.	0/0	0/0	0/0	0/0	0/0	./.	0/0	0/0	0/0	0/0	0/0	0/0	0/0	0/0	0/0	0/0	0/0	0/0	0/1	./.	0/0	0/0	0/0	0/0	0/0	0/0	0/0	0/0	0/0	./.	0/0	0/0	0/0	0/0	0/0	0/0	0/0	0/0	0/0	0/0	0/0	0/0	0/0	0/0	0/0	0/0	0/0	0/0	0/1	0/0	0/0	0/0	0/0	0/1	0/0	0/0	0/0	0/0	0/0	0/0	0/0	0/0	0/0	0/0	0/0	0/0	0/0	0/0	0/0	0/0	0/0	0/0	0/0	0/1	0/0	0/0	0/0	0/0	0/0	0/0	0/0	0/0	0/0	0/0	0/0	0/0	0/0	0/0	0/0	0/0	0/0	0/0	0/0	0/0	0/0	0/0	0/0	0/0	0/0	0/0	0/0	0/0	0/0	0/0	0/0	0/0	0/0	0/1	0/0	0/0	0/0	0/0	0/0	0/0	0/0	0/0	0/0	0/0	0/0	0/0	0/0	0/0	0/0	0/0	0/0	0/0	0/0	0/0	0/0	0/0	0/0	0/0	0/0	0/0	0/0	0/0	0/0	0/0	./.	0/0	0/0	0/0	0/0	0/0	0/0	0/0	0/0	0/0	0/0	0/0	0/0	0/0	0/0	0/0	0/0	0/0	0/0	0/0	0/0	0/0	0/0	0/0	0/0	0/0	./.	0/0	0/0	0/0	0/0	0/0	0/0	0/0	0/0	0/0	0/0	0/0	0/0	0/0	0/0	0/0	0/0	0/0	0/0	0/0	0/0	0/0	0/0	0/0	0/0	0/0	0/0	0/0	0/0	0/0	0/0	0/0	0/0	0/0	0/0	0/0	0/0	0/0	0/0	0/0	0/0	0/0	0/0	0/0	0/0	0/0	0/0
SCAFFOLD_10030216	322	3209047:74:+	C	T	.	PASS	AC=8;AF=0.021;AN=446;DP=1105;NS=189	GT	0/0	0/1	0/0	0/0	0/0	0/0	0/0	0/0	0/1	0/0	0/0	0/0	0/0	0/0	0/1	0/0	0/0	0/0	0/0	./.	0/0	0/0	0/0	0/0	0/0	./.	0/0	0/0	0/0	0/0	0/0	0/0	0/0	0/0	0/0	0/0	0/0	0/0	0/0	./.	0/0	0/0	0/0	0/0	0/0	0/0	0/0	0/0	0/0	./.	0/0	0/0	0/0	0/0	0/0	0/0	0/0	0/0	0/0	0/0	0/0	0/0	0/0	0/0	0/0	0/0	0/0	0/0	0/0	0/0	0/0	0/0	0/0	0/0	0/0	0/0	0/0	0/0	0/0	0/0	0/0	0/0	0/0	0/0	0/0	0/0	0/0	0/0	0/0	0/0	0/0	0/0	0/0	0/0	0/0	0/0	0/0	0/0	0/0	0/0	0/1	0/0	0/0	0/0	0/0	0/0	0/0	0/0	0/1	0/0	0/0	0/1	0/0	0/0	0/0	0/0	0/0	0/0	0/0	0/0	0/0	0/0	0/0	0/0	0/1	0/0	0/0	0/0	0/0	0/0	0/0	0/0	0/0	0/0	0/0	0/0	0/0	0/0	0/0	0/0	0/0	0/0	0/0	0/0	0/0	0/0	0/0	0/0	0/0	0/0	0/0	0/0	0/0	0/0	0/0	0/0	0/0	0/0	./.	0/0	0/0	0/0	0/0	0/0	0/0	0/0	0/0	0/0	0/0	0/0	0/0	0/0	0/0	0/0	0/0	0/0	./.	0/0	0/0	0/0	0/0	0/0	0/0	0/0	0/0	0/0	0/0	0/0	0/0	0/1	0/0	0/0	0/0	0/0	0/0	0/0	0/0	0/0	0/0	0/0	0/0	0/0	0/0	0/0	0/0	0/0	0/0	0/0	0/0	0/0	0/0	0/0	0/0	0/0	0/0	0/0	0/0	0/0	0/0	0/0	./.	0/0	0/0	0/0	0/0	0/0	0/0	0/0	0/0	./.	0/0
SCAFFOLD_10033635	278	3209230:83:+	C	T	.	PASS	AC=7;AF=0.017;AN=452;DP=3267;NS=202	GT	0/0	0/0	0/0	0/0	0/0	0/0	0/0	0/1	0/0	0/0	0/0	0/0	0/0	0/0	0/0	0/0	0/0	0/0	0/0	0/0	0/0	0/0	0/0	0/0	0/0	0/0	0/0	./.	0/0	0/0	0/0	0/0	0/0	0/0	0/0	0/0	0/0	0/0	0/0	0/0	0/0	0/0	0/0	0/0	0/0	0/0	0/0	0/0	0/0	0/0	0/1	0/0	0/0	0/0	0/0	0/0	0/0	0/0	0/0	0/0	0/0	0/0	0/0	0/0	0/0	0/0	0/0	0/0	0/0	0/0	0/0	0/0	0/0	0/0	0/0	0/0	0/0	0/0	0/0	0/1	0/0	0/0	0/0	0/0	0/0	0/0	0/0	0/0	0/0	0/0	0/0	0/0	0/0	0/0	0/0	0/0	0/0	0/0	0/0	0/0	0/0	0/0	0/0	0/0	0/0	0/0	0/0	0/0	0/0	0/0	0/0	0/0	0/0	0/0	0/0	0/0	0/0	0/0	0/0	0/0	0/0	0/0	0/0	0/0	0/0	0/0	0/0	0/0	0/0	0/0	0/0	0/0	0/0	0/0	0/0	0/0	0/0	0/0	0/0	0/0	0/0	0/0	0/0	0/0	0/0	0/0	0/0	0/0	0/0	0/0	0/0	0/0	0/0	0/0	0/0	0/0	0/0	0/0	0/1	0/0	0/0	0/0	0/0	0/0	0/0	0/0	0/0	0/0	0/0	0/0	0/0	0/0	0/0	0/0	0/0	0/0	./.	0/0	0/0	0/0	0/0	0/0	0/0	0/0	./.	0/0	0/0	0/0	0/0	0/0	./.	0/0	./.	0/0	0/0	0/0	0/1	0/0	0/0	0/0	0/0	0/0	0/1	0/0	0/0	0/0	0/0	0/0	0/0	0/0	0/0	0/0	0/0	0/0	0/1	0/0	0/0	0/0	0/0	0/0	0/0	0/0	0/0	0/0	0/0	0/0	0/0	0/0	0/0	0/0	0/0
SCAFFOLD_10033635	280	3209230:85:+	G	A	.	PASS	AC=6;AF=0.015;AN=454;DP=3119;NS=203	GT	0/0	0/0	0/0	0/0	0/1	0/0	0/0	0/0	0/0	0/0	0/0	0/0	0/0	0/0	0/0	0/0	0/0	0/0	0/0	0/0	0/0	0/0	0/0	0/0	0/0	0/0	0/0	0/0	0/0	0/0	0/0	0/0	0/0	0/0	0/0	0/0	0/0	0/0	0/0	0/0	0/0	0/0	0/0	0/0	0/0	0/0	0/0	0/0	0/0	./.	0/0	0/0	0/0	0/0	0/0	0/0	0/0	0/0	0/0	0/0	0/0	0/0	0/0	0/0	0/0	0/0	0/0	0/0	0/0	0/0	0/0	0/0	0/0	0/0	0/0	0/0	0/1	0/0	0/0	0/0	0/0	0/0	0/0	0/1	0/0	0/0	0/0	0/0	0/0	0/0	0/0	0/0	0/0	0/0	0/0	0/0	0/0	0/0	0/0	0/0	0/0	0/0	0/0	0/0	0/0	0/0	0/0	0/0	0/0	0/0	0/0	0/0	0/0	0/0	0/0	0/0	0/1	0/0	0/0	0/0	0/0	0/0	0/0	0/0	0/0	0/0	0/0	0/0	0/0	0/1	0/0	0/0	0/0	0/0	0/0	0/0	0/0	0/0	0/0	0/0	0/0	0/0	0/0	0/0	0/0	0/0	0/0	0/0	0/0	0/0	0/0	0/0	0/0	0/0	0/0	0/0	0/0	0/0	0/0	0/0	0/0	0/0	0/0	0/0	0/0	0/0	0/0	0/0	0/0	0/0	0/0	0/0	0/0	0/0	0/0	0/0	./.	0/0	0/0	0/0	0/0	0/0	0/0	0/0	0/0	0/0	0/0	0/0	0/0	0/0	0/0	0/0	./.	0/0	0/0	0/0	0/0	0/0	0/0	0/0	0/0	0/0	0/0	0/0	0/0	0/0	0/0	0/0	0/0	0/0	0/0	0/0	0/0	0/0	0/0	0/0	0/0	0/0	0/0	0/0	./.	0/0	0/0	0/0	0/0	0/0	0/0	0/0	0/0	0/0	0/1
SCAFFOLD_10036099	130	3209312:83:-	T	G	.	PASS	AC=4;AF=0.01;AN=452;DP=4184;NS=198	GT	0/0	0/0	0/0	0/0	0/0	0/0	0/0	0/0	0/0	0/0	0/0	0/0	0/1	0/0	0/0	0/0	0/0	0/0	0/0	./.	0/0	0/0	0/0	0/0	0/0	./.	0/0	./.	0/0	0/0	0/0	0/0	0/0	0/0	0/0	0/0	0/0	0/0	0/0	0/0	0/0	0/0	0/0	0/0	0/0	0/0	0/0	0/0	0/0	0/0	0/0	0/0	0/0	0/0	0/0	0/0	0/0	0/0	0/0	0/0	0/0	0/0	0/0	0/0	0/0	0/0	0/0	0/0	0/0	0/0	0/0	0/0	0/0	0/0	0/0	0/0	0/0	0/1	0/0	0/0	0/0	0/0	0/0	0/0	0/0	0/0	0/0	0/0	0/0	0/0	0/0	0/0	0/0	0/0	0/0	0/0	0/0	0/0	0/0	0/0	0/1	0/0	0/0	0/0	0/0	0/0	0/0	0/0	0/0	0/0	0/0	0/0	0/0	0/0	0/0	0/0	0/0	0/0	0/0	0/0	0/0	0/0	0/0	0/0	0/0	0/0	0/0	0/0	0/0	0/0	0/0	0/0	0/0	0/0	0/0	0/0	0/0	0/0	0/0	0/0	0/0	0/0	0/0	0/0	0/0	0/0	0/0	0/0	0/0	0/0	0/0	0/0	0/0	0/0	0/0	0/0	0/0	0/0	./.	0/0	0/0	0/0	0/0	0/0	0/0	0/0	0/0	0/0	0/0	0/0	0/0	0/0	0/0	0/0	0/0	0/0	0/0	0/0	0/0	0/0	0/0	0/0	0/0	0/0	0/0	0/0	0/0	0/0	0/0	0/0	0/0	0/0	0/0	0/0	0/0	0/0	0/0	0/0	0/0	0/0	0/0	0/0	0/0	0/0	0/0	0/0	0/0	0/0	0/0	0/0	0/0	0/0	0/0	0/0	0/0	0/0	0/0	0/1	0/0	0/0	./.	0/0	0/0	0/0	0/0	0/0	0/0	0/0	0/0	0/0	0/0
SCAFFOLD_10036099	145	3209312:68:-	A	C	.	PASS	AC=24;AF=0.062;AN=450;DP=4157;NS=193	GT	0/0	0/0	0/0	0/0	0/0	0/0	0/0	0/0	0/0	0/0	0/0	0/0	0/1	0/0	0/0	0/0	0/1	0/0	0/0	./.	0/0	0/0	0/0	0/0	0/1	./.	0/0	./.	0/0	0/0	0/1	0/0	0/1	0/0	0/0	0/0	0/0	0/0	0/1	./.	0/0	0/0	0/0	0/0	0/0	0/0	0/0	0/0	0/0	./.	0/0	0/0	0/0	0/0	0/0	0/0	0/0	0/0	0/0	0/1	0/0	0/0	0/0	0/0	0/0	0/0	1/1	0/0	0/0	0/1	0/1	0/0	0/0	0/0	0/1	0/0	0/0	0/0	0/0	0/0	0/0	0/0	0/0	0/0	0/0	0/0	0/1	0/0	0/0	0/0	0/0	0/0	0/0	0/0	0/0	0/0	0/0	0/0	0/0	0/0	0/1	0/0	0/1	0/0	0/0	0/0	0/0	0/0	0/0	0/0	0/0	0/0	0/0	0/0	0/0	0/0	0/0	0/0	0/0	0/0	0/0	0/0	0/0	0/0	0/0	0/0	0/0	0/0	0/0	0/0	0/0	0/0	0/0	0/0	0/0	0/0	0/0	0/0	0/0	0/0	0/0	0/0	0/0	0/0	0/0	0/0	0/0	0/0	0/0	0/0	0/0	0/0	0/0	0/0	0/0	0/0	0/0	0/0	./.	0/0	0/0	0/0	0/0	0/0	0/1	0/0	0/0	0/0	0/0	0/0	0/1	0/1	0/0	0/0	0/0	0/0	0/0	0/0	0/0	0/0	0/0	0/0	0/0	0/0	0/0	0/0	0/0	0/0	0/0	0/0	0/0	0/0	0/0	0/0	0/0	0/0	0/0	0/1	0/0	0/0	0/0	0/0	0/0	0/0	0/0	0/0	0/0	0/1	0/0	0/0	0/0	0/0	0/0	0/0	0/0	0/0	0/0	0/0	0/0	0/1	0/0	0/1	0/0	0/0	0/1	0/0	0/0	0/0	0/1	0/0	0/0
SCAFFOLD_10036099	161	3209312:52:-	G	A	.	PASS	AC=6;AF=0.014;AN=458;DP=4487;NS=207	GT	0/0	0/0	0/0	0/0	0/0	0/0	0/0	0/0	0/0	0/0	0/0	0/0	0/0	0/0	0/0	0/0	0/0	0/0	0/0	0/0	0/0	0/0	0/0	0/0	0/0	./.	0/1	0/0	0/0	0/0	0/0	0/0	0/0	0/0	0/0	0/0	0/0	0/0	0/0	0/0	0/0	0/0	0/0	0/0	0/0	0/0	0/0	0/0	0/0	0/0	0/0	0/0	0/0	0/0	0/0	0/0	0/0	0/0	0/0	0/0	0/0	0/0	0/0	0/0	0/0	0/0	0/0	0/0	0/0	0/0	0/0	0/0	0/0	0/0	0/0	0/0	0/0	0/0	0/0	0/0	0/0	0/0	0/0	0/0	0/0	0/0	0/0	0/0	0/0	0/0	0/0	0/0	0/0	0/0	0/0	0/0	0/0	0/0	0/0	0/0	0/0	0/0	0/0	0/0	0/0	0/0	0/0	0/0	0/0	0/0	0/0	0/0	0/0	0/0	0/0	0/0	0/0	0/0	0/0	0/0	0/0	0/0	0/0	0/0	0/0	0/0	0/0	0/0	0/0	0/0	0/0	0/1	0/0	0/1	0/0	0/0	0/0	0/0	0/0	0/0	0/0	0/0	0/0	0/0	0/0	0/0	0/0	0/0	0/0	0/0	0/0	0/0	0/0	0/0	0/0	0/0	0/0	0/0	./.	0/0	0/0	0/0	0/0	0/0	0/0	0/0	0/0	0/1	0/0	0/0	0/0	0/0	0/0	0/0	0/0	0/0	0/0	0/0	0/0	0/0	0/0	0/0	0/0	0/0	1/1	0/0	0/0	0/0	0/0	0/0	0/0	0/0	0/0	0/0	0/0	0/0	0/0	0/0	0/0	0/0	0/0	0/0	0/0	0/0	0/0	0/0	0/0	0/0	0/0	0/0	0/0	0/0	0/0	0/0	0/0	0/0	0/0	0/0	0/0	0/0	0/0	0/0	0/0	0/0	0/0	0/0	0/0	0/0	0/0	0/0	0/0
SCAFFOLD_10036099	200	3209312:13:-	G	A	.	PASS	AC=23;AF=0.058;AN=452;DP=4279;NS=198	GT	0/0	0/0	0/0	0/0	0/0	0/0	0/0	0/0	0/0	0/0	0/0	0/0	0/1	0/0	0/0	0/0	0/0	0/0	0/0	0/0	0/0	0/0	0/0	0/0	0/1	./.	0/0	./.	0/0	0/0	0/1	0/0	0/1	0/0	0/0	0/0	0/0	0/0	0/1	0/0	0/0	0/0	0/0	0/0	0/0	0/0	0/0	0/0	0/0	./.	0/0	0/0	0/0	0/0	0/0	0/0	0/0	0/0	0/0	0/1	0/0	0/0	0/0	0/0	0/0	0/0	1/1	0/0	0/0	0/1	0/1	0/0	0/0	0/0	0/1	0/0	0/0	0/0	0/0	0/0	0/0	0/0	0/0	0/0	0/0	0/0	0/1	0/0	0/0	0/0	0/0	0/0	0/0	0/0	0/0	0/0	0/0	0/0	0/0	0/0	0/1	0/0	0/1	0/0	0/0	0/0	0/0	0/0	0/0	0/0	0/0	0/0	0/0	0/0	0/0	0/0	0/0	0/0	0/0	0/0	0/0	0/0	0/0	0/0	0/0	0/0	0/1	0/0	0/0	0/0	0/0	0/0	0/0	0/0	0/0	0/0	0/0	0/0	0/0	0/0	0/0	0/0	0/0	0/0	0/0	0/0	0/0	0/0	0/0	0/0	0/0	0/0	0/0	0/0	0/0	0/0	0/0	0/0	./.	0/0	0/0	0/0	0/0	0/0	0/1	0/0	0/0	0/0	0/0	0/0	0/1	0/1	0/0	0/0	0/0	0/0	0/0	0/0	0/0	0/0	0/0	0/0	0/0	0/0	0/0	0/0	0/0	0/0	0/0	0/0	0/0	0/0	0/0	0/0	0/0	0/0	0/0	0/1	0/0	0/0	0/0	0/0	0/0	0/0	0/0	0/0	0/0	0/1	0/0	0/0	0/0	0/0	0/0	0/0	0/0	0/0	0/0	0/0	0/0	0/1	./.	0/0	0/0	0/0	0/1	0/0	0/0	0/0	0/1	0/0	0/0
SCAFFOLD_10037146	149	3209348:10:+	C	T	.	PASS	AC=7;AF=0.018;AN=450;DP=1468;NS=197	GT	0/0	0/0	0/0	0/0	0/0	0/0	0/0	0/0	0/0	0/1	0/0	0/0	0/0	0/0	0/0	0/0	0/0	0/0	0/0	./.	0/0	0/0	0/0	0/0	0/0	./.	0/0	0/0	0/0	0/0	0/0	0/0	0/0	0/0	0/0	0/0	0/0	0/0	0/0	0/0	0/0	0/0	0/0	0/0	0/0	0/0	0/0	0/0	0/0	0/0	0/0	0/0	0/0	0/0	0/0	0/0	0/0	0/0	0/0	0/0	0/0	0/0	0/0	0/0	0/0	0/0	0/0	0/0	0/0	0/0	0/0	0/0	0/0	0/0	0/0	0/0	0/0	0/0	0/0	0/0	0/0	0/0	0/0	0/0	0/0	0/0	0/0	0/0	0/0	0/0	0/0	0/0	0/0	0/0	0/0	0/0	0/0	0/0	0/0	0/0	0/0	0/0	0/0	0/0	0/0	0/0	0/0	0/0	0/0	0/0	0/0	0/0	0/0	0/0	0/0	0/0	0/0	0/0	0/0	0/0	0/1	0/0	0/0	0/0	0/0	0/0	0/0	0/0	0/0	0/0	0/0	0/0	0/0	0/0	0/0	0/0	0/0	0/0	0/0	0/0	0/0	0/1	0/0	0/0	0/0	0/0	0/0	0/0	0/0	0/0	0/0	0/1	0/0	0/0	0/0	0/0	0/0	0/0	./.	0/0	0/0	0/0	0/0	0/0	0/0	0/0	0/0	0/0	0/0	0/0	0/0	0/0	0/0	0/0	0/0	0/0	0/0	0/0	0/0	0/0	0/0	0/0	0/0	0/0	./.	0/0	0/0	0/0	0/0	0/0	0/0	0/0	./.	0/0	0/0	0/1	0/0	0/1	0/0	0/0	0/0	0/0	0/0	0/0	0/0	0/0	0/0	0/0	0/0	0/0	0/0	0/0	0/0	0/0	0/0	0/0	0/0	0/0	0/0	0/0	./.	0/0	0/0	0/0	0/0	0/0	0/0	0/0	0/0	0/1	0/0
SCAFFOLD_10037146	159	3209348:20:+	T	C	.	PASS	AC=10;AF=0.025;AN=444;DP=1526;NS=201	GT	0/0	0/0	0/0	0/0	0/0	0/0	0/0	0/0	0/0	0/0	0/0	0/0	0/0	0/0	0/0	0/0	0/0	0/0	0/0	./.	0/0	0/0	0/0	0/0	0/0	./.	0/0	0/0	0/1	0/0	0/0	0/0	0/0	0/0	0/0	0/0	0/0	0/0	0/0	./.	0/0	0/0	0/0	0/0	0/0	0/0	0/0	0/0	0/0	./.	0/0	0/0	0/0	0/0	0/0	0/0	0/0	0/0	0/0	0/0	0/0	0/0	0/0	0/0	0/1	0/0	0/1	0/0	0/0	0/0	0/0	0/0	0/0	0/0	0/0	0/0	0/0	0/0	0/0	0/0	0/0	0/0	0/0	0/0	0/0	0/0	0/0	0/0	0/0	0/0	0/0	0/0	0/0	0/0	0/0	0/0	0/0	0/0	0/0	0/0	0/1	0/0	0/0	0/0	0/0	0/0	0/0	0/0	0/0	0/0	0/0	0/0	0/0	0/0	0/0	0/0	0/0	0/0	0/0	0/0	0/0	0/0	0/0	0/0	0/1	0/1	0/0	0/0	0/0	0/0	0/0	0/0	0/0	0/1	0/0	0/0	0/0	0/0	0/0	0/0	0/0	0/0	0/0	0/0	0/0	0/0	0/0	0/0	0/0	0/1	0/0	0/0	0/0	0/0	0/0	0/0	0/0	0/0	0/0	0/0	0/0	0/0	0/0	0/0	0/0	0/0	0/0	0/0	0/0	0/0	0/0	0/0	0/0	0/1	0/0	0/0	./.	0/0	0/0	0/0	0/0	0/0	0/0	0/0	./.	0/0	0/0	0/0	0/0	0/1	0/0	0/0	./.	0/0	0/0	0/0	0/0	0/0	0/0	0/0	0/0	0/0	0/0	0/0	0/0	0/0	0/0	0/0	0/0	0/0	0/0	0/0	0/0	0/0	0/0	0/0	0/0	0/0	0/0	0/0	./.	0/0	./.	0/0	0/0	0/0	0/0	0/0	0/0	0/0	0/0
SCAFFOLD_10037146	178	3209348:39:+	G	A	.	PASS	AC=11;AF=0.027;AN=444;DP=1527;NS=201	GT	0/0	0/0	0/1	0/0	0/0	0/0	0/0	0/0	0/0	0/0	0/1	0/0	0/0	0/0	0/0	0/0	0/0	0/0	0/0	./.	0/0	0/0	0/0	0/0	0/0	./.	0/0	0/0	0/0	0/0	0/0	0/0	0/0	0/0	0/0	0/0	0/0	0/0	0/0	./.	0/0	0/0	0/0	0/0	0/0	0/0	0/0	0/0	0/0	0/0	0/1	0/1	0/0	0/0	0/0	0/0	0/0	0/0	0/0	0/0	0/0	0/0	0/0	0/0	0/0	0/0	0/0	0/0	0/0	0/0	0/0	0/0	0/1	0/0	0/0	0/0	0/0	0/1	0/0	0/0	0/0	0/0	0/0	0/0	0/0	0/0	0/0	0/0	0/0	0/0	0/0	0/0	0/0	0/0	0/0	0/0	0/0	0/0	0/0	0/0	0/0	0/0	0/0	0/0	0/0	0/0	0/0	0/0	0/0	0/0	0/0	0/0	0/0	0/1	0/0	0/0	0/0	0/0	0/0	0/0	0/0	0/0	0/0	0/0	0/0	0/0	0/0	0/0	0/0	0/0	0/0	0/0	0/0	0/0	0/0	0/0	0/0	0/0	0/1	0/0	0/0	0/0	0/0	0/1	0/0	0/0	0/0	0/0	0/0	0/0	0/0	0/0	0/0	0/0	0/0	0/0	0/0	0/0	./.	0/0	0/0	0/0	0/0	0/0	0/0	0/0	0/0	0/0	0/0	0/0	0/0	0/0	0/0	0/0	0/0	0/0	./.	0/0	0/0	0/1	0/0	0/0	0/0	0/0	./.	0/0	0/0	0/1	0/0	0/0	0/0	0/0	./.	0/0	0/0	0/0	0/0	0/0	0/0	0/0	0/0	0/0	0/0	0/0	0/0	0/0	0/0	0/0	0/0	0/0	0/0	0/0	0/0	0/0	0/0	0/0	0/0	0/0	0/0	0/0	./.	0/0	./.	0/0	0/0	0/0	0/0	0/0	0/0	0/0	0/0
SCAFFOLD_10037761	70	3209384:38:-	G	C	.	PASS	AC=8;AF=0.021;AN=452;DP=3443;NS=192	GT	0/0	0/0	0/0	0/0	0/0	0/0	0/0	0/0	0/0	0/0	0/0	0/0	0/0	0/0	0/0	0/0	0/0	0/0	0/0	0/0	0/0	0/0	0/0	0/0	0/0	0/0	0/0	0/0	0/0	0/0	0/0	0/0	0/0	0/0	0/0	0/0	0/0	0/0	0/0	./.	0/0	0/0	0/0	0/0	0/0	0/0	0/0	0/1	0/0	./.	0/0	0/0	0/0	0/0	0/0	0/0	0/0	0/0	0/0	0/0	0/0	0/0	0/1	0/0	0/0	0/0	0/0	0/0	0/1	0/0	0/0	0/1	0/0	0/0	0/0	0/0	0/0	0/0	0/0	0/0	0/0	0/0	0/0	0/0	0/0	0/0	0/0	0/0	0/0	0/0	0/0	0/0	0/0	0/0	0/0	0/0	0/0	0/0	0/0	0/0	0/0	0/0	0/0	0/0	0/1	0/0	0/0	0/0	0/0	0/0	0/0	0/0	0/0	0/0	0/0	0/0	0/0	0/0	0/0	0/0	0/0	0/0	0/0	0/0	0/0	0/0	0/0	0/1	0/0	0/0	0/0	0/0	0/0	0/1	0/0	0/0	0/0	0/0	0/0	0/0	0/0	0/0	0/0	0/0	0/0	0/0	0/0	0/0	0/0	0/0	0/0	0/0	0/0	0/0	0/0	0/0	0/0	0/0	0/0	0/0	0/0	0/0	0/0	0/0	0/0	0/0	0/0	0/0	0/0	0/0	0/0	0/0	0/0	0/0	0/0	0/0	0/0	0/0	0/0	0/0	0/0	0/0	0/0	0/0	./.	0/0	0/0	0/1	0/0	0/0	0/0	0/0	./.	0/0	0/0	0/0	0/0	0/0	0/0	0/0	0/0	0/0	0/0	0/0	0/0	0/0	0/0	0/0	0/0	0/0	0/0	0/0	0/0	0/0	0/0	0/0	0/0	0/0	0/0	0/0	./.	0/0	0/0	0/0	0/0	0/0	0/0	0/0	0/0	0/0	0/0
SCAFFOLD_10037761	100	3209384:8:-	A	G	.	PASS	AC=5;AF=0.012;AN=460;DP=3376;NS=200	GT	0/0	0/0	0/0	0/0	0/0	0/0	0/0	0/0	0/0	0/0	0/0	0/0	0/0	0/0	0/0	0/0	0/0	0/0	0/1	0/0	0/0	0/0	0/0	0/0	0/0	0/0	0/0	0/0	0/0	0/0	0/0	0/0	0/0	0/0	0/0	0/0	0/0	0/0	0/0	0/0	0/0	0/0	0/0	0/0	0/0	0/0	0/0	0/0	0/0	0/0	0/1	0/0	0/0	0/0	0/0	0/0	0/0	0/0	0/0	0/0	0/0	0/0	0/0	0/0	0/0	0/0	0/0	0/0	0/0	0/0	0/0	0/0	0/0	0/0	0/0	0/0	0/0	0/0	0/0	0/0	0/0	0/0	0/0	0/0	0/0	0/0	0/0	0/0	0/0	0/0	0/0	0/0	0/0	0/0	0/0	0/0	0/0	0/0	0/0	0/0	0/0	0/0	0/1	0/0	0/0	0/0	0/0	0/0	0/0	0/0	0/0	0/0	0/0	0/1	0/0	0/0	0/0	0/0	0/0	0/0	0/0	0/0	0/0	0/0	0/0	0/0	0/0	0/0	0/0	0/0	0/0	0/0	0/0	0/0	0/0	0/0	0/0	0/0	0/0	0/0	0/0	0/0	0/0	0/0	0/0	0/0	0/0	0/0	0/0	0/0	0/0	0/0	0/0	0/0	0/0	0/0	0/0	0/0	0/0	0/0	0/0	0/0	0/0	0/0	0/0	0/0	0/0	0/0	0/0	0/0	0/0	0/0	0/0	0/0	0/0	0/0	0/0	0/0	0/0	0/0	0/0	0/0	0/0	0/0	0/0	0/0	0/0	0/0	0/0	0/0	0/0	0/0	./.	0/0	0/0	0/0	0/0	0/0	0/0	0/0	0/0	0/0	0/0	0/0	0/0	0/0	0/1	0/0	0/0	0/0	0/0	0/0	0/0	0/0	0/0	0/0	0/0	0/0	0/0	0/0	0/0	0/0	0/0	0/0	0/0	0/0	0/0	0/0	0/0	0/0	0/0
SCAFFOLD_100388	14889	956410:19:+	C	T	.	PASS	AC=13;AF=0.031;AN=454;DP=3427;NS=212	GT	0/0	0/0	0/0	0/1	0/0	0/1	0/0	0/0	0/0	0/0	0/0	0/0	0/0	0/0	0/0	0/0	0/0	0/0	0/0	./.	0/0	0/0	0/0	0/0	0/0	./.	0/0	0/0	0/0	0/0	0/0	0/0	0/0	0/0	0/0	0/0	0/0	0/0	0/0	0/0	0/0	0/0	0/0	0/0	0/0	0/0	0/0	0/0	0/0	0/0	0/0	0/0	0/0	0/0	0/1	0/0	0/0	0/0	0/0	0/0	0/0	0/0	0/0	0/0	0/0	0/0	0/0	0/0	0/0	0/0	0/0	0/1	0/0	0/0	0/0	0/0	0/0	0/0	0/0	0/0	0/0	0/0	0/0	0/0	0/0	0/0	0/0	0/0	0/0	0/0	0/0	0/0	0/0	0/0	0/1	0/0	0/0	0/0	0/0	0/0	0/0	0/0	0/0	0/0	0/0	0/0	0/0	0/0	0/0	0/0	0/0	0/0	0/0	0/0	0/0	0/0	0/0	0/0	0/0	0/1	0/0	0/0	0/0	0/0	0/0	0/0	0/0	0/0	0/0	0/1	0/0	0/0	0/0	0/0	0/0	0/0	0/0	0/0	0/0	0/0	0/0	0/0	0/0	0/0	0/0	0/0	0/0	0/0	0/0	0/0	0/0	0/0	0/0	0/0	0/0	0/0	0/1	0/0	./.	0/0	0/0	0/0	0/0	0/0	0/0	0/0	0/0	0/0	0/0	0/0	0/0	0/0	0/0	0/0	0/0	0/0	0/0	0/1	0/0	0/0	0/0	0/0	0/0	0/0	./.	0/0	0/0	0/0	0/0	0/0	0/0	0/0	0/0	0/0	0/1	0/0	0/0	0/1	0/0	0/0	0/1	0/0	0/0	0/0	0/0	0/0	0/0	0/0	0/0	0/0	0/0	0/0	0/0	0/0	0/0	0/0	0/0	0/0	0/0	0/0	0/0	0/0	0/0	0/0	0/0	0/1	0/0	0/0	0/0	0/0	0/0
SCAFFOLD_100388	14907	956410:37:+	A	G	.	PASS	AC=53;AF=0.127;AN=454;DP=3394;NS=208	GT	0/0	0/0	0/0	0/0	0/0	0/1	0/0	0/0	0/0	0/0	0/0	0/0	0/1	0/1	0/0	0/0	0/0	0/0	0/0	./.	0/0	0/0	0/0	0/0	0/1	./.	0/1	0/0	0/0	0/0	0/0	0/1	0/1	0/0	0/0	0/0	0/0	0/0	0/0	0/0	0/0	0/0	1/1	0/0	0/0	0/0	0/0	0/0	0/0	./.	0/0	0/0	0/0	0/0	0/0	1/1	0/0	0/0	0/0	0/0	1/1	0/0	0/1	0/1	0/0	0/0	0/0	0/1	0/0	0/1	0/1	0/0	0/0	0/1	0/0	0/0	0/0	0/0	0/0	0/0	0/0	0/1	0/0	0/0	0/0	0/0	0/0	0/1	0/0	0/0	0/0	0/0	0/1	0/0	0/0	0/0	0/0	0/0	0/0	0/1	0/1	0/1	0/0	0/0	0/0	0/0	0/0	0/0	0/0	1/1	0/0	0/0	0/0	0/0	0/0	0/0	0/0	0/0	0/0	0/0	0/1	0/0	0/0	0/0	0/0	0/0	0/0	0/0	0/0	0/1	0/0	0/0	0/0	0/0	0/0	0/0	0/0	1/1	0/0	1/1	0/1	0/0	0/1	0/1	0/0	0/0	0/0	0/0	0/0	0/1	0/0	0/1	0/0	0/0	0/0	0/0	0/0	0/0	0/0	0/0	0/0	0/0	0/1	0/0	0/0	0/0	0/1	0/0	0/0	0/1	0/0	0/0	0/1	0/0	0/0	0/0	0/0	0/0	0/0	0/0	0/1	0/0	0/0	1/1	0/0	0/0	0/1	0/0	0/1	0/0	0/0	0/0	0/0	0/0	0/0	0/0	0/0	0/0	0/1	0/0	0/0	0/0	0/0	0/0	0/0	0/0	1/1	0/1	0/0	0/0	0/1	0/0	0/0	0/0	0/0	0/0	0/0	0/0	0/0	0/1	0/0	0/0	./.	0/0	0/0	0/0	0/0	0/0	0/0	0/0	0/0
SCAFFOLD_10040	49750	218763:35:+	C	G	.	PASS	AC=22;AF=0.055;AN=456;DP=1852;NS=199	GT	0/1	0/0	0/0	0/0	0/0	1/1	0/0	0/0	0/0	0/0	0/0	0/0	0/0	0/1	0/0	0/0	0/0	0/0	0/0	0/0	0/0	0/0	0/0	0/0	0/0	./.	0/0	./.	0/0	0/0	0/0	0/0	0/0	0/0	0/0	0/0	0/0	0/0	0/0	0/0	0/0	0/0	0/0	0/0	0/1	0/0	0/0	0/0	0/0	0/0	0/0	0/0	0/0	0/0	0/0	0/0	0/0	0/0	0/0	0/0	0/0	0/0	0/0	0/0	0/0	0/0	0/0	0/0	0/1	0/0	0/0	0/0	1/1	0/0	0/0	0/0	0/0	0/0	0/0	0/0	0/0	0/0	0/0	0/0	0/0	0/0	0/0	0/0	0/0	0/0	0/0	0/0	0/0	0/0	0/0	0/0	0/0	0/0	0/0	0/0	0/1	0/1	0/0	0/0	0/0	0/0	0/0	0/0	0/1	0/0	0/0	0/0	0/0	0/0	0/0	0/1	0/0	0/0	0/0	0/0	1/1	0/0	0/0	0/0	0/0	0/0	0/0	0/0	0/0	0/0	0/0	0/0	0/0	0/0	0/1	0/0	0/0	0/0	0/0	0/0	0/0	0/0	0/0	0/1	0/0	0/1	0/1	0/0	0/0	0/0	0/0	0/0	0/0	0/0	0/0	0/0	0/0	0/0	0/0	0/0	0/0	0/0	0/0	0/0	0/0	0/0	0/0	0/0	0/0	0/0	0/1	0/0	0/0	0/0	0/0	0/0	0/0	0/0	0/0	0/0	0/0	0/0	0/0	0/0	0/0	0/0	0/0	0/0	0/0	0/0	0/0	0/0	./.	0/0	0/0	0/0	0/0	0/0	0/0	0/0	0/0	0/0	0/0	0/0	0/1	0/0	0/0	0/1	0/0	0/0	0/0	0/0	0/1	0/0	0/0	0/0	0/0	0/0	0/0	0/0	0/0	0/0	0/0	0/0	0/0	0/0	0/0	0/0	0/0	0/0	0/0
SCAFFOLD_100441	10315	956609:13:+	G	A	.	PASS	AC=8;AF=0.02;AN=448;DP=5003;NS=204	GT	0/0	0/0	0/0	0/0	0/0	0/1	0/0	0/0	0/0	0/0	0/0	0/0	0/0	0/0	0/0	0/0	0/0	0/0	0/0	0/0	0/0	0/0	0/0	0/0	0/0	./.	0/0	./.	0/0	0/0	0/0	0/0	0/0	0/0	0/0	0/1	0/0	0/1	0/0	0/0	0/0	0/0	0/0	0/0	0/0	0/0	0/0	0/0	0/0	./.	0/0	0/0	0/0	0/0	0/0	0/0	0/0	0/0	0/0	0/0	0/0	0/0	0/0	0/0	0/0	0/0	0/0	0/0	0/0	0/0	0/0	0/0	0/0	0/0	0/0	0/0	0/0	0/0	0/0	0/0	0/0	0/0	0/0	0/0	0/0	0/0	0/0	0/0	0/0	0/0	0/0	0/0	0/0	0/0	0/0	0/0	0/0	0/0	0/0	0/0	0/0	0/0	0/0	0/0	0/0	0/0	0/0	0/0	0/0	0/0	0/0	0/0	0/0	0/0	0/0	0/0	0/0	0/0	0/0	0/0	0/0	0/0	0/0	0/0	0/1	0/0	0/0	0/0	0/1	0/0	0/0	0/0	0/0	0/1	0/0	0/0	0/0	0/0	0/0	0/0	0/0	0/0	0/0	0/0	0/0	0/0	0/0	0/0	0/0	0/0	0/0	0/0	0/0	0/0	0/0	0/0	0/0	0/0	0/0	0/0	0/0	0/0	0/0	0/0	0/0	0/0	0/0	0/0	0/1	0/0	0/1	0/0	0/0	0/0	0/0	0/0	0/0	0/0	0/0	0/0	0/0	0/0	0/0	0/0	./.	0/0	0/0	0/0	0/0	0/0	0/0	0/0	0/0	0/0	0/0	0/0	0/0	0/0	0/0	0/0	0/0	0/0	0/0	0/0	0/0	0/0	0/0	0/0	0/0	0/0	0/0	0/0	0/0	0/0	0/0	0/0	0/0	0/0	0/0	0/0	./.	0/0	./.	0/0	0/0	0/0	0/0	0/0	0/0	./.	0/0
SCAFFOLD_100441	10333	956609:31:+	A	G	.	PASS	AC=7;AF=0.017;AN=444;DP=4975;NS=201	GT	0/0	0/0	0/0	0/0	0/0	0/1	0/0	0/0	0/0	0/0	0/0	0/0	0/0	0/0	0/0	0/0	0/0	0/0	0/0	0/0	0/0	0/0	0/0	0/0	0/0	./.	0/0	./.	0/0	0/0	0/0	0/0	0/0	0/0	0/0	0/1	0/0	0/1	0/0	0/0	0/0	0/0	0/0	0/0	0/0	0/0	0/0	0/0	0/0	./.	0/0	0/0	0/0	0/0	0/0	0/0	0/0	0/0	0/0	0/0	./.	0/0	0/0	0/0	0/0	0/0	0/0	0/0	0/0	0/0	0/0	0/0	0/0	0/0	0/0	0/0	0/0	0/0	0/0	0/0	0/0	0/0	0/0	0/0	0/0	0/0	0/0	0/0	0/0	0/0	0/0	0/0	0/0	0/0	0/0	0/0	0/0	0/0	0/0	0/0	0/0	0/0	0/0	0/0	0/0	0/0	0/0	0/0	0/0	0/0	0/0	0/0	0/0	0/0	0/0	0/0	0/0	0/0	0/0	0/0	0/0	0/0	0/0	0/0	0/0	0/0	0/0	0/0	0/1	0/0	0/0	0/0	0/0	0/1	0/0	0/0	0/0	0/0	0/0	0/0	0/0	0/0	0/0	0/0	0/0	0/0	0/0	0/0	0/0	0/0	0/0	0/0	0/0	0/0	0/0	0/0	0/0	0/0	./.	0/0	0/0	0/0	0/0	0/0	0/0	0/0	0/0	0/0	0/1	0/0	0/1	0/0	0/0	0/0	0/0	0/0	0/0	0/0	0/0	0/0	0/0	0/0	0/0	0/0	./.	0/0	0/0	0/0	0/0	0/0	0/0	0/0	0/0	0/0	0/0	0/0	0/0	0/0	0/0	0/0	0/0	0/0	0/0	0/0	0/0	0/0	0/0	0/0	0/0	0/0	0/0	0/0	0/0	0/0	0/0	0/0	0/0	0/0	0/0	0/0	./.	0/0	./.	0/0	0/0	0/0	0/0	0/0	0/0	./.	0/0
SCAFFOLD_100441	10362	956609:60:+	A	G	.	PASS	AC=6;AF=0.015;AN=450;DP=5016;NS=206	GT	0/0	0/0	0/0	0/0	0/0	0/0	0/0	0/0	0/0	0/0	0/0	0/0	0/0	0/0	0/0	0/0	0/0	0/0	0/0	0/0	0/0	0/0	0/0	0/0	0/0	./.	0/0	./.	0/0	0/0	0/1	0/0	0/0	0/0	0/0	0/0	0/1	0/0	0/0	0/0	0/0	0/0	0/0	0/0	0/0	0/0	0/0	0/0	0/0	./.	0/0	0/0	0/0	0/1	0/0	0/0	0/0	0/0	0/0	0/0	0/0	0/0	0/0	0/0	0/0	0/0	0/0	0/0	0/0	0/0	0/0	0/0	0/0	0/0	0/1	0/0	0/0	0/0	0/0	0/0	0/0	0/0	0/0	0/0	0/0	0/0	0/0	0/0	0/0	0/0	0/0	0/0	0/0	0/0	0/0	0/0	0/0	0/0	0/0	0/0	0/0	0/0	0/0	0/0	0/0	0/0	0/0	0/0	0/0	0/0	0/0	0/0	0/0	0/0	0/0	0/0	0/0	0/0	0/0	0/0	0/0	0/0	0/0	0/0	0/0	0/0	0/0	0/0	0/0	0/0	0/0	0/0	0/0	0/0	0/0	0/0	0/0	0/0	0/0	0/0	0/0	0/0	0/0	0/0	0/0	0/0	0/0	0/0	0/0	0/0	0/0	0/0	0/0	0/0	0/0	0/0	0/0	0/0	0/0	0/0	0/0	0/0	0/0	0/0	0/0	0/0	0/0	0/0	0/0	0/0	0/0	0/0	0/0	0/0	0/0	0/0	0/0	0/0	0/0	0/0	0/0	0/0	0/0	0/0	./.	0/0	0/0	0/0	0/0	0/0	0/0	0/0	./.	0/0	0/0	0/0	0/0	0/0	0/0	0/0	0/0	0/0	0/0	1/1	0/0	0/0	0/0	0/0	0/0	0/0	0/0	0/0	0/0	0/0	0/0	0/0	0/0	0/0	0/0	0/0	0/0	0/0	./.	0/0	0/0	0/0	0/0	0/0	0/0	0/0	0/0
SCAFFOLD_100441	10363	956609:61:+	G	A	.	PASS	AC=9;AF=0.022;AN=446;DP=4962;NS=204	GT	0/0	0/0	0/0	0/0	0/0	0/1	0/0	0/0	0/0	0/0	0/0	0/0	0/0	0/0	0/0	0/0	0/0	0/0	0/0	0/0	0/0	0/0	0/0	0/0	0/0	./.	0/0	./.	0/0	0/0	0/0	0/0	0/0	0/0	0/0	0/1	0/0	0/1	0/0	0/0	0/0	0/0	0/0	0/0	0/0	0/0	0/0	0/0	0/0	./.	0/0	0/0	0/0	0/0	0/0	0/0	0/0	0/0	0/0	0/0	0/0	0/0	0/0	0/0	0/0	0/0	0/0	0/0	0/0	0/0	0/0	0/0	0/0	0/0	0/0	0/0	0/0	0/0	0/0	0/0	0/0	0/0	0/0	0/0	0/0	0/0	0/0	0/0	0/0	0/0	0/0	0/0	0/0	0/0	0/0	0/0	0/0	0/0	0/0	0/0	0/0	0/0	0/0	0/0	0/0	0/0	0/0	0/0	0/0	0/0	0/0	0/0	0/0	0/0	0/0	0/0	0/0	0/0	0/0	0/0	0/0	0/0	0/0	0/0	0/1	0/0	0/0	0/0	0/1	0/0	0/0	0/0	0/0	0/1	0/0	0/0	0/1	0/0	0/0	0/0	0/0	0/0	0/0	0/0	0/0	0/0	0/0	0/0	0/0	0/0	0/0	0/0	0/0	0/0	0/0	0/0	0/0	0/0	./.	0/0	0/0	0/0	0/0	0/0	0/0	0/0	0/0	0/0	0/1	0/0	0/1	0/0	0/0	0/0	0/0	0/0	0/0	0/0	0/0	0/0	0/0	0/0	0/0	0/0	./.	0/0	0/0	0/0	0/0	0/0	0/0	0/0	0/0	0/0	0/0	0/0	0/0	0/0	0/0	0/0	0/0	0/0	0/0	0/0	0/0	0/0	0/0	0/0	0/0	0/0	0/0	0/0	0/0	0/0	0/0	0/0	0/0	0/0	0/0	0/0	./.	0/0	./.	0/0	0/0	0/0	0/0	0/0	0/0	./.	0/0
SCAFFOLD_100441	10376	956609:74:+	T	C	.	PASS	AC=7;AF=0.017;AN=444;DP=4958;NS=203	GT	0/0	0/0	0/0	0/0	0/0	0/1	0/0	0/0	0/0	0/0	0/0	0/0	0/0	0/0	0/0	0/0	0/0	0/0	0/0	0/0	0/0	0/0	0/0	0/0	0/0	./.	0/0	./.	0/0	0/0	0/0	0/0	0/0	0/0	0/0	0/1	0/0	0/1	0/0	0/0	0/0	0/0	0/0	0/0	0/0	0/0	0/0	0/0	0/0	./.	0/0	0/0	0/0	0/0	0/0	0/0	0/0	0/0	0/0	0/0	./.	0/0	0/0	0/0	0/0	0/0	0/0	0/0	0/0	0/0	0/0	0/0	0/0	0/0	0/0	0/0	0/0	0/0	0/0	0/0	0/0	0/0	0/0	0/0	0/0	0/0	0/0	0/0	0/0	0/0	0/0	0/0	0/0	0/0	0/0	0/0	0/0	0/0	0/0	0/0	0/0	0/0	0/0	0/0	0/0	0/0	0/0	0/0	0/0	0/0	0/0	0/0	0/0	0/0	0/0	0/0	0/0	0/0	0/0	0/0	0/0	0/0	0/0	0/0	0/0	0/0	0/0	0/0	0/1	0/0	0/0	0/0	0/0	0/1	0/0	0/0	0/0	0/0	0/0	0/0	0/0	0/0	0/0	0/0	0/0	0/0	0/0	0/0	0/0	0/0	0/0	0/0	0/0	0/0	0/0	0/0	0/0	0/0	./.	0/0	0/0	0/0	0/0	0/0	0/0	0/0	0/0	0/0	0/1	0/0	0/1	0/0	0/0	0/0	0/0	0/0	0/0	0/0	0/0	0/0	0/0	0/0	0/0	0/0	./.	0/0	0/0	0/0	0/0	0/0	0/0	0/0	0/0	0/0	0/0	0/0	0/0	0/0	0/0	0/0	0/0	0/0	0/0	0/0	0/0	0/0	0/0	0/0	0/0	0/0	0/0	0/0	0/0	0/0	0/0	0/0	0/0	0/0	0/0	0/0	./.	0/0	./.	0/0	0/0	0/0	0/0	0/0	0/0	./.	0/0
SCAFFOLD_10046	32406	218972:78:-	C	G	.	PASS	AC=9;AF=0.022;AN=452;DP=3294;NS=209	GT	0/0	0/0	0/0	0/1	0/1	0/1	0/0	0/0	0/0	0/0	0/0	0/0	0/0	0/0	0/1	0/0	0/0	0/0	0/0	./.	0/0	0/0	0/0	0/0	0/0	./.	0/0	0/0	0/0	0/0	0/0	0/0	0/0	0/0	0/0	0/0	0/0	0/0	0/0	0/0	0/0	0/0	0/0	0/0	0/0	0/0	0/0	0/0	0/0	0/0	0/0	0/0	0/0	0/0	0/0	0/0	0/0	0/0	0/0	0/0	0/0	0/0	0/0	0/0	0/0	0/0	0/1	0/0	0/0	0/0	0/0	0/0	0/0	0/0	0/0	0/0	0/0	0/0	0/0	0/0	0/0	0/0	0/0	0/0	0/0	0/0	0/0	0/0	0/0	0/0	0/0	0/0	0/0	0/0	0/0	0/0	0/0	0/0	0/0	0/0	0/0	0/0	0/0	0/0	0/0	0/0	0/0	0/0	0/0	0/0	0/0	0/0	0/1	0/0	0/0	0/0	0/0	0/0	0/0	0/0	0/0	0/0	0/0	0/0	0/0	0/0	0/0	0/0	0/0	0/0	0/0	0/0	0/0	0/0	0/0	0/0	0/0	0/0	0/0	0/0	0/0	0/0	0/0	0/0	0/0	0/0	0/0	0/0	0/0	0/0	0/0	0/0	0/0	0/0	0/0	0/0	0/0	0/1	./.	0/0	0/0	0/0	0/0	0/0	0/0	0/0	0/0	0/0	0/0	0/0	0/0	0/0	0/0	0/1	0/0	0/0	./.	0/0	0/0	0/0	0/0	0/0	0/0	0/0	0/0	0/0	0/0	0/1	0/0	0/0	0/0	0/0	0/0	0/0	0/0	0/0	0/0	0/0	0/0	0/0	0/0	0/0	0/0	0/0	0/0	0/0	0/0	0/0	0/0	0/0	0/0	0/0	0/0	0/0	0/0	0/0	0/0	0/0	0/0	0/0	0/0	0/0	./.	0/0	0/0	0/0	0/0	0/0	0/0	0/0	0/0
SCAFFOLD_10046	32462	218972:22:-	C	A	.	PASS	AC=7;AF=0.017;AN=452;DP=3281;NS=208	GT	0/0	0/0	0/0	0/0	0/0	0/0	0/0	0/0	0/0	0/0	0/0	0/0	0/0	0/0	0/0	0/0	0/0	0/0	0/0	./.	0/0	0/0	0/0	0/0	0/0	./.	0/0	0/0	0/0	0/0	0/0	0/0	0/0	0/0	0/0	0/0	0/0	0/0	0/0	0/0	0/0	0/0	0/0	0/0	0/0	0/0	0/0	0/0	0/0	./.	0/0	0/0	0/0	0/0	0/0	0/0	0/0	0/0	0/0	0/0	0/0	0/0	0/0	0/0	0/0	0/0	0/0	0/0	0/0	0/0	0/0	0/0	0/0	0/0	0/0	0/1	0/0	0/0	0/0	0/0	0/0	0/0	0/0	0/0	0/0	0/0	0/0	0/0	0/0	0/0	0/0	0/0	0/0	0/0	0/0	0/0	0/0	0/0	0/0	0/1	0/0	0/0	0/1	0/0	0/0	0/0	0/0	0/0	0/0	0/0	0/0	0/0	0/0	0/0	0/0	0/0	0/0	0/0	0/0	0/0	0/0	0/0	0/0	0/0	0/0	0/0	0/0	0/0	0/0	0/0	0/0	0/0	0/0	0/0	0/0	0/0	0/0	0/0	0/0	0/0	0/0	0/0	0/0	0/0	0/0	0/0	0/0	0/0	0/0	0/0	0/0	0/0	0/0	0/0	0/0	0/0	0/0	0/0	0/0	0/0	0/0	0/0	0/0	0/0	0/0	0/0	0/0	0/0	0/0	0/0	0/0	0/0	0/0	0/0	0/1	0/0	0/0	0/0	0/0	0/0	0/0	0/0	0/0	0/0	./.	0/0	0/0	0/0	0/0	0/0	0/0	0/0	0/0	0/0	0/0	0/0	0/0	0/0	0/0	0/0	0/0	0/1	0/0	0/0	0/0	0/0	0/0	0/0	0/0	0/0	0/0	0/0	0/0	0/0	0/0	0/0	0/1	0/0	0/1	0/0	0/0	0/0	./.	0/0	0/0	0/0	0/0	0/0	0/0	0/0	0/0
SCAFFOLD_10046307	24	3209724:13:+	G	A	.	PASS	AC=5;AF=0.013;AN=454;DP=2746;NS=192	GT	0/0	0/0	0/0	0/0	0/0	0/0	0/0	0/0	0/0	0/0	0/0	0/0	0/1	0/0	0/0	0/0	0/0	0/0	0/0	./.	0/0	0/0	0/0	0/0	0/0	0/0	0/0	./.	0/0	0/0	0/0	0/0	0/0	0/0	0/1	0/0	0/0	0/0	0/0	0/0	0/0	0/0	0/0	0/0	0/0	0/0	0/0	0/0	0/0	./.	0/0	0/0	0/0	0/0	0/0	0/0	0/0	0/0	0/0	0/0	0/0	0/0	0/0	0/0	0/0	0/0	0/0	0/0	0/0	0/0	0/0	0/0	0/0	0/0	0/0	0/0	0/0	0/0	0/0	0/0	0/0	0/0	0/0	0/0	0/0	0/0	0/0	0/0	0/0	0/0	0/0	0/0	0/0	0/0	0/0	0/0	0/0	0/0	0/0	0/0	0/0	0/0	0/0	0/0	0/0	0/0	0/0	0/0	0/0	0/0	0/0	0/0	0/0	0/0	0/0	0/0	0/0	0/0	0/0	0/0	0/0	0/0	0/0	0/0	0/0	0/0	0/0	0/0	0/0	0/0	0/0	0/0	0/0	0/0	0/0	0/0	0/0	0/0	0/0	0/0	0/0	0/0	0/0	0/0	0/0	0/0	0/0	0/0	0/0	0/0	0/0	0/0	0/0	0/0	0/0	0/0	0/0	0/0	0/0	0/0	0/0	0/0	0/0	0/0	0/0	0/0	0/0	0/0	0/0	0/0	0/0	0/0	0/0	0/0	0/1	0/0	0/0	0/0	0/0	0/0	0/0	0/0	0/0	0/0	0/0	0/0	0/0	0/0	0/0	0/0	0/0	0/0	0/0	0/0	0/0	0/0	0/0	0/0	0/0	0/0	0/0	0/0	0/0	0/0	0/0	0/0	0/0	0/0	0/0	0/0	0/0	0/0	0/0	0/0	0/0	0/0	0/0	0/1	0/0	0/0	./.	0/1	0/0	0/0	0/0	0/0	0/0	0/0	0/0	0/0	0/0
SCAFFOLD_10046307	38	3209724:27:+	T	G	.	PASS	AC=7;AF=0.018;AN=454;DP=2711;NS=194	GT	0/0	0/0	0/0	0/0	0/0	0/0	0/0	0/0	0/0	0/0	0/0	0/0	0/1	0/0	0/0	0/0	0/0	0/0	0/0	./.	0/0	0/0	0/0	0/0	0/0	0/0	0/0	./.	0/0	0/0	0/0	0/0	0/0	0/0	0/1	0/0	0/0	0/0	0/0	0/0	0/0	0/0	0/0	0/0	0/0	0/0	0/0	0/0	0/0	./.	0/0	0/0	0/0	0/0	0/0	0/0	0/0	0/0	0/0	0/0	0/0	0/0	0/0	0/0	0/0	0/0	0/0	0/0	0/0	0/0	0/0	0/0	0/0	0/0	0/0	0/0	0/0	0/0	0/0	0/0	0/0	0/0	0/0	0/0	0/0	0/0	0/0	0/0	0/0	0/0	0/0	0/0	0/0	0/0	0/0	0/0	0/0	0/0	0/0	0/0	0/0	0/0	0/0	0/0	0/0	0/0	0/0	0/0	0/0	0/0	0/0	0/0	0/0	0/0	0/0	0/0	0/0	0/0	0/0	0/0	0/0	0/0	0/0	0/0	0/0	0/0	0/0	0/0	0/0	0/0	0/1	0/0	0/0	0/0	0/0	0/0	0/0	0/0	0/0	0/0	0/0	0/0	0/0	0/0	0/0	0/0	0/0	0/0	0/0	0/0	0/0	0/0	0/0	0/0	0/0	0/0	0/0	0/0	0/0	0/0	0/0	0/0	0/0	0/0	0/0	0/0	0/0	0/0	0/0	0/0	0/0	0/0	0/0	0/0	0/1	0/0	0/0	0/0	0/0	0/0	0/0	0/0	0/0	0/0	0/0	0/0	0/0	0/0	0/0	0/0	0/0	0/0	0/0	0/0	0/0	0/0	0/0	0/0	0/0	0/0	0/1	0/0	0/0	0/0	0/0	0/0	0/0	0/0	0/0	0/0	0/0	0/0	0/0	0/0	0/0	0/0	0/0	0/1	0/0	0/0	./.	0/1	0/0	0/0	0/0	0/0	0/0	0/0	0/0	0/0	0/0
SCAFFOLD_10046307	54	3209725:14:+	T	C	.	PASS	AC=34;AF=0.075;AN=462;DP=8228;NS=212	GT	0/0	0/0	0/0	0/0	0/1	0/0	0/0	0/0	0/0	0/0	0/0	0/0	0/0	0/0	0/0	0/1	0/0	0/0	0/1	0/0	0/0	0/0	0/0	0/0	0/0	0/0	0/0	0/0	0/0	0/0	0/0	0/0	0/0	0/0	0/0	0/1	0/0	0/0	0/0	0/0	0/1	0/0	0/0	0/0	0/0	0/0	0/0	0/0	0/0	0/0	0/0	0/0	0/0	0/1	0/0	0/0	0/0	0/0	0/0	0/0	0/1	0/0	0/1	0/0	0/0	0/1	0/1	0/0	0/0	0/0	0/0	0/0	0/0	0/0	0/1	0/0	0/0	0/0	0/0	0/0	0/0	0/0	0/1	0/0	0/0	0/0	0/0	0/0	0/0	0/0	0/0	0/1	0/0	0/0	0/0	0/0	0/0	0/0	0/0	0/0	0/0	0/0	0/0	0/0	0/0	0/0	0/0	0/0	0/0	0/0	0/0	0/0	0/0	0/0	0/0	0/0	0/0	0/0	0/0	0/1	0/0	0/0	0/0	0/0	0/0	0/1	0/0	0/0	0/0	0/0	0/0	0/0	0/0	0/0	0/0	0/0	0/0	0/0	0/0	0/0	0/1	0/1	0/0	0/0	0/0	0/0	0/0	0/0	0/0	0/0	0/0	0/0	0/0	0/0	0/0	0/0	0/0	0/0	0/0	0/0	0/0	0/0	0/0	0/0	0/0	0/0	0/1	0/0	0/1	0/1	0/0	0/1	0/1	0/0	0/0	0/0	0/0	0/0	0/0	0/1	0/0	0/0	0/0	0/1	0/0	0/0	0/0	0/0	0/0	0/0	0/0	0/0	0/0	0/0	0/1	0/0	0/1	0/0	0/1	0/0	0/0	0/1	0/0	0/0	0/1	0/0	0/1	0/1	0/0	0/1	0/0	0/0	0/0	0/0	0/0	0/0	0/0	0/0	0/0	0/0	0/1	0/0	0/0	0/0	0/1	0/0	0/0	0/0	0/0	0/0	0/0
SCAFFOLD_10046307	55	3209725:15:+	A	G	.	PASS	AC=22;AF=0.053;AN=458;DP=8303;NS=209	GT	0/0	0/0	0/0	0/0	0/0	0/0	0/0	0/0	0/0	0/0	0/0	0/0	0/0	0/0	0/0	0/0	0/1	0/1	0/0	0/0	0/0	0/0	0/0	0/1	0/0	0/0	0/0	0/0	0/0	0/0	0/0	0/1	0/0	0/0	0/0	0/0	0/0	0/0	0/0	0/0	0/0	0/0	0/0	0/0	0/1	0/1	0/0	0/0	0/0	1/1	0/0	0/0	0/0	0/0	0/0	0/0	0/0	0/0	0/0	0/0	0/0	0/0	0/0	0/0	0/0	0/0	0/0	0/0	0/0	0/0	0/0	0/0	0/0	0/0	0/0	0/0	0/0	0/0	0/0	0/0	0/0	0/0	0/0	0/0	0/0	0/0	0/0	0/0	0/0	0/0	0/0	0/0	0/0	0/0	0/0	0/0	0/0	0/0	0/0	0/0	0/0	0/0	0/0	0/0	0/0	0/0	0/0	0/0	0/1	0/0	0/0	0/0	0/0	0/0	0/1	0/1	0/0	0/0	0/0	0/0	0/0	0/0	0/0	0/0	0/0	0/0	0/0	0/0	0/1	0/0	0/0	0/1	0/0	0/0	0/1	0/0	0/0	0/0	0/1	0/0	0/0	0/0	0/0	0/0	0/1	0/0	0/1	0/0	0/0	0/0	0/0	0/0	0/0	0/0	0/0	0/0	0/0	0/0	0/0	0/0	0/0	0/0	0/1	0/0	0/1	0/0	0/0	0/0	0/0	0/0	0/0	0/0	0/0	0/0	0/1	0/0	0/0	0/0	0/1	0/0	0/0	0/0	0/0	0/0	./.	0/0	0/0	0/0	0/0	0/0	0/0	0/0	0/0	0/0	0/0	0/0	0/0	0/0	0/0	0/0	0/0	0/0	0/0	0/0	0/0	0/0	0/0	0/0	0/0	0/0	0/0	0/0	0/0	0/0	0/0	0/0	0/0	0/0	0/0	0/0	./.	0/0	0/0	0/0	0/0	0/0	0/0	0/1	0/0	0/0	0/0
SCAFFOLD_10051	40132	219051:69:-	A	C	.	PASS	AC=47;AF=0.114;AN=446;DP=6365;NS=198	GT	0/0	0/0	0/1	0/0	0/0	0/1	1/1	0/0	0/1	0/0	0/0	0/0	0/1	0/0	0/0	0/0	0/1	0/1	0/1	./.	0/1	0/0	0/0	0/0	0/0	./.	0/0	0/0	0/0	0/0	0/1	0/1	0/1	0/1	0/0	0/0	0/0	0/0	0/1	./.	0/0	0/0	0/0	0/0	0/0	0/0	0/0	0/0	0/0	0/0	0/0	0/0	0/0	0/0	0/0	0/0	0/0	0/1	0/0	0/1	0/0	0/0	0/0	0/0	0/0	0/1	0/0	0/1	0/1	0/1	0/0	0/0	0/0	0/0	0/1	0/0	0/0	0/0	0/0	0/0	0/0	0/0	0/0	0/0	0/0	0/1	0/0	0/1	0/0	0/0	0/0	0/0	0/0	0/0	0/0	0/0	0/0	0/0	0/0	0/0	0/0	0/0	0/1	0/0	0/0	0/1	0/0	0/1	0/1	0/0	0/0	0/0	0/0	0/0	0/0	0/0	0/0	0/0	0/0	0/1	0/0	0/0	0/0	0/1	0/0	0/1	0/0	0/1	0/0	0/0	0/0	0/0	0/0	0/0	0/0	0/0	0/0	0/0	0/0	0/0	0/0	0/0	0/0	0/0	0/0	0/0	0/0	0/0	0/0	0/0	0/0	0/0	0/0	0/0	0/0	0/0	0/0	0/0	./.	0/0	0/0	0/0	0/0	0/0	0/0	0/0	0/1	0/1	0/0	0/0	0/1	0/1	0/0	0/0	0/1	0/0	./.	0/0	0/0	0/0	0/0	0/1	0/0	0/0	./.	0/0	0/0	0/0	0/0	0/0	0/0	0/0	0/0	0/0	0/0	0/0	0/0	0/0	0/0	0/1	0/0	0/1	0/0	0/0	0/1	0/0	0/0	0/0	0/0	0/0	0/1	0/0	0/1	0/1	0/0	0/0	0/0	0/0	0/0	0/0	./.	0/1	./.	0/1	0/0	0/0	0/0	0/0	0/1	0/0	0/0
SCAFFOLD_10051	40138	219051:63:-	G	T	.	PASS	AC=72;AF=0.169;AN=446;DP=7376;NS=207	GT	0/0	0/0	0/1	0/0	0/0	0/1	0/1	0/0	0/1	0/0	0/0	0/0	0/1	0/0	0/0	0/0	0/1	0/1	0/1	./.	0/1	0/1	0/0	0/0	0/0	./.	0/0	0/0	0/0	0/0	0/1	0/1	0/1	0/1	0/0	0/0	0/0	0/0	0/1	./.	0/0	0/0	0/0	0/0	0/0	0/0	0/0	0/1	0/0	0/0	0/0	0/0	0/0	0/0	0/0	0/0	0/1	0/1	0/0	0/1	0/0	0/0	0/0	0/0	0/0	0/1	0/1	0/1	0/1	0/1	0/0	0/1	0/0	0/0	0/1	0/0	0/1	0/0	0/0	0/0	0/0	0/1	0/0	0/0	0/1	0/1	0/0	0/1	0/0	0/0	0/0	0/1	0/0	0/1	0/1	0/0	0/0	0/0	0/0	0/0	0/0	0/0	0/1	0/0	0/0	0/1	0/0	0/1	0/1	0/0	0/0	0/0	0/0	0/0	0/0	0/0	0/0	0/0	0/0	0/1	0/0	0/0	0/0	0/1	0/0	0/1	0/1	0/1	0/1	0/0	0/0	0/0	0/0	0/1	0/1	0/1	0/1	0/1	0/0	0/0	0/0	0/0	0/0	0/0	0/0	0/0	0/0	0/0	0/1	0/0	0/0	0/0	0/0	0/0	0/0	0/0	0/0	0/0	./.	0/0	0/0	0/0	0/0	0/0	0/0	0/0	0/1	0/1	0/0	0/0	0/1	0/1	0/0	0/0	0/1	0/0	./.	0/0	0/0	0/0	0/0	0/1	0/0	0/0	0/1	0/0	0/0	0/0	0/0	0/0	./.	0/0	0/0	0/0	0/1	0/0	0/0	0/1	0/0	0/1	0/0	0/1	0/1	0/0	0/1	0/0	0/0	0/0	0/0	0/0	0/1	0/1	0/1	0/1	0/0	0/0	0/1	0/0	0/0	0/1	./.	0/1	./.	0/1	0/0	0/0	0/0	0/0	0/1	0/0	0/0
SCAFFOLD_10051	40144	219051:57:-	A	G	.	PASS	AC=72;AF=0.169;AN=446;DP=7388;NS=207	GT	0/0	0/0	0/1	0/0	0/0	0/1	0/1	0/0	0/1	0/0	0/0	0/0	0/1	0/0	0/0	0/0	0/1	0/1	0/1	./.	0/1	0/1	0/0	0/0	0/0	./.	0/0	0/0	0/0	0/0	0/1	0/1	0/1	0/1	0/0	0/0	0/0	0/0	0/1	./.	0/0	0/0	0/0	0/0	0/0	0/0	0/0	0/1	0/0	0/0	0/0	0/0	0/0	0/0	0/0	0/0	0/1	0/1	0/0	0/1	0/0	0/0	0/0	0/0	0/0	0/1	0/1	0/1	0/1	0/1	0/0	0/1	0/0	0/0	0/1	0/0	0/1	0/0	0/0	0/0	0/0	0/1	0/0	0/0	0/1	0/1	0/0	0/1	0/0	0/0	0/0	0/1	0/0	0/1	0/1	0/0	0/0	0/0	0/0	0/0	0/0	0/0	0/1	0/0	0/0	0/1	0/0	0/1	0/1	0/0	0/0	0/0	0/0	0/0	0/0	0/0	0/0	0/0	0/0	0/1	0/0	0/0	0/0	0/1	0/0	0/1	0/1	0/1	0/1	0/0	0/0	0/0	0/0	0/1	0/1	0/1	0/1	0/1	0/0	0/0	0/0	0/0	0/0	0/0	0/0	0/0	0/0	0/0	0/1	0/0	0/0	0/0	0/0	0/0	0/0	0/0	0/0	0/0	./.	0/0	0/0	0/0	0/0	0/0	0/0	0/0	0/1	0/1	0/0	0/0	0/1	0/1	0/0	0/0	0/1	0/0	./.	0/0	0/0	0/0	0/0	0/1	0/0	0/0	0/1	0/0	0/0	0/0	0/0	0/0	./.	0/0	0/0	0/0	0/1	0/0	0/0	0/1	0/0	0/1	0/0	0/1	0/1	0/0	0/1	0/0	0/0	0/0	0/0	0/0	0/1	0/1	0/1	0/1	0/0	0/0	0/1	0/0	0/0	0/1	./.	0/1	./.	0/1	0/0	0/0	0/0	0/0	0/1	0/0	0/0
SCAFFOLD_10051	40145	219051:56:-	A	G	.	PASS	AC=53;AF=0.129;AN=444;DP=6400;NS=198	GT	0/0	0/0	0/1	0/0	0/0	0/1	1/1	0/0	0/1	0/0	0/0	0/0	0/1	0/0	0/0	0/0	0/1	0/1	0/1	./.	0/1	0/0	0/0	0/0	0/0	./.	0/0	0/0	0/0	0/0	0/1	0/1	0/1	0/1	0/0	0/0	0/0	0/0	0/1	./.	0/0	0/0	0/0	0/0	0/0	0/0	0/0	0/0	0/0	0/0	0/0	0/0	0/0	0/0	0/0	0/0	0/0	0/1	0/0	0/1	0/0	0/0	0/0	0/0	0/0	0/1	0/0	0/1	0/1	0/1	0/0	0/0	0/0	0/0	0/1	0/0	0/0	0/0	0/1	0/0	0/0	0/0	0/0	0/0	0/0	0/1	0/0	0/1	0/0	0/0	0/0	0/0	0/0	0/0	0/0	0/0	0/0	0/0	0/0	0/0	0/0	0/0	0/1	0/0	0/0	0/1	0/0	0/0	0/1	1/1	0/0	0/0	0/0	0/0	0/0	0/0	0/0	0/0	0/0	0/1	0/0	0/0	0/0	0/1	0/0	0/1	0/0	0/1	0/0	0/0	0/0	0/0	0/0	0/0	0/0	0/0	0/1	0/0	0/0	0/0	0/0	0/0	0/0	0/0	0/0	0/0	0/0	0/0	0/0	0/0	0/0	0/0	0/0	0/0	0/0	0/0	0/0	0/0	./.	0/0	0/0	0/0	0/0	0/0	0/0	0/0	0/1	0/1	0/0	0/0	0/1	0/1	0/0	0/0	0/1	0/0	./.	0/0	0/0	0/0	0/0	0/1	0/0	0/0	./.	0/0	0/0	0/0	0/0	0/0	./.	0/0	1/1	0/0	0/0	0/0	0/0	0/0	0/0	0/1	0/0	0/1	0/0	0/0	0/1	0/0	0/0	0/0	0/0	0/0	0/1	0/1	0/1	0/1	0/0	0/0	0/0	0/0	0/0	0/0	./.	0/1	./.	0/1	0/0	0/0	0/0	0/0	0/1	0/0	0/0
SCAFFOLD_10051	40162	219051:39:-	C	T	.	PASS	AC=5;AF=0.012;AN=448;DP=7884;NS=214	GT	0/0	0/0	0/0	0/0	0/0	0/0	0/1	0/0	0/0	0/0	0/0	0/0	0/0	0/0	0/0	0/0	0/0	0/0	0/0	./.	0/0	0/0	0/0	0/0	0/0	./.	0/0	0/0	0/0	0/0	0/0	0/0	0/0	0/0	0/0	0/0	0/0	0/0	0/0	./.	0/0	0/0	0/0	0/0	0/0	0/0	0/0	0/0	0/0	0/0	0/0	0/0	0/0	0/0	0/0	0/0	0/0	0/0	0/0	0/0	0/0	0/0	0/0	0/0	0/0	0/0	0/0	0/0	0/0	0/0	0/0	0/0	0/0	0/0	0/0	0/0	0/0	0/0	0/0	0/0	0/0	0/0	0/0	0/0	0/0	0/0	0/0	0/0	0/0	0/0	0/0	0/0	0/0	0/0	0/0	0/0	0/0	0/0	0/0	0/0	0/0	0/0	0/0	0/0	0/0	0/0	0/0	0/0	0/1	0/0	0/0	0/0	0/0	0/0	0/0	0/0	0/0	0/0	0/0	0/1	0/0	0/0	0/0	0/0	0/0	0/0	0/0	0/0	0/0	0/0	0/0	0/0	0/0	0/0	0/0	0/0	0/0	0/0	0/0	0/0	0/0	0/0	0/0	0/0	0/0	0/0	0/0	0/0	0/0	0/0	0/0	0/0	0/0	0/0	0/0	0/0	0/0	0/0	0/0	0/0	0/0	0/0	0/0	0/0	0/0	0/0	0/0	0/0	0/0	0/0	0/0	0/1	0/0	0/0	0/0	0/0	./.	0/0	0/0	0/0	0/0	0/0	0/0	0/0	./.	0/0	0/0	0/0	0/0	0/0	0/0	0/0	0/0	0/0	0/0	0/0	0/0	0/0	0/0	0/0	0/0	0/0	0/0	0/0	0/0	0/0	0/0	0/0	0/0	0/0	0/0	0/0	0/0	0/0	0/0	0/0	0/0	0/0	0/0	0/1	./.	0/0	./.	0/0	0/0	0/0	0/0	0/0	0/0	0/0	0/0
SCAFFOLD_10051	40163	219051:38:-	A	G	.	PASS	AC=71;AF=0.171;AN=446;DP=7405;NS=205	GT	0/0	0/0	0/1	0/0	0/0	0/1	0/1	0/0	0/1	0/0	0/0	0/0	0/1	0/0	0/0	0/0	0/1	0/1	0/1	./.	0/1	0/1	0/0	0/0	0/0	./.	0/0	0/0	0/0	0/0	0/1	0/1	0/1	0/1	0/0	0/0	0/0	0/0	0/1	./.	0/0	0/0	0/0	0/0	0/0	0/0	0/0	0/1	0/0	0/0	0/0	0/0	0/0	0/0	0/0	0/0	0/1	0/1	0/0	0/1	0/0	0/0	0/0	0/0	0/0	0/1	0/1	0/1	0/1	0/1	0/0	0/1	0/0	0/0	0/1	0/0	0/1	0/0	0/0	0/0	0/0	0/1	0/0	0/0	0/1	0/1	0/0	0/1	0/0	0/0	0/0	0/1	0/0	0/1	0/1	0/0	0/0	0/0	0/0	0/0	0/0	0/0	0/1	0/0	0/0	0/1	0/0	0/1	0/1	0/0	0/0	0/0	0/0	0/0	0/0	0/0	0/0	0/0	0/0	0/1	0/0	0/0	0/0	0/1	0/0	0/1	0/1	0/1	0/1	0/0	0/0	0/0	0/0	0/1	0/1	0/1	0/1	0/1	0/0	0/0	0/0	0/0	0/0	0/0	0/0	0/0	0/0	0/0	0/1	0/0	0/0	0/0	0/0	0/0	0/0	0/0	0/0	0/0	./.	0/0	0/0	0/0	0/0	0/0	0/0	0/0	0/1	0/1	0/0	0/0	0/1	0/1	0/0	0/0	0/1	0/0	./.	0/0	0/0	0/0	0/0	0/1	0/0	0/0	0/0	0/0	0/0	0/0	0/0	0/0	./.	0/0	0/0	0/0	0/1	0/0	0/0	0/1	0/0	0/1	0/0	0/1	0/1	0/0	0/1	0/0	0/0	0/0	0/0	0/0	0/1	0/1	0/1	0/1	0/0	0/0	0/1	0/0	0/0	0/1	./.	0/1	./.	0/1	0/0	0/0	0/0	0/0	0/1	0/0	0/0
SCAFFOLD_10051	40170	219051:31:-	G	T	.	PASS	AC=5;AF=0.012;AN=460;DP=7902;NS=216	GT	0/0	0/0	0/0	0/0	0/0	0/0	0/0	0/0	0/0	0/1	0/0	0/0	0/0	0/0	0/0	0/0	0/0	0/0	0/0	0/0	0/0	0/0	0/0	0/0	0/0	./.	0/0	0/0	0/0	0/0	0/0	0/0	0/0	0/0	0/0	0/0	0/0	0/0	0/0	0/0	0/0	0/0	0/0	0/0	0/0	0/0	0/0	0/0	0/0	0/0	0/0	0/0	0/0	0/0	0/0	0/0	0/0	0/0	0/0	0/0	0/0	0/0	0/0	0/0	0/0	0/0	0/0	0/0	0/0	0/0	0/0	0/0	0/0	0/0	0/0	0/0	0/0	0/0	0/0	0/0	0/0	0/0	0/0	0/0	0/0	0/0	0/0	0/0	0/0	0/0	0/0	0/0	0/1	0/0	0/0	0/0	0/0	0/0	0/0	0/1	0/0	0/0	0/0	0/0	0/0	0/0	0/0	0/0	0/0	0/0	0/0	0/0	0/0	0/0	0/0	0/0	0/0	0/0	0/0	0/0	0/0	0/0	0/0	0/0	0/0	0/0	0/0	0/0	0/0	0/0	0/0	0/0	0/0	0/0	0/0	0/0	0/0	0/0	0/0	0/0	0/0	0/0	0/0	0/0	0/0	0/0	0/0	0/0	0/0	0/0	0/0	0/0	0/0	0/0	0/0	0/0	0/0	0/0	0/0	0/0	0/1	0/0	0/0	0/0	0/0	0/0	0/0	0/0	0/0	0/0	0/0	0/0	0/1	0/0	0/0	0/0	0/0	0/0	0/0	0/0	0/0	0/0	0/0	0/0	0/0	0/0	0/0	0/0	0/0	0/0	0/0	0/0	0/0	0/0	0/0	0/0	0/0	0/0	0/0	0/0	0/0	0/0	0/0	0/0	0/0	0/0	0/0	0/0	0/0	0/0	0/0	0/0	0/0	0/0	0/0	0/0	0/0	0/0	0/0	0/0	0/0	0/0	0/0	0/0	0/0	0/0	0/0	0/0	0/0	0/0	0/0
SCAFFOLD_10051	40179	219051:22:-	A	G	.	PASS	AC=73;AF=0.176;AN=444;DP=7421;NS=207	GT	0/0	0/0	0/1	0/0	0/0	0/1	0/1	0/0	0/1	0/0	0/0	0/0	0/1	0/0	0/0	0/0	0/1	0/1	0/1	./.	0/1	0/1	0/0	0/0	0/0	./.	0/0	0/0	0/0	0/0	0/1	0/1	0/1	0/1	0/0	0/0	0/0	0/0	0/1	./.	0/0	0/0	0/0	0/0	0/0	0/0	0/0	0/1	0/0	0/0	0/0	0/0	0/0	0/0	0/0	0/0	0/1	0/1	0/0	0/1	0/0	0/0	0/0	0/0	0/0	0/1	0/1	0/1	0/1	0/1	0/0	0/1	0/0	0/0	0/1	0/0	0/1	0/0	0/0	0/0	0/0	0/1	0/0	0/0	0/1	0/1	0/0	0/1	0/1	0/0	0/0	0/1	0/0	0/1	0/1	0/0	0/0	0/0	0/0	0/0	0/0	0/0	0/1	0/0	0/0	0/1	0/0	0/1	0/1	0/0	0/0	0/0	0/0	0/0	0/0	0/0	0/0	0/0	0/0	0/1	0/0	0/0	0/0	0/1	0/0	0/1	0/1	0/1	0/1	0/0	0/0	0/0	0/0	0/1	0/1	0/1	0/1	0/1	0/0	0/0	0/0	0/0	0/0	0/0	0/0	0/0	0/0	0/0	0/1	0/0	0/0	0/0	0/0	0/0	0/0	0/0	0/0	0/1	./.	0/0	0/0	0/0	0/0	0/0	0/0	0/0	0/1	0/1	0/0	0/0	0/1	0/1	0/0	0/0	0/1	0/0	./.	0/0	0/0	0/0	0/0	0/1	0/0	0/0	./.	0/0	0/0	0/0	0/0	0/0	./.	0/0	0/0	0/0	0/1	0/0	0/0	0/1	0/0	0/1	0/0	0/1	0/1	0/0	0/1	0/0	0/0	0/0	0/0	0/0	0/1	0/1	0/1	0/1	0/0	0/0	0/1	0/0	0/0	0/1	./.	0/1	./.	0/1	0/0	0/0	0/0	0/0	0/1	0/0	0/0
SCAFFOLD_10052406	24	3210033:56:-	A	G	.	PASS	AC=5;AF=0.012;AN=454;DP=4450;NS=206	GT	0/0	0/0	0/0	0/0	0/0	0/0	0/0	0/0	0/0	0/0	0/0	0/0	0/0	0/0	0/0	0/0	0/0	0/0	0/0	0/0	0/0	0/0	0/0	0/0	0/0	0/0	0/0	0/0	0/0	0/0	0/0	0/0	0/0	0/0	0/0	0/0	0/0	0/0	0/0	0/0	0/0	0/0	0/0	0/0	0/0	0/0	0/0	0/0	0/0	0/0	0/0	0/0	0/0	0/0	0/0	0/0	0/0	0/0	0/0	0/0	0/0	0/0	0/0	0/0	0/0	0/0	0/0	0/0	0/0	0/0	0/0	0/0	0/0	0/0	0/0	0/0	0/0	0/0	0/0	0/0	0/0	0/0	0/0	0/0	0/0	0/0	0/0	0/0	0/1	0/0	0/0	0/0	0/0	0/0	0/0	0/0	0/0	0/0	0/0	0/0	0/0	0/0	0/0	0/0	0/0	0/0	0/0	0/0	0/0	0/0	0/0	0/0	0/0	0/0	0/0	0/0	0/0	0/0	0/0	0/1	0/0	0/0	0/0	0/0	0/0	0/0	0/1	0/0	0/0	0/0	0/0	0/0	0/0	0/0	0/0	0/0	0/0	0/0	0/0	0/0	0/0	0/0	0/0	0/0	0/0	0/0	0/0	0/0	0/0	0/0	0/0	0/0	0/0	0/0	0/0	0/0	0/0	0/0	./.	0/0	0/0	0/0	0/0	0/0	0/0	0/0	0/0	0/0	0/0	0/0	0/0	0/0	0/0	0/0	0/0	0/0	0/0	0/0	0/0	0/0	0/0	0/0	0/0	0/0	./.	0/0	0/0	0/0	0/0	0/0	0/0	0/0	0/0	0/0	0/0	0/0	0/0	0/0	0/0	0/0	0/0	0/0	0/0	0/0	0/0	0/0	0/0	0/0	0/0	0/0	0/0	0/0	0/0	0/0	0/0	0/0	0/0	0/0	0/0	0/0	./.	0/0	./.	0/0	0/0	0/0	0/0	0/0	1/1	0/0	0/0
SCAFFOLD_10052406	48	3210033:32:-	G	C	.	PASS	AC=12;AF=0.03;AN=458;DP=8284;NS=198	GT	0/0	0/0	0/0	0/0	0/0	0/0	0/0	0/0	0/0	0/0	0/0	0/0	0/0	0/0	0/0	0/0	0/0	0/0	0/0	0/0	0/0	0/0	0/1	0/0	0/0	0/0	0/0	0/0	0/0	0/0	0/0	0/0	0/0	0/0	0/0	0/0	0/0	0/0	0/0	0/0	0/1	0/0	0/0	0/0	0/0	0/0	0/0	0/0	0/0	0/0	0/0	0/0	0/0	0/0	0/0	0/1	0/0	0/0	0/0	0/0	0/0	0/0	0/0	0/0	0/0	0/0	0/1	0/0	0/0	0/0	0/0	0/0	0/0	0/0	0/0	0/0	0/0	0/0	0/0	0/0	0/0	0/0	0/0	0/0	0/0	0/0	0/0	0/0	0/0	0/0	0/0	0/0	0/0	0/0	0/0	0/0	0/0	0/0	0/0	0/0	0/0	0/0	0/0	0/0	0/0	0/0	0/0	0/0	0/0	0/0	0/0	0/0	0/0	0/0	0/1	0/0	0/0	0/0	0/0	0/0	0/0	0/0	0/0	0/0	0/0	0/0	0/0	0/0	0/0	0/0	0/0	0/0	0/1	0/0	0/0	0/0	0/0	0/0	0/1	0/0	0/1	0/0	0/0	0/0	0/0	0/0	0/0	0/0	0/0	0/0	0/0	0/0	0/0	0/0	0/0	0/0	0/0	0/0	./.	0/0	0/0	0/0	0/0	0/0	0/0	0/0	0/0	0/0	0/0	0/0	0/0	0/0	0/0	0/0	0/0	0/0	0/0	0/1	0/0	0/0	0/0	0/0	0/0	0/0	0/0	0/0	0/0	0/0	0/0	0/0	0/0	0/0	0/0	0/0	0/0	0/0	0/0	0/0	0/0	0/0	0/0	0/0	0/0	0/0	0/0	0/0	0/0	0/0	0/0	0/0	0/0	0/0	0/0	0/0	0/0	0/0	0/0	0/0	0/0	0/0	./.	0/0	0/0	0/0	0/0	0/1	0/0	0/0	1/1	0/0	0/0
SCAFFOLD_100625	11443	957363:17:+	T	G	.	PASS	AC=13;AF=0.032;AN=452;DP=3878;NS=200	GT	0/0	0/0	0/0	0/1	0/0	0/0	0/0	0/0	0/0	0/0	0/0	0/0	0/1	0/0	0/0	0/0	0/1	0/0	0/0	0/0	0/0	0/0	0/0	0/0	0/0	./.	0/0	./.	0/0	0/0	0/0	0/0	0/1	0/0	0/1	0/0	0/0	0/0	0/0	0/0	0/0	0/0	0/0	0/0	0/0	0/0	0/0	0/0	0/0	./.	0/0	0/0	0/0	0/0	0/0	0/0	0/0	0/0	0/0	0/0	0/0	0/0	0/0	0/0	0/0	0/0	0/0	0/0	0/0	0/0	0/0	0/0	0/0	0/0	0/0	0/0	0/0	0/0	0/1	0/0	0/0	0/0	0/0	0/0	0/0	0/0	0/0	0/0	0/0	0/0	0/0	0/0	0/0	0/0	0/0	0/0	0/0	0/1	0/0	0/0	0/0	0/0	0/0	0/0	0/0	0/0	0/0	0/0	0/0	0/0	0/0	0/0	0/0	0/0	0/0	0/0	0/0	0/0	0/0	0/0	0/1	0/0	0/0	0/0	0/0	0/0	0/0	0/0	0/0	0/0	0/0	0/0	0/0	0/0	0/0	0/0	0/0	0/0	0/1	0/0	0/1	0/0	0/0	0/0	0/0	0/0	0/0	0/0	0/0	0/0	0/0	0/0	0/0	0/0	0/0	0/0	0/0	0/0	0/0	0/0	0/0	0/0	0/0	0/0	0/0	0/0	0/0	0/0	0/0	0/0	0/0	0/0	0/1	0/0	0/0	0/0	0/0	0/0	0/0	0/0	0/0	0/0	0/0	0/0	0/0	0/0	0/0	0/0	0/0	0/0	./.	0/0	./.	0/0	0/0	0/0	0/0	0/0	0/0	0/1	0/0	0/0	0/0	0/0	0/0	0/0	0/0	0/0	0/0	0/0	0/0	0/0	0/0	0/0	0/1	0/0	0/0	0/0	0/0	0/0	0/0	0/0	0/0	0/0	0/0	0/0	0/0	0/0	0/0	0/0	0/0
SCAFFOLD_100625	11463	957363:37:+	C	A	.	PASS	AC=9;AF=0.022;AN=460;DP=3836;NS=201	GT	0/0	0/0	0/0	0/0	0/0	0/0	0/0	0/0	0/0	0/0	0/0	0/0	0/0	0/0	0/0	0/0	0/0	0/0	0/0	0/0	0/0	0/0	0/0	0/0	0/0	./.	0/0	0/0	0/0	0/0	0/0	0/0	0/0	0/0	0/0	0/0	0/0	0/0	0/0	0/0	0/0	0/1	0/0	0/0	0/0	0/0	0/0	0/0	0/0	0/0	0/0	0/0	0/0	0/0	0/0	0/0	0/0	0/0	0/0	0/0	0/0	0/0	0/0	0/0	0/0	0/0	0/0	0/0	0/0	0/0	0/0	0/0	0/0	0/0	0/0	0/0	0/0	0/0	0/0	0/0	0/0	0/0	0/0	0/0	0/0	0/0	0/0	0/0	0/0	0/0	0/0	0/0	0/0	0/0	0/0	0/0	0/0	0/0	0/0	0/0	0/0	0/0	0/0	0/0	0/0	0/0	0/0	0/0	0/0	0/0	0/0	0/0	0/0	0/1	0/0	0/0	0/0	0/1	0/0	0/0	0/0	0/0	0/0	0/0	0/0	0/0	0/0	0/0	0/0	0/0	0/0	0/0	0/0	0/0	0/0	0/0	0/0	0/1	0/0	0/0	0/0	0/0	0/0	0/0	0/0	0/0	0/0	0/0	0/0	0/0	0/0	0/0	0/0	0/0	0/0	0/0	0/0	0/0	0/0	0/0	0/0	0/0	0/0	0/0	0/0	0/0	0/0	0/0	0/0	0/0	0/0	0/0	0/0	0/0	0/0	0/0	0/0	0/0	0/0	0/0	0/0	0/0	0/0	0/0	0/0	0/0	0/0	0/0	0/0	0/0	0/0	0/0	0/0	0/0	0/0	0/0	0/0	0/0	0/1	0/0	0/0	0/0	0/1	0/0	0/0	0/0	0/0	0/1	0/0	0/0	0/0	0/0	0/0	0/0	0/0	0/0	0/0	0/0	0/0	0/0	0/0	0/0	0/0	0/0	0/1	0/0	0/1	0/0	0/0	0/0	0/0
SCAFFOLD_100637	20407	957444:15:+	A	G	.	PASS	AC=55;AF=0.136;AN=460;DP=9692;NS=202	GT	0/0	0/0	0/0	0/1	0/0	0/0	0/1	0/0	0/0	0/1	0/0	0/0	0/0	0/1	0/1	0/0	0/0	0/0	0/0	0/0	0/1	0/0	0/1	0/1	0/0	0/1	0/0	0/0	0/1	0/1	0/0	0/1	0/1	0/0	0/0	0/0	0/0	0/0	0/0	0/0	0/0	0/0	0/0	0/0	0/0	0/0	0/0	0/0	0/1	0/0	0/0	0/0	0/0	0/1	0/0	0/0	0/1	0/0	0/0	0/0	0/0	0/0	0/0	0/0	0/0	0/1	0/0	0/1	0/0	0/0	0/0	0/0	0/0	0/1	0/1	0/0	0/0	0/1	0/0	0/0	0/0	0/0	0/0	0/0	0/0	0/1	0/0	0/0	0/1	0/0	0/0	0/1	0/1	0/0	0/0	0/0	0/0	0/0	0/0	0/0	0/0	0/1	0/0	0/1	0/0	0/0	0/0	0/1	0/0	0/1	0/0	0/0	0/1	0/1	0/0	0/0	0/0	0/1	0/0	0/0	0/1	0/0	0/1	0/0	0/0	0/0	0/0	0/1	0/0	0/0	0/1	0/0	0/0	0/1	0/0	0/0	0/0	0/0	0/0	0/1	0/1	0/0	0/1	0/1	0/0	0/0	0/0	0/1	0/0	0/0	0/0	0/0	0/0	0/0	0/1	0/0	0/0	0/0	0/0	0/0	0/0	0/0	0/1	0/0	0/0	0/0	0/0	0/1	0/0	0/0	0/0	0/0	0/1	0/0	0/0	0/1	0/0	0/1	0/0	0/0	0/1	0/0	0/0	0/0	./.	0/0	0/0	0/0	0/0	0/1	0/0	0/0	0/0	0/0	0/1	0/1	0/0	0/0	0/0	0/0	0/0	0/0	0/1	0/0	0/0	0/0	0/0	0/1	0/0	0/0	0/0	0/0	0/0	0/0	0/0	0/0	0/0	0/0	0/0	0/1	0/0	0/0	0/0	0/0	0/0	0/0	0/0	0/0	0/0	0/0	0/0
SCAFFOLD_100644	14524	957467:77:-	C	T	.	PASS	AC=8;AF=0.019;AN=450;DP=4911;NS=209	GT	0/0	0/0	0/0	0/0	0/0	0/0	0/0	0/0	0/0	0/0	0/0	0/0	0/0	0/0	0/0	0/0	0/0	0/0	0/0	0/0	0/0	0/0	0/0	0/0	0/0	./.	0/0	0/0	0/0	0/0	0/0	0/0	0/0	0/0	0/0	0/0	0/0	0/0	0/0	./.	0/0	0/0	0/0	0/0	0/1	0/0	0/1	0/0	0/0	0/0	0/0	0/0	0/0	0/0	0/0	0/0	0/0	0/0	0/0	0/0	0/0	0/0	0/0	0/0	0/0	0/0	0/1	0/0	0/0	0/0	0/0	0/0	0/0	0/0	0/0	0/0	0/0	0/0	0/0	0/0	0/0	0/0	0/0	0/0	0/0	0/0	0/0	0/0	0/0	0/0	0/0	0/0	0/0	0/0	0/0	0/0	0/0	0/0	0/0	0/0	0/0	0/0	0/0	0/0	0/0	0/0	0/0	0/0	0/0	0/0	0/0	0/0	0/0	1/1	0/0	0/0	0/0	0/0	0/0	0/0	0/0	0/0	0/0	0/0	0/0	0/0	0/0	0/0	0/0	0/0	0/0	0/0	0/0	0/0	0/0	0/0	0/0	0/0	0/0	0/0	0/0	0/0	0/0	0/0	0/0	0/0	0/0	0/0	0/0	0/0	0/0	0/0	0/0	0/0	0/0	0/0	0/0	0/0	./.	0/0	0/0	0/0	0/0	0/0	0/0	0/0	0/0	0/0	0/0	0/0	0/0	0/0	0/0	0/1	0/0	0/0	./.	0/0	0/0	0/0	0/0	0/0	0/1	0/0	0/0	0/0	0/0	0/0	0/0	0/0	0/0	0/0	0/0	0/0	0/0	0/0	0/0	0/0	0/0	0/0	0/0	0/1	0/0	0/0	0/0	0/0	0/0	0/0	0/0	0/0	0/0	0/0	0/0	0/0	0/0	0/0	0/0	0/0	0/0	0/0	./.	0/0	./.	0/0	0/0	0/0	0/0	0/0	0/0	0/0	0/0
SCAFFOLD_100644	14579	957467:22:-	G	A	.	PASS	AC=8;AF=0.019;AN=450;DP=4988;NS=209	GT	0/0	0/0	0/0	0/0	0/0	0/0	0/0	0/0	0/0	0/0	0/0	0/0	0/0	0/0	0/0	0/0	0/0	0/0	0/0	0/0	0/0	0/0	0/0	0/0	0/0	./.	0/0	0/0	0/0	0/0	0/0	0/0	0/0	0/0	0/0	0/0	0/0	0/0	0/0	./.	0/0	0/0	0/0	0/0	0/1	0/0	0/1	0/0	0/0	0/0	0/0	0/0	0/0	0/0	0/0	0/0	0/0	0/0	0/0	0/0	0/0	0/0	0/0	0/0	0/0	0/0	0/1	0/0	0/0	0/0	0/0	0/0	0/0	0/0	0/0	0/0	0/0	0/0	0/0	0/0	0/0	0/0	0/0	0/0	0/0	0/0	0/0	0/0	0/0	0/0	0/0	0/0	0/0	0/0	0/0	0/0	0/0	0/0	0/0	0/0	0/0	0/0	0/0	0/0	0/0	0/0	0/0	0/0	0/0	0/0	0/0	0/0	0/0	1/1	0/0	0/0	0/0	0/0	0/0	0/0	0/0	0/0	0/0	0/0	0/0	0/0	0/0	0/0	0/0	0/0	0/0	0/0	0/0	0/0	0/0	0/0	0/0	0/0	0/0	0/0	0/0	0/0	0/0	0/0	0/0	0/0	0/0	0/0	0/0	0/0	0/0	0/0	0/0	0/0	0/0	0/0	0/0	0/0	./.	0/0	0/0	0/0	0/0	0/0	0/0	0/0	0/0	0/0	0/0	0/0	0/0	0/0	0/0	0/1	0/0	0/0	./.	0/0	0/0	0/0	0/0	0/0	0/1	0/0	0/0	0/0	0/0	0/0	0/0	0/0	0/0	0/0	0/0	0/0	0/0	0/0	0/0	0/0	0/0	0/0	0/0	0/1	0/0	0/0	0/0	0/0	0/0	0/0	0/0	0/0	0/0	0/0	0/0	0/0	0/0	0/0	0/0	0/0	0/0	0/0	./.	0/0	./.	0/0	0/0	0/0	0/0	0/0	0/0	0/0	0/0
SCAFFOLD_100644	14586	957467:15:-	C	A	.	PASS	AC=6;AF=0.014;AN=454;DP=4987;NS=209	GT	0/0	0/0	0/0	0/0	0/0	0/1	0/0	0/0	0/0	0/0	0/0	0/0	0/0	0/0	0/0	0/0	0/0	0/0	0/0	./.	0/0	0/0	0/0	0/0	0/0	./.	0/0	0/0	0/0	0/0	0/0	0/0	0/0	0/0	0/0	0/0	0/0	0/0	0/0	./.	0/0	0/0	0/1	0/0	0/0	0/0	0/0	0/0	0/0	0/0	0/0	0/0	0/0	0/0	0/0	0/0	0/0	0/0	0/0	0/0	0/0	0/0	0/0	0/0	0/0	0/0	0/0	0/0	0/0	0/0	0/0	0/0	0/0	0/0	0/0	0/0	0/0	0/0	0/0	0/0	0/0	0/0	0/0	0/0	0/0	0/0	0/0	0/0	0/0	0/0	0/0	0/0	0/0	0/0	0/0	0/0	0/0	0/0	0/0	0/1	0/0	0/0	0/0	0/0	0/0	0/0	0/0	0/0	0/0	0/0	0/0	0/0	0/0	0/0	0/0	0/0	0/0	0/0	0/0	0/0	0/0	0/0	0/0	0/0	0/0	0/0	0/0	0/0	0/0	0/0	0/0	0/0	0/0	0/0	0/0	0/0	0/0	0/0	0/0	0/0	0/0	0/0	0/0	0/0	0/0	0/0	0/0	0/0	0/0	0/0	0/0	0/0	0/0	0/0	0/0	0/0	0/0	0/0	0/0	0/0	0/0	0/0	0/0	1/1	0/0	0/0	0/0	0/0	0/0	0/0	0/0	0/0	0/0	0/0	0/0	0/0	./.	0/0	0/0	0/0	0/0	0/0	0/0	0/0	0/0	0/0	0/0	0/0	0/0	0/1	0/0	0/0	0/0	0/0	0/0	0/0	0/0	0/0	0/0	0/0	0/0	0/0	0/0	0/0	0/0	0/0	0/0	0/0	0/0	0/0	0/0	0/0	0/0	0/0	0/0	0/0	0/0	0/0	0/0	0/0	0/0	0/0	0/0	0/0	0/0	0/0	0/0	0/0	0/0	0/0	0/0
SCAFFOLD_10065	22536	219304:36:-	T	A	.	PASS	AC=32;AF=0.081;AN=454;DP=2364;NS=192	GT	0/0	0/0	0/0	0/0	0/0	0/1	0/0	0/0	0/0	0/0	0/0	0/0	0/0	0/0	0/0	0/0	0/0	0/0	0/0	./.	0/0	0/0	0/0	0/0	0/0	0/1	0/0	0/0	0/1	0/0	0/0	0/0	0/0	0/0	0/0	0/1	0/0	0/0	0/0	0/0	1/1	0/0	0/1	0/0	0/0	0/0	0/0	0/0	0/0	0/0	0/0	1/1	0/1	0/1	0/0	0/0	0/1	0/1	0/0	0/0	0/0	0/0	0/0	0/0	0/0	0/0	0/0	0/0	0/0	0/0	0/0	0/0	0/0	0/0	0/0	0/0	0/0	0/0	0/0	0/0	0/0	0/0	0/0	0/0	0/0	0/0	0/0	0/0	0/0	0/0	0/0	0/0	0/0	0/0	0/1	0/1	0/0	0/0	0/0	0/0	0/0	0/0	0/0	0/0	0/0	0/0	0/0	0/0	0/1	0/0	0/0	0/1	0/0	0/0	0/0	0/0	0/0	0/0	0/0	0/0	0/0	0/0	0/1	0/0	0/0	0/0	0/1	0/0	0/0	0/0	0/0	0/0	0/0	0/0	0/0	0/0	0/0	0/0	0/0	0/0	0/0	0/0	0/0	0/0	0/0	0/0	0/0	0/1	0/1	0/0	0/1	0/0	0/0	0/0	0/0	0/0	0/0	0/0	0/0	0/0	0/0	0/1	0/0	1/1	0/0	0/0	0/0	0/0	0/0	0/1	0/0	0/0	0/0	0/0	0/0	0/0	./.	0/0	0/0	0/0	0/0	1/1	0/0	0/0	0/0	0/0	0/0	0/0	0/0	0/1	0/0	0/0	0/0	0/0	0/1	0/1	0/0	0/0	0/0	0/0	0/0	0/0	0/0	0/0	0/0	0/0	0/0	0/0	0/0	0/0	0/0	0/0	0/0	0/0	0/0	0/0	0/0	0/0	0/0	0/0	./.	0/0	./.	0/0	0/0	0/0	0/0	0/1	0/0	0/0	0/0
SCAFFOLD_10065	29146	219314:65:+	T	C	.	PASS	AC=9;AF=0.022;AN=454;DP=2072;NS=201	GT	0/0	0/0	0/0	0/0	0/0	0/0	0/0	0/0	0/1	0/0	0/0	0/0	0/1	0/0	0/0	0/0	0/0	0/0	0/0	0/0	0/0	0/0	0/0	0/0	0/0	0/0	0/0	0/0	0/0	0/0	0/0	0/0	0/0	0/0	0/0	0/0	0/0	0/0	0/0	./.	0/0	0/1	0/0	0/0	0/0	0/0	0/0	0/0	0/0	./.	0/0	0/0	0/0	0/1	0/0	0/0	0/0	0/0	0/0	0/0	0/0	0/0	0/0	0/0	0/0	0/0	0/0	0/0	0/0	0/0	0/0	0/0	0/0	0/0	0/0	0/0	0/0	0/0	0/0	0/0	0/0	0/0	0/0	0/0	0/0	0/0	0/0	0/0	0/0	0/1	0/0	0/0	0/0	0/0	0/0	0/0	0/0	0/0	0/0	0/0	0/0	0/0	0/0	0/0	0/0	0/0	0/0	0/0	0/0	0/0	0/0	0/0	0/0	0/0	0/0	0/0	0/0	0/0	0/0	0/0	0/0	0/0	0/0	0/0	0/0	0/0	0/0	0/0	0/0	0/0	0/0	0/0	0/0	0/0	0/0	0/0	0/0	0/0	0/0	0/0	0/0	0/0	0/0	0/0	0/0	0/0	0/0	0/0	0/0	0/0	0/0	0/0	0/0	0/0	0/0	0/0	0/0	0/0	0/0	0/0	0/0	0/0	0/0	0/0	0/0	0/0	0/0	0/1	0/0	0/1	0/0	0/0	0/0	0/0	0/0	0/1	0/0	0/0	0/0	0/0	0/0	0/0	0/0	0/0	./.	0/0	0/0	0/0	0/0	0/0	0/0	0/0	./.	0/0	0/0	0/0	0/0	0/0	0/0	0/0	0/0	0/0	0/0	0/0	0/0	0/0	0/0	0/0	0/0	0/0	0/1	0/0	0/0	0/0	0/0	0/0	0/0	0/0	0/0	0/0	0/0	0/0	0/0	0/0	0/0	0/0	0/0	0/0	0/0	0/0	0/0
SCAFFOLD_10066	18563	219322:52:+	A	G	.	PASS	AC=7;AF=0.017;AN=450;DP=4771;NS=203	GT	0/0	0/0	0/0	0/0	0/0	0/0	0/0	0/0	0/0	0/0	0/0	0/0	0/0	0/0	0/0	0/1	0/0	0/1	0/0	./.	0/0	0/0	0/0	0/0	0/0	./.	0/0	0/0	0/0	0/0	0/0	0/0	0/0	0/0	0/0	0/0	0/0	0/0	0/0	./.	0/0	0/0	0/0	0/0	0/0	0/0	0/0	0/0	0/0	0/0	0/0	0/0	0/0	0/0	0/0	0/0	0/0	0/0	0/0	0/0	0/0	0/0	0/0	0/0	0/0	0/0	0/0	0/0	0/0	0/0	0/0	0/0	0/0	0/0	0/0	0/0	0/0	0/0	0/0	0/0	0/0	0/0	0/0	0/0	0/0	0/0	0/0	0/0	0/0	0/0	0/0	0/0	0/0	0/0	0/0	0/0	0/0	0/0	0/0	0/0	0/0	0/0	0/1	0/0	0/0	0/0	0/0	0/0	0/0	0/0	0/0	0/0	0/0	0/0	0/0	0/0	0/0	0/0	0/0	0/0	0/0	0/0	0/0	0/0	0/0	0/0	0/0	0/0	0/0	0/0	0/0	0/0	0/0	0/0	0/0	0/0	0/0	0/0	0/0	0/0	0/0	0/1	0/0	0/0	0/0	0/0	0/0	0/0	0/0	0/0	0/0	0/0	0/0	0/0	0/0	0/1	0/0	0/0	0/0	0/0	0/0	0/0	0/0	0/0	0/0	0/0	0/0	0/0	0/0	0/0	0/0	0/0	0/0	0/0	0/0	0/0	0/0	0/0	0/0	0/0	0/0	0/1	0/0	0/0	0/0	0/0	0/0	0/0	0/0	0/0	0/0	0/0	./.	0/0	0/0	0/0	0/0	0/0	0/0	0/0	0/0	0/0	0/0	0/0	0/0	0/0	0/0	0/0	0/0	0/0	0/0	0/0	0/1	0/0	0/0	0/0	0/0	0/0	0/0	0/0	./.	0/0	./.	0/0	0/0	0/0	0/0	0/0	0/0	0/0	0/0
SCAFFOLD_10066	18565	219322:54:+	C	A	.	PASS	AC=14;AF=0.035;AN=452;DP=4770;NS=201	GT	0/0	0/0	0/0	0/1	0/1	0/0	0/0	0/0	0/0	0/0	0/0	0/0	0/0	0/0	0/0	0/0	0/0	0/0	0/0	./.	0/0	0/0	0/0	0/0	0/0	./.	0/0	./.	0/0	0/0	0/0	0/0	0/0	0/0	0/0	0/0	0/0	0/0	0/0	0/0	0/0	0/0	0/0	0/0	0/0	0/0	0/0	0/0	0/0	0/0	0/0	0/0	0/0	0/0	0/0	0/0	0/0	0/0	0/0	0/0	0/0	0/0	0/0	0/0	0/0	0/0	0/0	0/0	0/0	0/0	0/0	0/0	0/0	0/0	0/0	0/0	0/1	0/1	0/0	0/0	0/0	0/0	0/0	0/1	0/0	0/0	0/0	0/0	0/0	0/0	0/0	0/0	0/0	0/0	0/1	0/1	0/0	0/0	0/0	0/0	0/0	0/0	0/1	0/0	0/0	0/0	0/0	0/0	0/0	0/0	0/0	0/0	0/0	0/0	0/0	0/0	0/0	0/1	0/0	0/0	0/0	0/0	0/0	0/1	0/0	0/0	0/0	0/0	0/0	0/0	0/0	0/0	0/0	0/0	0/0	0/0	0/0	0/0	0/0	0/0	0/0	0/0	0/0	0/0	0/0	0/0	0/0	0/0	0/0	0/0	0/1	0/0	0/0	0/0	0/1	0/0	0/0	0/0	0/0	0/0	0/0	0/0	0/0	0/0	0/0	0/0	0/0	0/0	0/0	0/0	0/0	0/0	0/0	0/0	0/0	0/0	./.	0/0	0/0	0/0	0/0	0/0	0/0	0/0	./.	0/1	0/0	0/0	0/0	0/0	0/0	0/0	0/0	0/0	0/0	0/0	0/0	0/0	0/0	0/0	0/0	0/0	0/1	0/0	0/0	0/0	0/0	0/0	0/0	0/0	0/0	0/0	0/0	0/0	0/0	0/0	0/0	0/0	0/0	0/0	0/0	0/0	0/0	0/0	0/0	0/0	0/0	0/0	0/0	0/0	0/0
SCAFFOLD_10066	18589	219322:78:+	A	G	.	PASS	AC=11;AF=0.027;AN=448;DP=4712;NS=202	GT	0/0	0/0	0/0	0/0	0/0	0/0	0/0	0/0	0/0	0/0	0/0	0/0	0/0	0/0	0/0	0/0	0/0	0/0	0/0	./.	0/0	0/0	0/0	0/0	0/0	./.	0/0	0/0	0/1	0/0	0/0	0/0	0/0	0/0	0/1	0/0	0/0	0/0	0/0	./.	1/1	0/0	0/1	0/0	0/0	0/0	0/0	0/0	0/0	0/0	0/0	0/0	0/0	0/0	0/0	0/0	0/0	0/0	0/0	0/0	0/0	0/1	0/0	0/0	0/0	0/0	0/0	0/0	0/0	0/0	0/0	0/0	0/1	0/0	0/0	0/0	0/0	0/0	0/0	0/0	0/0	0/0	0/0	0/0	0/0	0/0	0/1	0/0	0/1	0/0	0/0	0/0	0/0	0/0	0/0	0/0	0/0	0/0	0/0	0/0	0/0	0/0	0/0	0/0	0/0	0/0	0/0	0/0	0/0	0/0	0/0	0/0	0/0	0/0	0/0	0/0	0/0	0/0	0/0	0/0	0/0	0/0	0/0	0/0	0/0	0/0	0/0	0/0	0/0	0/0	0/0	0/0	0/0	0/0	0/0	0/0	0/0	0/0	0/0	0/0	0/0	0/0	0/0	0/0	0/0	0/0	0/0	0/0	0/0	0/0	0/0	0/0	0/0	0/0	0/0	0/0	0/0	0/0	0/0	0/0	0/0	0/0	0/0	0/0	0/0	0/0	0/0	0/0	0/0	0/0	0/0	0/0	0/0	0/0	0/0	0/0	0/0	0/1	0/0	0/0	0/0	0/0	0/0	0/0	./.	0/0	0/0	0/0	0/0	0/0	0/0	0/0	./.	0/0	0/0	0/0	0/1	0/0	0/0	0/0	0/0	0/0	0/0	0/0	0/0	0/0	0/0	0/0	0/0	0/0	0/0	0/0	0/0	0/0	0/0	0/0	0/0	0/0	0/0	0/0	./.	0/0	0/0	0/0	0/0	0/0	0/0	0/0	0/0	./.	0/0
SCAFFOLD_100664	3635	957549:67:-	G	A	.	PASS	AC=61;AF=0.127;AN=452;DP=2223;NS=201	GT	0/1	0/0	1/1	1/1	0/1	0/0	0/1	0/0	0/0	0/1	0/0	0/0	0/0	0/0	0/1	0/0	0/0	0/0	0/0	./.	0/1	0/0	0/0	0/0	0/0	0/1	0/0	./.	0/0	0/0	0/0	0/0	0/0	0/0	0/0	0/0	0/0	0/1	0/0	0/0	0/0	0/0	0/1	0/1	0/0	0/1	0/0	0/0	0/0	0/0	0/0	0/0	0/0	0/0	0/0	0/1	0/0	0/1	0/0	0/0	0/0	0/0	0/1	0/0	0/0	0/0	0/0	0/0	0/0	0/1	0/0	0/0	0/0	0/1	0/1	0/1	0/0	0/0	1/1	1/1	0/0	0/0	0/0	0/1	0/0	0/0	0/0	0/0	0/0	0/0	0/0	0/0	0/0	0/0	0/1	0/1	0/0	0/0	0/0	0/0	0/0	0/0	0/0	0/0	0/1	0/0	0/0	0/0	0/1	0/0	0/0	0/0	0/1	0/0	0/0	0/0	0/0	0/0	0/0	0/0	0/1	0/0	1/1	0/0	0/0	0/0	0/0	0/0	0/0	0/0	0/0	0/0	0/0	0/0	0/0	0/0	0/0	0/0	0/0	0/0	0/0	0/0	0/0	0/0	0/0	1/1	0/0	0/0	0/0	0/0	0/0	0/0	0/0	0/0	0/1	0/1	0/0	0/0	0/1	0/0	0/1	0/0	0/1	0/1	0/0	0/0	0/0	0/0	0/0	0/1	0/0	0/1	0/1	0/0	0/0	0/1	0/1	0/0	0/0	0/0	0/1	0/0	0/1	0/0	0/0	0/0	0/0	0/0	0/0	0/0	0/1	0/0	./.	0/0	0/0	0/0	0/0	0/0	0/0	0/0	0/0	0/0	0/0	0/1	0/1	0/1	0/0	0/1	0/0	0/1	0/0	0/0	0/0	0/0	0/0	0/1	0/1	0/0	0/0	0/0	./.	0/1	./.	0/0	0/0	1/1	0/0	0/0	0/0	0/0	0/0
SCAFFOLD_100664	3640	957549:62:-	C	T	.	PASS	AC=43;AF=0.11;AN=456;DP=2216;NS=195	GT	0/0	0/0	0/0	0/1	0/0	0/0	0/0	0/0	0/0	0/0	0/0	0/0	0/0	0/0	0/1	0/0	0/0	0/0	0/0	./.	0/1	0/0	0/0	0/0	0/0	0/0	0/0	0/0	0/0	0/0	0/0	0/0	0/1	0/0	0/0	0/1	0/0	0/0	0/0	0/0	0/0	0/0	0/0	0/1	0/0	0/0	0/0	0/0	0/0	0/0	0/0	./.	0/1	0/0	0/0	0/0	0/0	1/1	0/0	0/0	0/0	0/1	0/0	1/1	0/0	0/1	0/0	0/0	0/0	0/0	0/0	0/0	0/0	0/0	0/0	0/0	0/0	0/0	1/1	1/1	0/0	0/1	0/0	0/1	1/1	0/0	0/0	0/0	0/1	0/1	0/0	0/0	0/0	0/0	0/0	0/0	0/0	0/0	0/0	0/0	0/0	0/0	0/0	0/0	0/0	0/0	0/0	0/0	0/0	0/0	0/0	0/0	0/0	0/0	0/0	0/0	0/1	0/0	0/0	0/0	0/0	0/0	0/1	0/1	0/0	0/0	0/0	0/0	0/1	0/0	0/0	0/1	0/0	0/0	0/0	0/0	0/1	0/0	0/0	0/1	0/1	0/0	0/1	0/0	0/0	0/0	0/0	0/0	0/0	0/1	0/0	0/0	0/0	0/0	0/0	0/0	0/0	0/1	0/0	0/0	0/0	0/0	0/0	0/0	0/0	0/0	0/0	0/0	0/1	0/0	0/0	0/0	0/0	0/0	0/0	0/0	0/0	0/0	0/0	0/0	0/0	0/0	0/0	0/1	0/0	0/0	0/0	0/0	0/0	0/0	0/0	0/0	./.	0/0	0/0	0/0	0/0	0/0	0/0	0/0	0/0	0/0	0/0	0/0	0/0	0/1	0/0	0/0	0/1	0/0	0/0	0/0	0/0	0/0	0/0	0/0	0/1	0/0	0/1	0/0	0/0	0/0	0/0	0/0	1/1	0/0	0/0	0/0	0/0	0/1	0/0
SCAFFOLD_100664	3683	957549:19:-	G	A	.	PASS	AC=14;AF=0.034;AN=456;DP=2273;NS=208	GT	0/0	0/0	0/0	0/1	0/1	0/0	0/0	0/0	0/0	0/1	0/0	0/0	0/0	0/0	0/1	0/0	0/0	0/0	0/1	./.	0/1	0/0	0/0	0/0	0/0	0/0	0/0	./.	0/0	0/0	0/0	0/0	0/0	0/0	0/0	0/0	0/0	0/0	0/0	0/0	0/0	0/0	0/0	0/0	0/0	0/0	0/0	0/0	0/0	0/0	0/0	0/0	0/0	0/0	0/0	0/0	0/0	0/1	0/0	0/0	0/0	0/0	0/0	0/0	0/0	0/0	0/0	0/0	0/0	0/0	0/0	0/0	0/0	0/0	0/0	0/0	0/0	0/0	1/1	1/1	0/0	0/0	0/0	0/0	0/0	0/0	0/0	0/0	0/0	0/0	0/0	0/0	0/0	0/0	0/0	0/0	0/0	0/0	0/0	0/0	0/0	0/0	0/0	0/0	0/0	0/0	0/0	0/0	0/0	0/0	0/0	0/0	0/0	0/0	0/0	0/0	0/0	0/0	0/0	0/0	0/0	0/0	0/1	0/0	0/0	0/0	0/0	0/0	0/0	0/0	0/0	0/0	0/0	0/0	0/0	0/0	0/0	0/0	0/0	0/0	0/0	0/0	0/0	0/0	0/0	0/0	0/0	0/0	0/0	0/0	0/0	0/0	0/0	0/0	0/0	0/0	0/0	0/0	0/0	0/0	0/0	0/0	0/0	0/0	0/0	0/0	0/0	0/0	0/0	0/0	0/0	0/0	0/0	0/0	0/0	0/0	0/0	0/0	0/0	0/0	0/0	0/0	0/0	0/0	0/0	0/0	0/0	0/0	0/0	0/0	0/0	0/0	0/0	0/0	0/0	0/0	0/0	0/0	0/0	0/0	0/0	0/0	0/0	0/0	0/1	0/0	0/0	0/0	0/0	0/0	0/0	0/0	0/0	0/0	0/0	0/0	0/1	0/0	0/0	0/0	./.	0/0	0/0	0/0	0/0	0/0	0/0	0/0	0/0	0/0	0/0
SCAFFOLD_100664	3696	957549:6:-	A	G	.	PASS	AC=15;AF=0.036;AN=450;DP=2263;NS=207	GT	0/0	0/0	0/0	0/0	0/1	0/0	0/0	0/0	0/0	0/1	0/0	0/0	0/0	0/0	0/0	0/0	0/0	0/0	0/0	./.	0/0	0/0	0/0	0/0	0/0	./.	0/0	0/0	0/0	0/0	0/0	0/0	0/0	0/0	0/0	0/1	0/0	0/0	0/0	0/0	0/0	0/0	0/0	0/0	0/0	0/0	0/0	0/0	0/0	0/0	0/0	0/0	0/1	0/0	0/0	0/0	0/0	0/0	0/0	0/0	0/0	0/0	0/0	0/0	0/0	0/1	0/0	0/0	0/0	0/0	0/0	0/0	0/0	0/0	0/0	0/0	0/0	0/0	0/0	0/0	0/0	0/0	0/0	0/1	0/0	0/0	0/0	0/0	0/0	0/0	0/0	0/0	0/0	0/0	0/0	0/0	0/0	0/0	0/0	0/0	0/0	0/0	0/0	0/0	0/0	0/0	0/0	0/0	0/0	0/0	0/0	0/0	0/0	0/0	0/0	0/0	0/1	0/0	0/0	0/0	0/0	0/0	0/0	0/1	0/0	0/0	0/1	0/0	0/0	0/0	0/0	0/0	0/0	0/0	0/0	0/0	0/1	0/0	0/0	0/0	0/0	0/0	0/0	0/0	0/0	0/0	0/0	0/0	0/0	0/1	0/0	0/0	0/0	0/0	0/0	0/0	0/0	0/1	./.	0/0	0/0	0/0	0/0	0/0	0/0	0/0	0/0	0/0	0/1	0/0	0/0	0/0	0/0	0/0	0/0	0/0	0/0	0/0	0/0	0/0	0/0	0/0	0/0	0/0	0/0	0/0	0/0	0/0	0/0	0/0	0/0	0/0	./.	0/0	0/0	0/0	0/0	0/0	0/0	0/0	0/0	0/0	0/0	0/0	0/0	0/0	0/0	0/0	0/0	0/0	0/0	0/0	0/0	0/0	0/1	0/0	0/0	0/0	0/0	0/0	./.	0/0	./.	0/0	0/0	0/0	0/0	0/0	0/0	0/1	0/0
SCAFFOLD_10067870	233	3210678:61:-	A	G	.	PASS	AC=7;AF=0.017;AN=452;DP=3120;NS=200	GT	0/0	0/0	0/1	0/0	0/0	0/0	0/0	0/0	0/0	0/0	0/0	0/0	0/0	0/0	0/0	0/0	0/0	0/0	0/0	0/0	0/0	0/0	0/0	0/0	0/0	./.	0/1	0/0	0/0	0/0	0/0	0/0	0/0	0/0	0/0	0/0	0/0	0/0	0/0	./.	0/0	0/0	0/0	0/0	0/1	0/0	0/0	0/0	0/0	0/0	0/0	0/0	0/0	0/0	0/0	0/0	0/0	0/0	0/0	0/0	0/0	0/0	0/0	0/0	0/0	0/0	0/0	0/0	0/0	0/0	0/0	0/0	0/0	0/0	0/0	0/0	0/0	0/0	0/0	0/0	0/0	0/0	0/0	0/0	0/0	0/0	0/0	0/0	0/0	0/0	0/0	0/0	0/0	0/0	0/0	0/0	0/0	0/0	0/0	0/0	0/0	0/0	0/0	0/0	0/0	0/0	0/0	0/0	0/0	0/0	0/0	0/0	0/0	0/0	0/0	0/0	0/0	0/0	0/0	0/0	0/0	0/0	0/0	0/0	0/0	0/0	0/0	0/0	0/0	0/0	0/0	0/1	0/0	0/0	0/0	0/0	0/0	0/0	0/0	0/0	0/0	0/0	0/0	0/0	0/0	0/0	0/0	0/0	0/0	0/0	0/1	0/0	0/0	0/0	0/0	0/0	0/0	0/0	0/0	0/0	0/0	0/0	0/0	0/0	0/0	0/1	0/0	0/0	0/0	0/0	0/0	0/1	0/0	0/0	0/0	0/0	0/0	0/0	0/0	0/0	0/0	0/0	0/0	0/0	0/0	0/0	0/0	0/0	0/0	0/0	0/0	0/0	./.	0/0	0/0	0/0	0/0	0/0	0/0	0/0	0/0	0/0	0/0	0/0	0/0	0/0	0/0	0/0	0/0	0/0	0/0	0/0	0/0	0/0	0/0	0/0	0/0	0/0	0/0	0/0	./.	0/0	./.	0/0	0/0	0/0	0/0	0/0	0/0	0/0	0/0
SCAFFOLD_10067870	245	3210678:49:-	C	A	.	PASS	AC=19;AF=0.049;AN=452;DP=3031;NS=195	GT	0/0	0/0	0/0	0/0	0/0	0/0	0/0	0/0	0/0	0/0	0/0	0/1	0/0	0/1	0/0	0/0	0/0	0/0	0/0	./.	0/0	0/0	0/0	0/0	0/0	0/0	0/0	0/0	0/1	0/0	0/0	0/0	0/0	0/0	0/0	0/0	0/0	0/0	0/0	0/0	0/0	0/0	0/0	0/0	0/0	0/0	0/0	0/0	0/0	./.	0/0	0/0	0/0	0/0	0/0	0/0	0/0	0/0	0/0	0/0	0/0	0/0	0/0	0/0	0/0	0/1	0/0	0/0	0/0	0/0	0/0	0/0	0/0	0/0	0/0	0/0	0/0	0/0	0/0	0/0	0/0	0/0	0/0	0/0	0/0	0/0	0/0	0/0	0/0	0/0	0/0	0/0	0/0	0/0	0/0	0/0	0/0	0/0	0/0	0/0	0/0	0/0	0/0	0/0	0/0	0/0	0/0	0/0	0/1	0/0	0/0	0/0	0/0	0/0	0/0	0/1	0/0	0/0	0/0	0/1	0/0	0/0	0/0	0/1	0/1	0/1	0/0	0/0	0/0	0/0	0/0	0/0	0/0	0/0	0/0	0/0	0/0	0/0	0/1	0/0	0/0	0/0	0/0	0/1	0/0	0/0	0/0	0/0	0/0	0/0	0/0	0/0	0/0	0/0	0/0	0/0	0/0	0/0	0/0	0/0	0/0	0/0	0/0	0/0	0/0	0/0	0/0	0/0	0/0	0/0	0/0	0/0	0/1	0/0	0/0	0/0	0/0	0/1	0/0	0/0	0/0	0/0	0/0	0/0	./.	0/0	0/0	0/0	0/0	0/0	0/0	0/0	0/0	0/0	0/0	0/0	0/0	0/0	0/0	0/0	0/1	0/1	0/0	0/1	0/0	0/1	0/0	0/0	0/0	0/0	0/0	0/0	0/0	0/0	0/0	0/0	0/0	0/0	0/0	0/1	./.	0/0	./.	0/0	0/0	0/0	0/0	0/0	0/0	0/0	0/0
SCAFFOLD_10079751	130	3211091:7:+	T	C	.	PASS	AC=4;AF=0.01;AN=454;DP=2172;NS=199	GT	0/0	0/0	0/0	0/0	0/0	0/0	0/0	0/0	0/0	0/0	0/0	0/0	0/0	0/0	0/0	0/0	0/0	0/0	0/0	0/0	0/0	0/0	0/0	0/0	0/0	1/1	0/0	./.	0/0	0/0	0/0	0/0	0/0	0/0	0/0	0/0	0/0	0/0	0/0	0/0	0/0	0/0	0/0	0/0	0/0	0/0	0/0	0/0	0/0	0/0	0/0	0/0	0/0	0/0	0/0	0/0	0/0	0/0	0/0	0/0	0/0	0/0	0/0	0/0	0/0	0/0	0/0	0/0	0/0	0/0	0/0	0/0	0/0	0/0	0/0	0/0	0/0	0/0	0/0	0/0	0/0	0/0	0/0	0/0	0/0	0/0	0/0	0/0	0/0	0/0	0/0	0/0	0/0	0/0	0/0	0/0	0/0	0/0	0/0	0/0	0/0	0/0	0/0	0/0	0/0	0/0	0/0	0/0	0/0	1/1	0/0	0/0	0/0	0/0	0/0	0/0	0/0	0/0	0/0	0/0	0/0	0/0	0/0	0/0	0/0	0/0	0/0	0/0	0/0	0/0	0/0	0/0	0/0	0/0	0/0	0/0	0/0	0/0	0/0	0/0	0/0	0/0	0/0	0/0	0/0	0/0	0/0	0/0	0/0	0/0	0/0	0/0	0/0	0/0	0/0	0/0	0/0	0/0	./.	0/0	0/0	0/0	0/0	0/0	0/0	0/0	0/0	0/0	0/0	0/0	0/0	0/0	0/0	0/0	0/0	0/0	0/0	0/0	0/0	0/0	0/0	0/0	0/0	0/0	0/0	0/0	0/0	0/0	0/0	0/0	0/0	0/0	./.	0/0	0/0	0/0	0/0	0/0	0/0	0/0	0/0	0/0	0/0	0/0	0/0	0/0	0/0	0/0	0/0	0/0	0/0	0/0	0/0	0/0	0/0	0/0	0/0	0/0	0/0	0/0	./.	0/0	0/0	0/0	0/0	0/0	0/0	0/0	0/0	0/0	0/0
SCAFFOLD_10079751	164	3211091:41:+	G	A	.	PASS	AC=4;AF=0.01;AN=460;DP=2084;NS=194	GT	0/0	0/0	0/0	0/0	0/0	0/0	0/0	0/0	0/0	0/1	0/0	0/0	0/0	0/1	0/0	0/0	0/0	0/0	0/0	0/0	0/0	0/1	0/0	0/0	0/0	0/0	0/0	0/0	0/0	0/0	0/0	0/0	0/0	0/0	0/0	0/0	0/0	0/0	0/0	0/0	0/0	0/0	0/0	0/0	0/0	0/0	0/0	0/0	0/0	0/0	0/0	0/0	0/0	0/0	0/0	0/0	0/0	0/0	0/0	0/0	0/0	0/0	0/0	0/0	0/0	0/0	0/0	0/0	0/0	0/0	0/0	0/0	0/0	0/0	0/0	0/0	0/0	0/0	0/0	0/1	0/0	0/0	0/0	0/0	0/0	0/0	0/0	0/0	0/0	0/0	0/0	0/0	0/0	0/0	0/0	0/0	0/0	0/0	0/0	0/0	0/0	0/0	0/0	0/0	0/0	0/0	0/0	0/0	0/0	0/0	0/0	0/0	0/0	0/0	0/0	0/0	0/0	0/0	0/0	0/0	0/0	0/0	0/0	0/0	0/0	0/0	0/0	0/0	0/0	0/0	0/0	0/0	0/0	0/0	0/0	0/0	0/0	0/0	0/0	0/0	0/0	0/0	0/0	0/0	0/0	0/0	0/0	0/0	0/0	0/0	0/0	0/0	0/0	0/0	0/0	0/0	0/0	0/0	0/0	0/0	0/0	0/0	0/0	0/0	0/0	0/0	0/0	0/0	0/0	0/0	0/0	0/0	0/0	0/0	0/0	0/0	0/0	0/0	0/0	0/0	0/0	0/0	0/0	0/0	0/0	0/0	0/0	0/0	0/0	0/0	0/0	0/0	0/0	0/0	0/0	0/0	0/0	0/0	0/0	0/0	0/0	0/0	0/0	0/0	0/0	0/0	0/0	0/0	0/0	0/0	0/0	0/0	0/0	0/0	0/0	0/0	0/0	0/0	0/0	0/0	./.	0/0	0/0	0/0	0/0	0/0	0/0	0/0	0/0	0/0	0/0
SCAFFOLD_10084701	59	3211290:22:+	G	T	.	PASS	AC=4;AF=0.01;AN=446;DP=1900;NS=193	GT	0/0	0/0	0/0	0/0	0/0	0/1	0/0	0/0	0/0	0/0	0/0	0/0	0/0	0/0	0/0	0/0	0/0	0/0	0/0	./.	0/0	0/0	0/0	0/0	0/0	./.	0/0	0/0	0/0	0/0	0/0	0/0	0/0	0/0	0/0	0/0	0/0	0/0	0/0	./.	0/0	0/0	0/0	0/0	0/1	0/0	0/0	0/0	0/0	0/0	0/0	0/0	0/0	0/0	0/0	0/0	0/0	0/0	0/0	0/0	0/0	0/0	0/0	0/0	0/0	0/0	0/0	0/0	0/0	0/0	0/0	0/0	0/0	0/0	0/0	0/0	0/0	0/0	0/0	0/0	0/0	0/0	0/0	0/0	0/0	0/0	0/0	0/0	0/0	0/0	0/0	0/0	0/0	0/0	0/0	0/0	0/0	0/0	0/0	0/0	0/0	0/0	0/0	0/0	0/0	0/0	0/0	0/0	0/0	0/0	0/0	0/0	0/0	0/0	0/0	0/0	0/1	0/0	0/0	0/0	0/0	0/0	0/0	0/0	0/0	0/0	0/0	0/0	0/0	0/0	0/0	0/0	0/0	0/0	0/0	0/0	0/0	0/0	0/0	0/0	0/0	0/0	0/0	0/0	0/0	0/0	0/0	0/0	0/0	0/0	0/0	0/0	0/0	0/0	0/0	0/0	0/0	0/0	./.	0/0	0/0	0/0	0/0	0/0	0/0	0/0	0/0	0/0	0/0	0/0	0/0	0/0	0/0	0/0	0/0	0/0	0/0	0/0	0/0	0/0	0/0	0/0	0/0	0/0	./.	0/0	0/0	0/0	0/0	0/0	0/0	0/0	./.	0/0	0/1	0/0	0/0	0/0	0/0	0/0	0/0	0/0	0/0	0/0	0/0	0/0	0/0	0/0	0/0	0/0	0/0	0/0	0/0	0/0	0/0	0/0	0/0	0/0	0/0	0/0	./.	0/0	./.	0/0	0/0	0/0	0/0	0/0	0/0	0/0	0/0
SCAFFOLD_10084701	88	3211290:51:+	T	C	.	PASS	AC=5;AF=0.013;AN=448;DP=1828;NS=193	GT	0/0	0/0	0/0	0/0	0/0	0/0	0/0	0/0	0/0	0/0	0/0	0/0	0/0	0/0	0/0	0/0	0/0	0/0	0/0	0/0	0/0	0/0	0/0	0/0	0/0	./.	0/0	0/0	0/0	0/1	0/0	0/0	0/0	0/1	0/0	0/0	0/0	0/0	0/0	0/0	0/0	0/0	0/0	0/0	0/0	0/0	0/0	0/0	0/0	./.	0/0	0/0	0/0	0/0	0/0	0/0	0/0	0/0	0/0	0/0	0/0	0/0	0/0	0/0	0/0	0/0	0/0	0/0	0/0	0/0	0/0	0/0	0/0	0/0	0/0	0/0	0/0	0/0	0/0	0/0	0/0	0/0	0/0	0/0	0/0	0/0	0/0	0/0	0/0	0/0	0/0	0/0	0/0	0/0	0/0	0/0	0/0	0/0	0/0	0/0	0/0	0/0	0/0	0/0	0/0	0/0	0/0	0/0	0/0	0/0	0/0	0/0	0/0	0/0	0/0	0/0	0/0	0/0	0/0	0/0	0/0	0/0	0/0	0/0	0/0	0/0	0/1	0/0	0/0	0/0	0/0	0/0	0/0	0/0	0/0	0/0	0/0	0/0	0/0	0/0	0/0	0/0	0/0	0/0	0/0	0/0	0/0	0/0	0/0	0/0	0/0	0/0	0/0	0/0	0/0	0/0	0/0	0/0	./.	0/0	0/0	0/0	0/0	0/0	0/0	0/0	0/0	0/0	0/0	0/0	0/0	0/0	0/0	0/0	0/0	0/0	0/0	0/0	0/0	0/0	0/0	0/0	0/0	0/0	./.	0/0	0/0	0/0	0/0	0/0	0/0	0/0	./.	0/0	0/0	0/0	0/0	0/0	0/0	0/0	0/0	0/0	0/0	0/0	0/1	0/0	0/0	0/0	0/0	0/0	0/0	0/0	0/0	0/0	0/0	0/0	0/0	0/0	0/0	0/0	./.	0/0	./.	0/0	0/0	0/0	0/0	0/0	0/1	0/0	0/0
SCAFFOLD_10087753	42	3211410:71:-	G	T	.	PASS	AC=7;AF=0.017;AN=454;DP=3282;NS=210	GT	0/0	0/0	0/0	0/0	0/0	0/0	0/0	0/0	0/0	0/0	0/0	0/0	0/0	0/0	0/0	0/0	0/0	0/0	0/0	./.	0/0	0/0	0/0	0/0	0/0	0/1	0/0	0/0	0/0	0/0	0/0	0/0	0/0	0/0	0/0	0/0	0/0	0/0	0/0	./.	0/0	0/0	0/0	0/0	0/0	0/0	0/0	0/0	0/0	0/0	0/0	0/0	0/0	0/0	0/0	0/0	0/0	0/0	0/0	0/0	0/0	0/0	0/0	0/0	0/0	0/0	0/0	0/0	0/0	0/0	0/0	0/0	0/0	0/0	0/0	0/0	0/0	0/0	0/0	0/0	0/0	0/0	0/0	0/0	0/0	0/0	0/0	0/0	0/0	0/0	0/0	0/0	0/0	0/0	0/0	0/0	0/0	0/0	0/0	0/0	0/0	0/0	0/0	0/0	0/0	0/0	0/0	0/0	0/0	0/0	0/0	0/0	0/0	0/0	0/0	0/0	0/0	0/0	0/0	0/0	0/0	0/0	0/0	0/0	0/0	0/0	0/0	0/0	0/0	0/0	0/0	0/0	0/0	0/0	0/0	0/0	0/0	0/0	0/0	0/0	0/0	0/0	0/0	0/1	0/0	0/0	0/0	0/0	0/0	0/0	0/0	0/0	0/0	0/0	0/0	0/0	0/0	0/0	0/0	0/1	0/0	0/0	0/0	0/0	0/0	0/0	0/0	0/0	0/0	0/0	0/0	0/0	0/0	0/0	0/1	0/0	0/0	0/0	0/1	0/0	0/0	0/0	0/0	0/0	./.	0/0	0/0	0/0	0/0	0/0	0/0	0/0	./.	0/0	0/0	0/0	0/0	0/0	0/0	0/1	0/0	0/0	0/0	0/0	0/0	0/0	0/1	0/0	0/0	0/0	0/0	0/0	0/0	0/0	0/0	0/0	0/0	0/0	0/0	0/0	0/0	0/0	0/0	0/0	0/0	0/0	0/0	0/0	0/0	0/0	0/0
[truncated: 25,254,552 more chars]
