# Supplementary material for: Genetic Adaptation of Siberian Larch (Larix sibirica Ledeb.) to High Altitudes
Source: Int J Mol Sci. 2023 Feb 25;24(5):4530. doi: 10.3390/ijms24054530 (PMC10003562; doi:10.3390/ijms24054530)
Supplement: Supplementary file 1 [file ijms-24-04530-s001.zip › Table S2. 550 adaptive SNPs.xlsx]

## Sheet: Table S2. 550 adaptive SNPs
#	Scaffold Number*	SNP Position*	Region**	synonymous	PCAdapt	LFMM + ALT	LFMM + PC1	BayeScEnv + ALT	BayeScEnv + PC1	RDA	Associated environmental factor
1	scaffold_9849	59355	Exonic	Y	+						-
2	scaffold_9849	59395	Exonic	N	+						-
3	scaffold_31130	28092	Exonic	N	+		+	+	+	+	ALT, PC1, (ALT + Temp + Isothermality + TempSeas + MTofWQ + MTofCQ + Prec)
4	scaffold_31130	28096	Exonic	N	+		+		+	+	PC1, (ALT + Temp + Isothermality + TempSeas + MTofWQ + MTofCQ + Prec)
5	scaffold_36255	2146	Exonic	N			+				PC1
6	scaffold_63832	12967	Exonic	Y						+	(ALT + Temp + Isothermality + TempSeas + MTofWQ + MTofCQ + Prec)
7	scaffold_73031	9433	Exonic	N						+	(ALT + Temp + Isothermality + TempSeas + MTofWQ + MTofCQ + Prec)
8	scaffold_73031	9438	Exonic	N						+	(ALT + Temp + Isothermality + TempSeas + MTofWQ + MTofCQ + Prec)
9	scaffold_118661	524	Exonic	N	+						-
10	scaffold_3984510	7337	Exonic	N	+						-
11	scaffold_4015301	864	Exonic	N						+	(ALT + Temp + Isothermality + TempSeas + MTofWQ + MTofCQ + Prec)
12	scaffold_4023983	5884	Exonic	N	+						-
13	scaffold_4033175	6319	Exonic	N	+						-
14	scaffold_4078980	3679	Exonic	Y	+						-
15	scaffold_4839632	266	Exonic	Y						+	(ALT + Temp + Isothermality + TempSeas + MTofWQ + MTofCQ + Prec)
16	scaffold_4839632	287	Exonic	N						+	(ALT + Temp + Isothermality + TempSeas + MTofWQ + MTofCQ + Prec)
17	scaffold_4851389	400	Exonic	N						+	(ALT + Temp + Isothermality + TempSeas + MTofWQ + MTofCQ + Prec)
18	scaffold_5133697	5690	Exonic	N	+						-
19	scaffold_5135911	1098	Exonic	N	+						-
20	scaffold_5188799	2951	Exonic	N	+						-
21	scaffold_5177694	1419	Intergenic	NA						+	(ALT + Temp + Isothermality + TempSeas + MTofWQ + MTofCQ + Prec)
22	scaffold_4742473	2991	Intergenic	NA	+						-
23	scaffold_7946	29200	Intergenic	NA	+						-
24	scaffold_4969215	6675	Intergenic	NA	+						-
25	scaffold_4156437	11306	Intergenic	NA	+						-
26	scaffold_4054	83319	Intergenic	NA	+						-
27	scaffold_4806638	6052	Intergenic	NA		+		+	+	+	ALT, PC1, (ALT + Temp + Isothermality + TempSeas + MTofWQ + MTofCQ + Prec)
28	scaffold_12180	48651	Intergenic	NA						+	(ALT + Temp + Isothermality + TempSeas + MTofWQ + MTofCQ + Prec)
29	scaffold_12180	48668	Intergenic	NA						+	(ALT + Temp + Isothermality + TempSeas + MTofWQ + MTofCQ + Prec)
30	scaffold_4093180	3370	Intergenic	NA	+						-
31	scaffold_17999	23782	Intergenic	NA	+						-
32	scaffold_128740	280	Intergenic	NA						+	(ALT + Temp + Isothermality + TempSeas + MTofWQ + MTofCQ + Prec)
33	scaffold_22886	63167	Intergenic	NA	+						-
34	scaffold_4265687	3712	Intergenic	NA	+				+	+	PC1, (ALT + Temp + Isothermality + TempSeas + MTofWQ + MTofCQ + Prec)
35	scaffold_4447298	1393	Intergenic	NA	+	+			+	+	ALT, PC1, (ALT + Temp + Isothermality + TempSeas + MTofWQ + MTofCQ + Prec)
36	scaffold_4447298	1210	Intergenic	NA	+	+			+	+	ALT, PC1, (ALT + Temp + Isothermality + TempSeas + MTofWQ + MTofCQ + Prec)
37	scaffold_16638	4951	Intergenic	NA	+						-
38	scaffold_16638	4912	Intergenic	NA	+						-
39	scaffold_8111	16237	Intergenic	NA	+						-
40	scaffold_59565	919	Intergenic	NA	+						-
41	scaffold_27094	20280	Intergenic	NA	+						-
42	scaffold_27055	33480	Intergenic	NA	+						-
43	scaffold_27055	33471	Intergenic	NA	+						-
44	scaffold_4365068	58380	Intergenic	NA			+		+		PC1
45	scaffold_4365068	58331	Intergenic	NA					+		PC1
46	scaffold_594	14080	Intergenic	NA						+	(ALT + Temp + Isothermality + TempSeas + MTofWQ + MTofCQ + Prec)
47	scaffold_4628586	8618	Intergenic	NA	+						-
48	scaffold_1819	118155	Intergenic	NA	+						-
49	scaffold_1819	118200	Intergenic	NA	+						-
50	scaffold_6815	43529	Intergenic	NA	+						-
51	scaffold_19054	39882	Intergenic	NA	+						-
52	scaffold_15190	24325	Intergenic	NA	+						-
53	scaffold_14769	40453	Intergenic	NA	+						-
54	scaffold_3317	43859	Intergenic	NA	+						-
55	scaffold_36744	8129	Intergenic	NA	+						-
56	scaffold_36744	8112	Intergenic	NA	+						-
57	scaffold_20619	23839	Intergenic	NA						+	(ALT + Temp + Isothermality + TempSeas + MTofWQ + MTofCQ + Prec)
58	scaffold_29436	10106	Intergenic	NA	+						-
59	scaffold_29436	10041	Intergenic	NA	+						-
60	scaffold_22903	58023	Intergenic	NA	+						-
61	scaffold_10624	85795	Intergenic	NA	+						-
62	scaffold_100210	170	nongenic	NA	+						-
63	scaffold_101792	11402	nongenic	NA	+						-
64	scaffold_101792	11432	nongenic	NA	+						-
65	scaffold_10251348	72	nongenic	NA	+						-
66	scaffold_10251348	132	nongenic	NA	+						-
67	scaffold_10251348	135	nongenic	NA	+						-
68	scaffold_10251348	138	nongenic	NA	+						-
69	scaffold_10348932	163	nongenic	NA		+					ALT
70	scaffold_105298	15347	nongenic	NA						+	(ALT + Temp + Isothermality + TempSeas + MTofWQ + MTofCQ + Prec)
71	scaffold_105298	15371	nongenic	NA						+	(ALT + Temp + Isothermality + TempSeas + MTofWQ + MTofCQ + Prec)
72	scaffold_10588	19973	nongenic	NA	+						-
73	scaffold_106667	8759	nongenic	NA	+						-
74	scaffold_10817859	30	nongenic	NA			+				PC1
75	scaffold_108409	26726	nongenic	NA	+						-
76	scaffold_10967979	29	nongenic	NA						+	(ALT + Temp + Isothermality + TempSeas + MTofWQ + MTofCQ + Prec)
77	scaffold_11051	14443	nongenic	NA	+						-
78	scaffold_110726	1199	nongenic	NA	+						-
79	scaffold_110726	1259	nongenic	NA	+						-
80	scaffold_110726	1270	nongenic	NA	+						-
81	scaffold_1122	40687	nongenic	NA						+	(ALT + Temp + Isothermality + TempSeas + MTofWQ + MTofCQ + Prec)
82	scaffold_11231	17133	nongenic	NA	+						-
83	scaffold_11281	6763	nongenic	NA	+						-
84	scaffold_11298	84990	nongenic	NA	+						-
85	scaffold_11298	85030	nongenic	NA	+						-
86	scaffold_11347	65965	nongenic	NA	+						-
87	scaffold_11442	46074	nongenic	NA						+	(ALT + Temp + Isothermality + TempSeas + MTofWQ + MTofCQ + Prec)
88	scaffold_116199	7649	nongenic	NA	+						-
89	scaffold_117567	5934	nongenic	NA					+		PC1
90	scaffold_117633	1665	nongenic	NA	+						-
91	scaffold_118965	3105	nongenic	NA						+	(ALT + Temp + Isothermality + TempSeas + MTofWQ + MTofCQ + Prec)
92	scaffold_118965	3106	nongenic	NA						+	(ALT + Temp + Isothermality + TempSeas + MTofWQ + MTofCQ + Prec)
93	scaffold_124321	3961	nongenic	NA	+						-
94	scaffold_12434	43879	nongenic	NA	+						-
95	scaffold_12434	43896	nongenic	NA	+						-
96	scaffold_124476	871	nongenic	NA	+						-
97	scaffold_125078	5408	nongenic	NA	+						-
98	scaffold_12639	32257	nongenic	NA	+						-
99	scaffold_1288360	77	nongenic	NA	+						-
100	scaffold_129798	1587	nongenic	NA	+						-
101	scaffold_130355	9906	nongenic	NA	+						-
102	scaffold_133720	931	nongenic	NA	+						-
103	scaffold_133720	1060	nongenic	NA	+						-
104	scaffold_135023	3615	nongenic	NA	+						-
105	scaffold_135023	3621	nongenic	NA	+						-
106	scaffold_135023	3628	nongenic	NA	+						-
107	scaffold_135023	3693	nongenic	NA	+						-
108	scaffold_137924	3832	nongenic	NA						+	(ALT + Temp + Isothermality + TempSeas + MTofWQ + MTofCQ + Prec)
109	scaffold_137924	3833	nongenic	NA						+	(ALT + Temp + Isothermality + TempSeas + MTofWQ + MTofCQ + Prec)
110	scaffold_1390922	153	nongenic	NA	+						-
111	scaffold_1430396	209	nongenic	NA	+						-
112	scaffold_1431	21329	nongenic	NA	+						-
113	scaffold_1431	21341	nongenic	NA	+						-
114	scaffold_14378	64886	nongenic	NA						+	(ALT + Temp + Isothermality + TempSeas + MTofWQ + MTofCQ + Prec)
115	scaffold_1520474	191	nongenic	NA	+						-
116	scaffold_15451	39920	nongenic	NA	+						-
117	scaffold_15696	71451	nongenic	NA	+						-
118	scaffold_16405	33584	nongenic	NA	+						-
119	scaffold_16405	33590	nongenic	NA	+						-
120	scaffold_16405	33599	nongenic	NA	+						-
121	scaffold_16405	33608	nongenic	NA	+						-
122	scaffold_16405	33648	nongenic	NA	+						-
123	scaffold_16405	33662	nongenic	NA	+						-
124	scaffold_16456	49076	nongenic	NA						+	(ALT + Temp + Isothermality + TempSeas + MTofWQ + MTofCQ + Prec)
125	scaffold_16606	31637	nongenic	NA	+						-
126	scaffold_1692724	63	nongenic	NA						+	(ALT + Temp + Isothermality + TempSeas + MTofWQ + MTofCQ + Prec)
127	scaffold_1692724	73	nongenic	NA	+						-
128	scaffold_1692724	113	nongenic	NA	+						-
129	scaffold_1697970	187	nongenic	NA	+						-
130	scaffold_17615	42053	nongenic	NA	+						-
131	scaffold_17666	54971	nongenic	NA	+						-
132	scaffold_17666	54989	nongenic	NA	+						-
133	scaffold_1805251	284	nongenic	NA	+						-
134	scaffold_1896532	235	nongenic	NA	+						-
135	scaffold_18987	8458	nongenic	NA	+						-
136	scaffold_19411	18295	nongenic	NA	+						-
137	scaffold_19552	63812	nongenic	NA	+						-
138	scaffold_2119695	260	nongenic	NA	+						-
139	scaffold_21557	5750	nongenic	NA	+						-
140	scaffold_223451	127	nongenic	NA	+						-
141	scaffold_2244	12615	nongenic	NA	+						-
142	scaffold_2244	12632	nongenic	NA	+						-
143	scaffold_2275275	361	nongenic	NA						+	(ALT + Temp + Isothermality + TempSeas + MTofWQ + MTofCQ + Prec)
144	scaffold_2330380	320	nongenic	NA	+						-
145	scaffold_2365356	202	nongenic	NA						+	(ALT + Temp + Isothermality + TempSeas + MTofWQ + MTofCQ + Prec)
146	scaffold_23989	7321	nongenic	NA	+						-
147	scaffold_2403403	395	nongenic	NA						+	(ALT + Temp + Isothermality + TempSeas + MTofWQ + MTofCQ + Prec)
148	scaffold_2403403	396	nongenic	NA						+	(ALT + Temp + Isothermality + TempSeas + MTofWQ + MTofCQ + Prec)
149	scaffold_2411	37493	nongenic	NA						+	(ALT + Temp + Isothermality + TempSeas + MTofWQ + MTofCQ + Prec)
150	scaffold_2450108	23642	nongenic	NA	+						-
151	scaffold_24553	17164	nongenic	NA	+						-
152	scaffold_24553	17200	nongenic	NA	+						-
153	scaffold_24590	39050	nongenic	NA	+						-
154	scaffold_24652	40587	nongenic	NA						+	(ALT + Temp + Isothermality + TempSeas + MTofWQ + MTofCQ + Prec)
155	scaffold_2528329	330	nongenic	NA	+						-
156	scaffold_2560764	592	nongenic	NA	+						-
157	scaffold_2612049	460	nongenic	NA	+						-
158	scaffold_26696	6485	nongenic	NA	+						-
159	scaffold_26696	6486	nongenic	NA	+						-
160	scaffold_26696	6517	nongenic	NA	+						-
161	scaffold_26887	14807	nongenic	NA	+						-
162	scaffold_26981	43575	nongenic	NA	+						-
163	scaffold_2705711	310	nongenic	NA	+						-
164	scaffold_27283	25728	nongenic	NA	+						-
165	scaffold_2747887	551	nongenic	NA	+						-
166	scaffold_2770527	533	nongenic	NA	+						-
167	scaffold_2823869	265	nongenic	NA	+						-
168	scaffold_2823869	275	nongenic	NA	+						-
169	scaffold_2829425	802	nongenic	NA	+						-
170	scaffold_2937501	659	nongenic	NA	+						-
171	scaffold_2955234	71	nongenic	NA	+						-
172	scaffold_2955234	124	nongenic	NA	+						-
173	scaffold_2955234	127	nongenic	NA	+						-
174	scaffold_29705	11579	nongenic	NA	+						-
175	scaffold_30051	14034	nongenic	NA	+						-
176	scaffold_3018726	872	nongenic	NA	+						-
177	scaffold_3029615	579	nongenic	NA	+						-
178	scaffold_3029615	641	nongenic	NA	+						-
179	scaffold_3031604	414	nongenic	NA	+						-
180	scaffold_3061097	555	nongenic	NA	+						-
181	scaffold_3074665	417	nongenic	NA	+						-
182	scaffold_3074665	440	nongenic	NA	+						-
183	scaffold_3076	44973	nongenic	NA	+						-
184	scaffold_3076780	658	nongenic	NA	+						-
185	scaffold_3081358	963	nongenic	NA						+	(ALT + Temp + Isothermality + TempSeas + MTofWQ + MTofCQ + Prec)
186	scaffold_31449	50123	nongenic	NA	+
187	scaffold_3176982	1070	nongenic	NA	+
188	scaffold_3177800	932	nongenic	NA	+		+				PC1
189	scaffold_3186285	952	nongenic	NA	+
190	scaffold_3208736	541	nongenic	NA						+	(ALT + Temp + Isothermality + TempSeas + MTofWQ + MTofCQ + Prec)
191	scaffold_3208736	545	nongenic	NA						+	(ALT + Temp + Isothermality + TempSeas + MTofWQ + MTofCQ + Prec)
192	scaffold_32107	9388	nongenic	NA	+						-
193	scaffold_32107	9404	nongenic	NA	+						-
194	scaffold_3306987	467	nongenic	NA	+						-
195	scaffold_3327509	579	nongenic	NA	+						-
196	scaffold_3359723	459	nongenic	NA	+					+	(ALT + Temp + Isothermality + TempSeas + MTofWQ + MTofCQ + Prec)
197	scaffold_3359723	522	nongenic	NA	+					+	(ALT + Temp + Isothermality + TempSeas + MTofWQ + MTofCQ + Prec)
198	scaffold_3364190	1804	nongenic	NA	+						-
199	scaffold_33838	11528	nongenic	NA	+						-
200	scaffold_3385821	1625	nongenic	NA	+						-
201	scaffold_3409456	493	nongenic	NA						+	(ALT + Temp + Isothermality + TempSeas + MTofWQ + MTofCQ + Prec)
202	scaffold_3409456	501	nongenic	NA						+	(ALT + Temp + Isothermality + TempSeas + MTofWQ + MTofCQ + Prec)
203	scaffold_3432382	416	nongenic	NA	+						-
204	scaffold_34380	11735	nongenic	NA	+						-
205	scaffold_3441713	495	nongenic	NA	+						-
206	scaffold_3463491	351	nongenic	NA	+						-
207	scaffold_3466	51654	nongenic	NA						+	(ALT + Temp + Isothermality + TempSeas + MTofWQ + MTofCQ + Prec)
208	scaffold_3471456	110	nongenic	NA	+						-
209	scaffold_3471910	427	nongenic	NA	+						-
210	scaffold_3478372	514	nongenic	NA	+						-
211	scaffold_3478372	551	nongenic	NA	+						-
212	scaffold_3479599	1329	nongenic	NA					+		PC1
213	scaffold_3503150	2017	nongenic	NA	+						-
214	scaffold_3526513	2300	nongenic	NA	+						-
215	scaffold_3526513	2321	nongenic	NA	+						-
216	scaffold_35354	33489	nongenic	NA						+	(ALT + Temp + Isothermality + TempSeas + MTofWQ + MTofCQ + Prec)
217	scaffold_3589098	1593	nongenic	NA						+	(ALT + Temp + Isothermality + TempSeas + MTofWQ + MTofCQ + Prec)
218	scaffold_3605230	441	nongenic	NA	+						-
219	scaffold_3611384	1413	nongenic	NA						+	(ALT + Temp + Isothermality + TempSeas + MTofWQ + MTofCQ + Prec)
220	scaffold_3611384	1438	nongenic	NA						+	(ALT + Temp + Isothermality + TempSeas + MTofWQ + MTofCQ + Prec)
221	scaffold_3611384	1467	nongenic	NA						+	(ALT + Temp + Isothermality + TempSeas + MTofWQ + MTofCQ + Prec)
222	scaffold_3624939	1749	nongenic	NA	+						-
223	scaffold_3652102	661	nongenic	NA	+						-
224	scaffold_3652102	785	nongenic	NA	+						-
225	scaffold_3652102	835	nongenic	NA	+						-
226	scaffold_3663622	743	nongenic	NA	+						-
227	scaffold_3676781	132	nongenic	NA	+						-
228	scaffold_3700010	3291	nongenic	NA						+	(ALT + Temp + Isothermality + TempSeas + MTofWQ + MTofCQ + Prec)
229	scaffold_3711865	3780	nongenic	NA	+						-
230	scaffold_3724764	3559	nongenic	NA						+	(ALT + Temp + Isothermality + TempSeas + MTofWQ + MTofCQ + Prec)
231	scaffold_3732936	786	nongenic	NA	+						-
232	scaffold_3734269	2098	nongenic	NA	+						-
233	scaffold_3734480	3083	nongenic	NA	+						-
234	scaffold_3734480	3084	nongenic	NA	+						-
235	scaffold_3752979	4687	nongenic	NA	+						-
236	scaffold_3762982	4779	nongenic	NA	+						-
237	scaffold_3765251	336	nongenic	NA	+						-
238	scaffold_3768196	2921	nongenic	NA	+						-
239	scaffold_3772695	670	nongenic	NA	+						-
240	scaffold_3774060	4251	nongenic	NA						+	(ALT + Temp + Isothermality + TempSeas + MTofWQ + MTofCQ + Prec)
241	scaffold_3790977	3111	nongenic	NA	+		+			+	PC1, (ALT + Temp + Isothermality + TempSeas + MTofWQ + MTofCQ + Prec)
242	scaffold_3790977	3141	nongenic	NA			+			+	PC1, (ALT + Temp + Isothermality + TempSeas + MTofWQ + MTofCQ + Prec)
243	scaffold_3794575	3679	nongenic	NA	+						-
244	scaffold_3799055	5969	nongenic	NA	+						-
245	scaffold_3799055	6042	nongenic	NA	+						-
246	scaffold_3814932	67	nongenic	NA	+						-
247	scaffold_3816532	4237	nongenic	NA	+						-
248	scaffold_3827206	173	nongenic	NA	+						-
249	scaffold_3827273	313	nongenic	NA	+						-
250	scaffold_3831063	6027	nongenic	NA	+						-
251	scaffold_3881434	2092	nongenic	NA	+						-
252	scaffold_38829	22073	nongenic	NA						+	(ALT + Temp + Isothermality + TempSeas + MTofWQ + MTofCQ + Prec)
253	scaffold_3888515	2779	nongenic	NA	+						-
254	scaffold_3902526	4721	nongenic	NA	+						-
255	scaffold_39027	2742	nongenic	NA						+	(ALT + Temp + Isothermality + TempSeas + MTofWQ + MTofCQ + Prec)
256	scaffold_3902922	4656	nongenic	NA	+						-
257	scaffold_3913337	3602	nongenic	NA						+	(ALT + Temp + Isothermality + TempSeas + MTofWQ + MTofCQ + Prec)
258	scaffold_3913337	3631	nongenic	NA						+	(ALT + Temp + Isothermality + TempSeas + MTofWQ + MTofCQ + Prec)
259	scaffold_3913337	3642	nongenic	NA						+	(ALT + Temp + Isothermality + TempSeas + MTofWQ + MTofCQ + Prec)
260	scaffold_3936895	81	nongenic	NA	+						-
261	scaffold_3942359	74	nongenic	NA	+						-
262	scaffold_3945	15648	nongenic	NA	+						-
263	scaffold_3947052	1898	nongenic	NA	+						-
264	scaffold_3963063	5753	nongenic	NA	+						-
265	scaffold_3966398	4455	nongenic	NA	+						-
266	scaffold_3969727	8916	nongenic	NA						+	(ALT + Temp + Isothermality + TempSeas + MTofWQ + MTofCQ + Prec)
267	scaffold_3974022	7418	nongenic	NA	+						-
268	scaffold_3985403	60	nongenic	NA	+						-
269	scaffold_3994555	10052	nongenic	NA	+						-
270	scaffold_4001740	6463	nongenic	NA	+						-
271	scaffold_4003525	7830	nongenic	NA	+						-
272	scaffold_4009537	10265	nongenic	NA	+						-
273	scaffold_4009537	10266	nongenic	NA	+						-
274	scaffold_4011688	8107	nongenic	NA	+						-
275	scaffold_4016994	3463	nongenic	NA	+						-
276	scaffold_4018443	2852	nongenic	NA	+						-
277	scaffold_4019812	12189	nongenic	NA	+						-
278	scaffold_4023131	668	nongenic	NA	+						-
279	scaffold_4023207	12401	nongenic	NA						+	(ALT + Temp + Isothermality + TempSeas + MTofWQ + MTofCQ + Prec)
280	scaffold_4023207	12405	nongenic	NA						+	(ALT + Temp + Isothermality + TempSeas + MTofWQ + MTofCQ + Prec)
281	scaffold_4026295	4781	nongenic	NA						+	(ALT + Temp + Isothermality + TempSeas + MTofWQ + MTofCQ + Prec)
282	scaffold_4027349	3000	nongenic	NA						+	(ALT + Temp + Isothermality + TempSeas + MTofWQ + MTofCQ + Prec)
283	scaffold_4027349	3002	nongenic	NA						+	(ALT + Temp + Isothermality + TempSeas + MTofWQ + MTofCQ + Prec)
284	scaffold_4029202	12629	nongenic	NA	+						-
285	scaffold_4029202	12652	nongenic	NA	+						-
286	scaffold_4030597	2858	nongenic	NA	+						-
287	scaffold_4030680	288	nongenic	NA	+						-
288	scaffold_4030680	289	nongenic	NA	+						-
289	scaffold_4030680	330	nongenic	NA	+						-
290	scaffold_4032092	10177	nongenic	NA	+						-
291	scaffold_4039722	22116	nongenic	NA	+	+			+	+	ALT, PC1, (ALT + Temp + Isothermality + TempSeas + MTofWQ + MTofCQ + Prec)
292	scaffold_4039724	9539	nongenic	NA	+	+			+	+	ALT, PC1, (ALT + Temp + Isothermality + TempSeas + MTofWQ + MTofCQ + Prec)
293	scaffold_4039724	16067	nongenic	NA	+	+		+	+	+	ALT, PC1, (ALT + Temp + Isothermality + TempSeas + MTofWQ + MTofCQ + Prec)
294	scaffold_40437	14550	nongenic	NA	+						-
295	scaffold_40437	14576	nongenic	NA	+						-
296	scaffold_40437	14583	nongenic	NA	+						-
297	scaffold_40437	14611	nongenic	NA	+						-
298	scaffold_40437	14612	nongenic	NA	+						-
299	scaffold_4051158	1752	nongenic	NA	+						-
300	scaffold_4059397	212	nongenic	NA	+						-
301	scaffold_4063050	148	nongenic	NA	+						-
302	scaffold_4073959	24769	nongenic	NA	+	+		+	+	+	ALT, PC1, (ALT + Temp + Isothermality + TempSeas + MTofWQ + MTofCQ + Prec)
303	scaffold_4085139	3442	nongenic	NA	+		+				PC1
304	scaffold_4089100	26478	nongenic	NA	+			+	+		ALT, PC1
305	scaffold_4089100	35575	nongenic	NA	+	+	+	+	+	+	ALT, PC1, (ALT + Temp + Isothermality + TempSeas + MTofWQ + MTofCQ + Prec)
306	scaffold_4105604	3208	nongenic	NA	+	+			+	+	ALT, PC1, (ALT + Temp + Isothermality + TempSeas + MTofWQ + MTofCQ + Prec)
307	scaffold_4108853	577	nongenic	NA	+						-
308	scaffold_4109253	2950	nongenic	NA	+						-
309	scaffold_4109253	2954	nongenic	NA	+						-
310	scaffold_4117115	34315	nongenic	NA	+				+	+	PC1, (ALT + Temp + Isothermality + TempSeas + MTofWQ + MTofCQ + Prec)
311	scaffold_4119274	18662	nongenic	NA	+		+	+	+	+	ALT, PC1, (ALT + Temp + Isothermality + TempSeas + MTofWQ + MTofCQ + Prec)
312	scaffold_4130959	915	nongenic	NA	+	+		+	+	+	ALT, PC1, (ALT + Temp + Isothermality + TempSeas + MTofWQ + MTofCQ + Prec)
313	scaffold_4146330	1075	nongenic	NA	+						-
314	scaffold_4154941	2254	nongenic	NA	+						-
315	scaffold_4155051	1695	nongenic	NA	+						-
316	scaffold_4163634	18201	nongenic	NA	+						-
317	scaffold_4185555	28918	nongenic	NA				+	+		ALT, PC1
318	scaffold_4200838	30000	nongenic	NA	+			+	+	+	ALT, PC1, (ALT + Temp + Isothermality + TempSeas + MTofWQ + MTofCQ + Prec)
319	scaffold_4210274	4129	nongenic	NA	+			+	+	+	ALT, PC1, (ALT + Temp + Isothermality + TempSeas + MTofWQ + MTofCQ + Prec)
320	scaffold_4224573	8232	nongenic	NA	+		+		+		PC1
321	scaffold_4224573	22863	nongenic	NA	+	+			+	+	ALT, PC1, (ALT + Temp + Isothermality + TempSeas + MTofWQ + MTofCQ + Prec)
322	scaffold_4230	59153	nongenic	NA	+						-
323	scaffold_42328	13024	nongenic	NA	+						-
324	scaffold_4237487	26422	nongenic	NA	+	+		+	+	+	ALT, PC1, (ALT + Temp + Isothermality + TempSeas + MTofWQ + MTofCQ + Prec)
325	scaffold_4238410	358	nongenic	NA	+						-
326	scaffold_4246459	1856	nongenic	NA	+		+		+	+	PC1, (ALT + Temp + Isothermality + TempSeas + MTofWQ + MTofCQ + Prec)
327	scaffold_4251948	17084	nongenic	NA	+						-
328	scaffold_4264252	1219	nongenic	NA						+	(ALT + Temp + Isothermality + TempSeas + MTofWQ + MTofCQ + Prec)
329	scaffold_4289551	2353	nongenic	NA	+	+		+	+	+	ALT, PC1, (ALT + Temp + Isothermality + TempSeas + MTofWQ + MTofCQ + Prec)
330	scaffold_4302535	7861	nongenic	NA	+	+		+	+	+	ALT, PC1, (ALT + Temp + Isothermality + TempSeas + MTofWQ + MTofCQ + Prec)
331	scaffold_4307814	3966	nongenic	NA	+						-
332	scaffold_4308394	701	nongenic	NA	+	+		+	+	+	ALT, PC1, (ALT + Temp + Isothermality + TempSeas + MTofWQ + MTofCQ + Prec)
333	scaffold_4325044	159	nongenic	NA	+						-
334	scaffold_4325044	193	nongenic	NA	+						-
335	scaffold_4325044	231	nongenic	NA	+						-
336	scaffold_4326060	252	nongenic	NA		+	+				ALT, PC1
337	scaffold_4336657	19369	nongenic	NA	+		+		+		PC1
338	scaffold_4336657	19379	nongenic	NA	+		+		+		PC1
339	scaffold_4336657	19432	nongenic	NA			+	+	+		ALT, PC1
340	scaffold_4370995	2251	nongenic	NA	+		+				PC1
341	scaffold_4385482	494	nongenic	NA	+						-
342	scaffold_4385482	495	nongenic	NA	+						-
343	scaffold_4385482	514	nongenic	NA	+						-
344	scaffold_4387078	59650	nongenic	NA	+			+	+	+	ALT, PC1, (ALT + Temp + Isothermality + TempSeas + MTofWQ + MTofCQ + Prec)
345	scaffold_4389519	3874	nongenic	NA						+	(ALT + Temp + Isothermality + TempSeas + MTofWQ + MTofCQ + Prec)
346	scaffold_4393	34336	nongenic	NA	+						-
347	scaffold_4394932	22719	nongenic	NA	+	+			+	+	ALT, PC1, (ALT + Temp + Isothermality + TempSeas + MTofWQ + MTofCQ + Prec)
348	scaffold_4396271	304	nongenic	NA	+						-
349	scaffold_4400751	1818	nongenic	NA				+	+	+	ALT, PC1, (ALT + Temp + Isothermality + TempSeas + MTofWQ + MTofCQ + Prec)
350	scaffold_4405726	4420	nongenic	NA					+		PC1
351	scaffold_4412962	6974	nongenic	NA	+	+			+	+	ALT, PC1, (ALT + Temp + Isothermality + TempSeas + MTofWQ + MTofCQ + Prec)
352	scaffold_4423349	19448	nongenic	NA	+						-
353	scaffold_4447483	6956	nongenic	NA	+			+	+		ALT, PC1
354	scaffold_4448082	1192	nongenic	NA	+	+			+	+	ALT, PC1, (ALT + Temp + Isothermality + TempSeas + MTofWQ + MTofCQ + Prec)
355	scaffold_4448082	1230	nongenic	NA	+	+		+	+	+	ALT, PC1, (ALT + Temp + Isothermality + TempSeas + MTofWQ + MTofCQ + Prec)
356	scaffold_4467250	249	nongenic	NA	+						-
357	scaffold_4475301	4032	nongenic	NA	+	+			+	+	ALT, PC1, (ALT + Temp + Isothermality + TempSeas + MTofWQ + MTofCQ + Prec)
358	scaffold_4494176	4574	nongenic	NA	+						-
359	scaffold_4502808	6386	nongenic	NA	+	+		+	+	+	ALT, PC1, (ALT + Temp + Isothermality + TempSeas + MTofWQ + MTofCQ + Prec)
360	scaffold_4502808	9425	nongenic	NA	+	+		+	+	+	ALT, PC1, (ALT + Temp + Isothermality + TempSeas + MTofWQ + MTofCQ + Prec)
361	scaffold_4515605	463	nongenic	NA	+						-
362	scaffold_4550409	275	nongenic	NA	+						-
363	scaffold_4556461	13618	nongenic	NA	+	+			+	+	ALT, PC1, (ALT + Temp + Isothermality + TempSeas + MTofWQ + MTofCQ + Prec)
364	scaffold_4558019	425	nongenic	NA	+						-
365	scaffold_45709	16150	nongenic	NA						+	(ALT + Temp + Isothermality + TempSeas + MTofWQ + MTofCQ + Prec)
366	scaffold_4573439	7961	nongenic	NA	+	+		+	+	+	ALT, PC1, (ALT + Temp + Isothermality + TempSeas + MTofWQ + MTofCQ + Prec)
367	scaffold_4589642	5830	nongenic	NA			+		+		PC1
368	scaffold_46108	15719	nongenic	NA						+	(ALT + Temp + Isothermality + TempSeas + MTofWQ + MTofCQ + Prec)
369	scaffold_4610831	5643	nongenic	NA	+	+			+	+	ALT, PC1, (ALT + Temp + Isothermality + TempSeas + MTofWQ + MTofCQ + Prec)
370	scaffold_4623714	729	nongenic	NA	+		+		+		PC1
371	scaffold_46255	15503	nongenic	NA	+						-
372	scaffold_4625704	7162	nongenic	NA	+						-
373	scaffold_46285	56668	nongenic	NA						+	(ALT + Temp + Isothermality + TempSeas + MTofWQ + MTofCQ + Prec)
374	scaffold_4643225	1801	nongenic	NA	+	+		+	+	+	ALT, PC1, (ALT + Temp + Isothermality + TempSeas + MTofWQ + MTofCQ + Prec)
375	scaffold_4650122	2869	nongenic	NA	+						-
376	scaffold_4650122	3872	nongenic	NA	+						-
377	scaffold_4651243	1204	nongenic	NA	+						-
378	scaffold_4666479	4088	nongenic	NA	+						-
379	scaffold_4670448	963	nongenic	NA	+		+		+		PC1
380	scaffold_4676117	900	nongenic	NA	+						-
381	scaffold_4680920	10237	nongenic	NA	+		+		+		PC1
382	scaffold_4682607	18533	nongenic	NA	+	+		+	+	+	ALT, PC1, (ALT + Temp + Isothermality + TempSeas + MTofWQ + MTofCQ + Prec)
383	scaffold_4691447	4371	nongenic	NA	+	+			+	+	ALT, PC1, (ALT + Temp + Isothermality + TempSeas + MTofWQ + MTofCQ + Prec)
384	scaffold_4695581	16666	nongenic	NA	+				+	+	PC1, (ALT + Temp + Isothermality + TempSeas + MTofWQ + MTofCQ + Prec)
385	scaffold_4706548	72	nongenic	NA	+	+			+		ALT, PC1
386	scaffold_4707217	178	nongenic	NA	+	+			+	+	ALT, PC1, (ALT + Temp + Isothermality + TempSeas + MTofWQ + MTofCQ + Prec)
387	scaffold_4711162	8940	nongenic	NA			+		+		PC1
388	scaffold_4711162	8945	nongenic	NA			+				PC1
389	scaffold_4711162	8964	nongenic	NA			+				PC1
390	scaffold_4727951	344	nongenic	NA			+				PC1
391	scaffold_4732345	5817	nongenic	NA		+			+	+	ALT, PC1, (ALT + Temp + Isothermality + TempSeas + MTofWQ + MTofCQ + Prec)
392	scaffold_4736272	1002	nongenic	NA	+						-
393	scaffold_4742957	3855	nongenic	NA	+	+		+	+	+	ALT, PC1, (ALT + Temp + Isothermality + TempSeas + MTofWQ + MTofCQ + Prec)
394	scaffold_4747026	2649	nongenic	NA	+						-
395	scaffold_4749849	32190	nongenic	NA	+		+	+	+		ALT, PC1
396	scaffold_4754135	4794	nongenic	NA	+						-
397	scaffold_4755413	11950	nongenic	NA	+	+		+	+	+	ALT, PC1, (ALT + Temp + Isothermality + TempSeas + MTofWQ + MTofCQ + Prec)
398	scaffold_4762138	9174	nongenic	NA	+			+	+	+	ALT, PC1, (ALT + Temp + Isothermality + TempSeas + MTofWQ + MTofCQ + Prec)
399	scaffold_4766550	9636	nongenic	NA	+	+		+	+	+	ALT, PC1, (ALT + Temp + Isothermality + TempSeas + MTofWQ + MTofCQ + Prec)
400	scaffold_4771038	414	nongenic	NA	+	+			+	+	ALT, PC1, (ALT + Temp + Isothermality + TempSeas + MTofWQ + MTofCQ + Prec)
401	scaffold_4789020	17007	nongenic	NA	+			+	+	+	ALT, PC1, (ALT + Temp + Isothermality + TempSeas + MTofWQ + MTofCQ + Prec)
402	scaffold_4790461	9205	nongenic	NA	+	+			+	+	ALT, PC1, (ALT + Temp + Isothermality + TempSeas + MTofWQ + MTofCQ + Prec)
403	scaffold_47934	12887	nongenic	NA	+						-
404	scaffold_47934	12952	nongenic	NA	+						-
405	scaffold_4800018	9439	nongenic	NA	+	+		+	+	+	ALT, PC1, (ALT + Temp + Isothermality + TempSeas + MTofWQ + MTofCQ + Prec)
406	scaffold_4800638	59265	nongenic	NA		+		+	+	+	ALT, PC1, (ALT + Temp + Isothermality + TempSeas + MTofWQ + MTofCQ + Prec)
407	scaffold_4811386	12171	nongenic	NA	+						-
408	scaffold_4811386	12191	nongenic	NA	+			+	+		ALT, PC1
409	scaffold_4811386	15247	nongenic	NA	+	+		+	+	+	ALT, PC1, (ALT + Temp + Isothermality + TempSeas + MTofWQ + MTofCQ + Prec)
410	scaffold_4817033	30158	nongenic	NA					+	+	PC1, (ALT + Temp + Isothermality + TempSeas + MTofWQ + MTofCQ + Prec)
411	scaffold_4834100	68980	nongenic	NA	+	+			+	+	ALT, PC1, (ALT + Temp + Isothermality + TempSeas + MTofWQ + MTofCQ + Prec)
412	scaffold_4834100	68981	nongenic	NA	+	+			+	+	ALT, PC1, (ALT + Temp + Isothermality + TempSeas + MTofWQ + MTofCQ + Prec)
413	scaffold_4839972	8895	nongenic	NA	+	+	+	+	+	+	ALT, PC1, (ALT + Temp + Isothermality + TempSeas + MTofWQ + MTofCQ + Prec)
414	scaffold_4847809	757	nongenic	NA		+					ALT
415	scaffold_4854660	2831	nongenic	NA	+		+			+	PC1, (ALT + Temp + Isothermality + TempSeas + MTofWQ + MTofCQ + Prec)
416	scaffold_4855150	1348	nongenic	NA	+						-
417	scaffold_4855605	7107	nongenic	NA						+	(ALT + Temp + Isothermality + TempSeas + MTofWQ + MTofCQ + Prec)
418	scaffold_4857035	1829	nongenic	NA	+						-
419	scaffold_4867263	16783	nongenic	NA					+		PC1
420	scaffold_4882261	1710	nongenic	NA	+	+			+	+	ALT, PC1, (ALT + Temp + Isothermality + TempSeas + MTofWQ + MTofCQ + Prec)
421	scaffold_4890419	1377	nongenic	NA	+						-
422	scaffold_4891858	1503	nongenic	NA	+						-
423	scaffold_4892688	997	nongenic	NA	+						-
424	scaffold_4895120	33579	nongenic	NA	+	+		+	+	+	ALT, PC1, (ALT + Temp + Isothermality + TempSeas + MTofWQ + MTofCQ + Prec)
425	scaffold_4895120	40958	nongenic	NA	+		+		+		PC1
426	scaffold_4895120	41062	nongenic	NA	+				+	+	PC1, (ALT + Temp + Isothermality + TempSeas + MTofWQ + MTofCQ + Prec)
427	scaffold_4904069	12895	nongenic	NA			+				PC1
428	scaffold_4904069	13822	nongenic	NA	+						-
429	scaffold_4904069	13850	nongenic	NA	+		+		+		PC1
430	scaffold_4904069	13859	nongenic	NA	+		+		+		PC1
431	scaffold_4904540	2094	nongenic	NA			+				PC1
432	scaffold_4925737	178	nongenic	NA			+				PC1
433	scaffold_4928819	4380	nongenic	NA	+						-
434	scaffold_4929242	15101	nongenic	NA	+		+		+	+	PC1, (ALT + Temp + Isothermality + TempSeas + MTofWQ + MTofCQ + Prec)
435	scaffold_4939457	1500	nongenic	NA	+						-
436	scaffold_4947087	556	nongenic	NA	+						-
437	scaffold_4949555	16534	nongenic	NA					+		PC1
438	scaffold_4950501	351	nongenic	NA	+						-
439	scaffold_4950501	378	nongenic	NA	+						-
440	scaffold_4978519	286	nongenic	NA	+						-
441	scaffold_49968	18807	nongenic	NA						+	(ALT + Temp + Isothermality + TempSeas + MTofWQ + MTofCQ + Prec)
442	scaffold_5012265	1642	nongenic	NA	+						-
443	scaffold_5023697	8720	nongenic	NA		+					ALT
444	scaffold_5026173	734	nongenic	NA	+						-
445	scaffold_5048346	3354	nongenic	NA	+						-
446	scaffold_5059508	2862	nongenic	NA						+	(ALT + Temp + Isothermality + TempSeas + MTofWQ + MTofCQ + Prec)
447	scaffold_5060960	4016	nongenic	NA					+		PC1
448	scaffold_5067540	71	nongenic	NA						+	(ALT + Temp + Isothermality + TempSeas + MTofWQ + MTofCQ + Prec)
449	scaffold_5069985	13317	nongenic	NA	+		+		+		PC1
450	scaffold_5082577	19330	nongenic	NA	+		+	+	+		ALT, PC1
451	scaffold_5098599	5399	nongenic	NA			+		+		PC1
452	scaffold_5100881	93	nongenic	NA	+						-
453	scaffold_5119432	22927	nongenic	NA	+			+	+		ALT, PC1
454	scaffold_5121328	81	nongenic	NA	+						-
455	scaffold_5122762	204	nongenic	NA	+						-
456	scaffold_5148393	310	nongenic	NA						+	(ALT + Temp + Isothermality + TempSeas + MTofWQ + MTofCQ + Prec)
457	scaffold_5149391	211	nongenic	NA	+						-
458	scaffold_5154937	1260	nongenic	NA	+	+			+	+	ALT, PC1, (ALT + Temp + Isothermality + TempSeas + MTofWQ + MTofCQ + Prec)
459	scaffold_51580	2727	nongenic	NA	+						-
460	scaffold_51580	2744	nongenic	NA	+						-
461	scaffold_51580	2779	nongenic	NA	+						-
462	scaffold_5161931	525	nongenic	NA	+						-
463	scaffold_5171123	9046	nongenic	NA	+						-
464	scaffold_5191622	5229	nongenic	NA				+	+		ALT, PC1
465	scaffold_5201294	26005	nongenic	NA				+	+		ALT, PC1
466	scaffold_5247651	82	nongenic	NA	+						-
467	scaffold_5247651	84	nongenic	NA	+						-
468	scaffold_5247651	98	nongenic	NA	+						-
469	scaffold_5247651	113	nongenic	NA	+						-
470	scaffold_5247651	117	nongenic	NA	+						-
471	scaffold_58633	7812	nongenic	NA	+						-
472	scaffold_6057708	37	nongenic	NA						+	(ALT + Temp + Isothermality + TempSeas + MTofWQ + MTofCQ + Prec)
473	scaffold_60729	20032	nongenic	NA	+						-
474	scaffold_60907	13227	nongenic	NA	+						-
475	scaffold_61155	15424	nongenic	NA	+						-
476	scaffold_61165	19859	nongenic	NA	+						-
477	scaffold_61498	11950	nongenic	NA						+	(ALT + Temp + Isothermality + TempSeas + MTofWQ + MTofCQ + Prec)
478	scaffold_61504	1663	nongenic	NA	+						-
479	scaffold_62034	16486	nongenic	NA	+						-
480	scaffold_6215	14048	nongenic	NA	+						-
481	scaffold_6265376	93	nongenic	NA	+						-
482	scaffold_6265376	94	nongenic	NA	+						-
483	scaffold_6292	12348	nongenic	NA	+						-
484	scaffold_6292	12360	nongenic	NA	+						-
485	scaffold_63019	904	nongenic	NA						+	(ALT + Temp + Isothermality + TempSeas + MTofWQ + MTofCQ + Prec)
486	scaffold_6356871	57	nongenic	NA	+						-
487	scaffold_6381143	347	nongenic	NA	+						-
488	scaffold_63876	12365	nongenic	NA	+						-
489	scaffold_66029	6241	nongenic	NA	+						-
490	scaffold_66639	12490	nongenic	NA	+						-
491	scaffold_6687918	64	nongenic	NA	+						-
492	scaffold_67080	22829	nongenic	NA	+						-
493	scaffold_67293	8774	nongenic	NA	+						-
494	scaffold_67293	8792	nongenic	NA	+						-
495	scaffold_67293	8799	nongenic	NA	+						-
496	scaffold_67293	8829	nongenic	NA	+						-
497	scaffold_674	4121	nongenic	NA	+						-
498	scaffold_674	4141	nongenic	NA	+						-
499	scaffold_674	4155	nongenic	NA	+						-
500	scaffold_67706	1288	nongenic	NA						+	(ALT + Temp + Isothermality + TempSeas + MTofWQ + MTofCQ + Prec)
501	scaffold_6903716	281	nongenic	NA					+		PC1
502	scaffold_7273	5969	nongenic	NA	+						-
503	scaffold_73310	13783	nongenic	NA			+				PC1
504	scaffold_7403	79346	nongenic	NA	+						-
505	scaffold_7469	27542	nongenic	NA	+						-
506	scaffold_75444	14533	nongenic	NA	+						-
507	scaffold_75444	14537	nongenic	NA	+						-
508	scaffold_75513	114	nongenic	NA	+						-
509	scaffold_7627097	164	nongenic	NA						+	(ALT + Temp + Isothermality + TempSeas + MTofWQ + MTofCQ + Prec)
510	scaffold_7663	31376	nongenic	NA						+	(ALT + Temp + Isothermality + TempSeas + MTofWQ + MTofCQ + Prec)
511	scaffold_7807164	194	nongenic	NA						+	(ALT + Temp + Isothermality + TempSeas + MTofWQ + MTofCQ + Prec)
512	scaffold_7863678	95	nongenic	NA						+	(ALT + Temp + Isothermality + TempSeas + MTofWQ + MTofCQ + Prec)
513	scaffold_79161	690	nongenic	NA						+	(ALT + Temp + Isothermality + TempSeas + MTofWQ + MTofCQ + Prec)
514	scaffold_794256	146	nongenic	NA	+						-
515	scaffold_7958753	89	nongenic	NA						+	(ALT + Temp + Isothermality + TempSeas + MTofWQ + MTofCQ + Prec)
516	scaffold_7958753	92	nongenic	NA						+	(ALT + Temp + Isothermality + TempSeas + MTofWQ + MTofCQ + Prec)
517	scaffold_7958753	93	nongenic	NA						+	(ALT + Temp + Isothermality + TempSeas + MTofWQ + MTofCQ + Prec)
518	scaffold_7958753	104	nongenic	NA						+	(ALT + Temp + Isothermality + TempSeas + MTofWQ + MTofCQ + Prec)
519	scaffold_8137963	286	nongenic	NA	+						-
520	scaffold_8426526	162	nongenic	NA	+						-
521	scaffold_84836	354	nongenic	NA	+				+	+	PC1, (ALT + Temp + Isothermality + TempSeas + MTofWQ + MTofCQ + Prec)
522	scaffold_8624224	170	nongenic	NA	+						-
523	scaffold_8649043	163	nongenic	NA	+						-
524	scaffold_8842533	104	nongenic	NA	+						-
525	scaffold_895519	82	nongenic	NA						+	(ALT + Temp + Isothermality + TempSeas + MTofWQ + MTofCQ + Prec)
526	scaffold_895519	85	nongenic	NA						+	(ALT + Temp + Isothermality + TempSeas + MTofWQ + MTofCQ + Prec)
527	scaffold_91028	17534	nongenic	NA						+	(ALT + Temp + Isothermality + TempSeas + MTofWQ + MTofCQ + Prec)
528	scaffold_9128756	295	nongenic	NA	+						-
529	scaffold_9238249	221	nongenic	NA						+	(ALT + Temp + Isothermality + TempSeas + MTofWQ + MTofCQ + Prec)
530	scaffold_93407	9928	nongenic	NA	+						-
531	scaffold_936279	109	nongenic	NA						+	(ALT + Temp + Isothermality + TempSeas + MTofWQ + MTofCQ + Prec)
532	scaffold_9407543	210	nongenic	NA	+						-
533	scaffold_94306	11494	nongenic	NA	+						-
534	scaffold_94974	9456	nongenic	NA	+						-
535	scaffold_96441	17961	nongenic	NA	+						-
536	scaffold_9679	52303	nongenic	NA						+	(ALT + Temp + Isothermality + TempSeas + MTofWQ + MTofCQ + Prec)
537	scaffold_9679	52312	nongenic	NA						+	(ALT + Temp + Isothermality + TempSeas + MTofWQ + MTofCQ + Prec)
538	scaffold_9679	52359	nongenic	NA						+	(ALT + Temp + Isothermality + TempSeas + MTofWQ + MTofCQ + Prec)
539	scaffold_9679	52361	nongenic	NA						+	(ALT + Temp + Isothermality + TempSeas + MTofWQ + MTofCQ + Prec)
540	scaffold_9679	52363	nongenic	NA						+	(ALT + Temp + Isothermality + TempSeas + MTofWQ + MTofCQ + Prec)
541	scaffold_9679	52365	nongenic	NA						+	(ALT + Temp + Isothermality + TempSeas + MTofWQ + MTofCQ + Prec)
542	scaffold_9679	52371	nongenic	NA						+	(ALT + Temp + Isothermality + TempSeas + MTofWQ + MTofCQ + Prec)
543	scaffold_96815	15964	nongenic	NA	+						-
544	scaffold_96815	15968	nongenic	NA	+						-
545	scaffold_96815	15970	nongenic	NA	+						-
546	scaffold_96842	6406	nongenic	NA	+						-
547	scaffold_9688018	192	nongenic	NA						+	(ALT + Temp + Isothermality + TempSeas + MTofWQ + MTofCQ + Prec)
548	scaffold_99050	7644	nongenic	NA	+						-
549	scaffold_99410	18549	nongenic	NA	+						-
550	scaffold_9951777	141	nongenic	NA	+						-
	* Kuzmin, D.A., Feranchuk, S.I.; Sharov, V.V.; Cybin, A.N.; Makolov, S.V.; Putintseva, Y.A.; Oreshkova, N.V.; Krutovsky, K.V. Stepwise large genome assembly approach: a case of Siberian larch (Larix sibirica Ledeb.). BMC Bioinform. 2019, 20(Suppl. 1), 37. https://doi.org/10.1186/s12859-018-2570-y.
	** Bondar, E.I.; Feranchuk, S.I.; Miroshnikova, K.A.; Sharov, V.V.; Kuzmin, D.A.; Oreshkova, N.V.; Krutovsky, K.V. Annotation of Siberian Larch (Larix sibirica Ledeb.) Nuclear Genome—One of the Most Cold-Resistant Tree Species in the Only Deciduous GENUS in Pinaceae. Plants 2022, 11, 2062. https://doi.org/10.3390/plants11152062.
	"+" indicates the methods by which this SNP was significant
	SNPs associated with altitude (ALT) based on LFMM and/or BayeScEnv
	SNPs identified by all four methods, PCAdapt, LFMM, BayeScEnv and RAD
