# Supplementary material for: Genetic Adaptation of Siberian Larch (Larix sibirica Ledeb.) to High Altitudes
Source: Int J Mol Sci. 2023 Feb 25;24(5):4530. doi: 10.3390/ijms24054530 (PMC10003562; doi:10.3390/ijms24054530)
Supplement: Supplementary file 1 [file ijms-24-04530-s001.zip › Table S4. Annotation of 61 adaptive SNPs.xlsx]

## Sheet: Table S4. Annotation of 61 SNPs
#	Scaffold Number*	SNP Position*	Region**	Distance to nearest feature	Start of current feature	SNP Position*	Gene ID	Ontology term	Description	Ontology ID	Strand sense	Codon	Amino Acid	synonymous	PCAdapt	LFMM + ALT	LFMM + PC1	BayeScEnv + ALT	BayeScEnv + PC1	RDA	Associated environmental factor and/or outlier based on PCAdapt
1	scaffold_9849	59355	Exonic		58409	59355	LS_9849-0.1	NA	late embryogenesis abundant protein D-34	NA	+	AA[G/A]	[L/L]	Y	+						outlier
2	scaffold_9849	59395	Exonic		58409	59395	LS_9849-0.1	NA	late embryogenesis abundant protein D-34	NA	+	[G/A]TC	[V/I]	N	+						outlier
3	scaffold_31130	28092	Exonic		23828	28092	LS_31130-0.0	integral component of membrane	unknown	GO:0016021	+	T[T/C]G	[L/S]	N	+		+	+	+	+	outlier, ALT, PC1, (ALT + Temp + Isothermality + TempSeas + MTofWQ + MTofCQ + Prec)
4	scaffold_31130	28096	Exonic		23828	28096	LS_31130-0.0	integral component of membrane	unknown	GO:0016021	+	[G/A]GT	[G/S]	N	+		+		+	+	outlier, PC1, (ALT + Temp + Isothermality + TempSeas + MTofWQ + MTofCQ + Prec)
5	scaffold_36255	2146	Exonic		1596	2146	LS_36255-0.2	NA	probable nucleoredoxin 1	NA	+	[T/G]CA	[S/A]	N			+				PC1
6	scaffold_63832	12967	Exonic		12951	12967	LS_63832-0.2	NA	NA	NA	+	TG[T/C]	[C/C]	Y						+	(ALT + Temp + Isothermality + TempSeas + MTofWQ + MTofCQ + Prec)
7	scaffold_73031	9433	Exonic		8930	9433	LS_73031-0.1	protein binding	F-box protein At1g67340-like	GO:0005515	-	[C/T]AG	[Q/-]	N						+	(ALT + Temp + Isothermality + TempSeas + MTofWQ + MTofCQ + Prec)
8	scaffold_73031	9438	Exonic		8930	9438	LS_73031-0.1	protein binding	F-box protein At1g67340-like	GO:0005515	-	T[C/G]C	[S/C]	N						+	(ALT + Temp + Isothermality + TempSeas + MTofWQ + MTofCQ + Prec)
9	scaffold_118661	524	Exonic		378	524	LS_118661-0.1	membrane	protein EXORDIUM-like 3	GO:0016020	+	G[C/G]C	[A/G]	N	+						outlier
10	scaffold_3984510	7337	Exonic		7000	7337	LS_3984510-0.1	NA	conserved oligomeric Golgi complex subunit 1-like	NA	-	C[G/A]T	[R/H]	N	+						outlier
11	scaffold_4015301	864	Exonic		87	864	LS_4015301-0.0	fatty-acyl-CoA reductase (alcohol-forming) activity, alcohol-forming fatty acyl-CoA reductase activity, lipid metabolic process, oxidation-reduction process	probable fatty acyl-CoA reductase 4 isoform X2	GO:0080019, GO:0102965, GO:0006629, GO:0055114	-	[A/G]CG	[T/A]	N						+	(ALT + Temp + Isothermality + TempSeas + MTofWQ + MTofCQ + Prec)
12	scaffold_4023983	5884	Exonic		5830	5884	LS_4023983-0.1	clathrin-dependent endocytosis, clathrin adaptor activity, AP-2 adaptor complex, intracellular protein transport	AP-2 complex subunit alpha-1-like	GO:0072583, GO:0035615, GO:0030122, GO:0006886	-	[A/G]CA	[T/A]	N	+						outlier
13	scaffold_4033175	6319	Exonic		6097	6319	LS_4033175-0.1	integral component of membrane, cellulose biosynthetic process, cellulose synthase (UDP-forming) activity	cellulose synthase-like protein E6	GO:0016021, GO:0030244, GO:0016760	-	C[G/A]T	[R/H]	N	+						outlier
14	scaffold_4078980	3679	Exonic		2983	3679	LS_4078980-0.1	nucleus, ATP binding, DNA binding, DNA-dependent ATPase activity, ATP-dependent chromatin remodeling, nucleosome binding, nucleosome positioning	ISWI chromatin-remodeling complex ATPase CHR11	GO:0005634, GO:0005524, GO:0003677, GO:0008094, GO:0043044, GO:0031491, GO:0016584	-	TT[A/G]	[L/L]	Y	+						outlier
15	scaffold_4839632	266	Exonic		1	266	LS_4839632-0.0	oxidoreductase activity, acting on paired donors, with incorporation or reduction of molecular oxygen, iron ion binding, oxidation-reduction process, heme binding	NA	GO:0016705, GO:0005506, GO:0055114, GO:0020037	+	AC[G/A]	[T/T]	Y						+	(ALT + Temp + Isothermality + TempSeas + MTofWQ + MTofCQ + Prec)
16	scaffold_4839632	287	Exonic		1	287	LS_4839632-0.0	oxidoreductase activity, acting on paired donors, with incorporation or reduction of molecular oxygen, iron ion binding, oxidation-reduction process, heme binding	NA	GO:0016705, GO:0005506, GO:0055114, GO:0020037	+	CA[C/G]	[H/Q]	N						+	(ALT + Temp + Isothermality + TempSeas + MTofWQ + MTofCQ + Prec)
17	scaffold_4851389	400	Exonic		197	400	LS_4851389-0.0	NA	NA	NA	-	T[T/C]T	[F/S]	N						+	(ALT + Temp + Isothermality + TempSeas + MTofWQ + MTofCQ + Prec)
18	scaffold_5133697	5690	Exonic		1	5690	LS_5133697-0.1	phospholipase A1 activity, lipid metabolic process	phospholipase A1 PLIP2, chloroplastic	GO:0008970, GO:0006629	-	[C/T]CA	[P/S]	N	+						outlier
19	scaffold_5135911	1098	Exonic		511	1098	LS_5135911-0.1	protein binding	plant intracellular Ras-group-related LRR protein 1	GO:0005515	+	C[C/T]G	[P/L]	N	+						outlier
20	scaffold_5188799	2951	Exonic		834	2951	LS_5188799-0.1	integral component of plasma membrane, oligopeptide transmembrane transport, oligopeptide transmembrane transporter activity, protein transport	Oligopeptide transporter 7	GO:0005887, GO:0035672, GO:0035673, GO:0015031	-	G[T/G]C	[V/G]	N	+						outlier
21	scaffold_5177694	1419	Intergenic	472	1891	1419	LS_5177694-0.4	NA	R2R3-MYB transcription factor MYB4	NA	-	NA	NA	NA						+	(ALT + Temp + Isothermality + TempSeas + MTofWQ + MTofCQ + Prec)
22	scaffold_4742473	2991	Intergenic	1102	114	2991	LS_4742473-0.1	endoplasmic reticulum, Golgi apparatus, plasma membrane, kinase activity, phosphorylation	Protein kinase	GO:0005783, GO:0005794, GO:0005886, GO:0016301, GO:0016310	-	NA	NA	NA	+						outlier
23	scaffold_7946	29200	Intergenic	1228	30428	29200	LS_7946-0.3	DNA binding, regulation of transcription, DNA-templated	NAC domain-containing protein 35-like	GO:0003677, GO:0006355	+	NA	NA	NA	+						outlier
24	scaffold_4969215	6675	Intergenic	1421	2086	6675	LS_4969215-0.0	DNA binding, DNA-binding transcription factor activity, regulation of transcription, DNA-templated	transcription factor 2	GO:0003677, GO:0003700, GO:0006355	+	NA	NA	NA	+						outlier
25	scaffold_4156437	11306	Intergenic	1431	7634	11306	LS_4156437-0.2	DNA-binding transcription factor activity, regulation of transcription, DNA-templated, sequence-specific DNA binding	heat stress transcription factor B-4-like	GO:0003700, GO:0006355, GO:0043565	-	NA	NA	NA	+						outlier
26	scaffold_4054	83319	Intergenic	2644	85963	83319	LS_4054-0.1	RNA polymerase II CTD heptapeptide repeat kinase activity, signal transduction, positive regulation of cell population proliferation, cyclin-dependent protein kinase holoenzyme complex, cyclin-dependent protein serine/threonine kinase activity, protein phosphorylation, nucleus, ATP binding, cytoplasm, G1/S transition of mitotic cell cycle, regulation of gene expression, cyclin binding, regulation…	cyclin-dependent kinase B1-2-like	GO:0008353, GO:0007165, GO:0008284, GO:0000307, GO:0004693, GO:0006468, GO:0005634, GO:0005524, GO:0005737, GO:0000082, GO:0010468, GO:0030332, GO:0010389	+	NA	NA	NA	+						outlier
27	scaffold_4806638	6052	Intergenic	2818	1282	6052	LS_4806638-0.0	mitochondrion, ribosome, translation	ribosomal protein S7	GO:0005739, GO:0005840, GO:0006412	+	NA	NA	NA		+		+	+	+	ALT, PC1, (ALT + Temp + Isothermality + TempSeas + MTofWQ + MTofCQ + Prec)
28	scaffold_12180	48651	Intergenic	2929	40875	48651	LS_12180-0.1	NA	NA	NA	-	NA	NA	NA						+	(ALT + Temp + Isothermality + TempSeas + MTofWQ + MTofCQ + Prec)
29	scaffold_12180	48668	Intergenic	2946	40875	48668	LS_12180-0.1	NA	NA	NA	-	NA	NA	NA						+	(ALT + Temp + Isothermality + TempSeas + MTofWQ + MTofCQ + Prec)
30	scaffold_4093180	3370	Intergenic	3467	6837	3370	LS_4093180-0.1	membrane, transferase activity, transferring glycosyl groups	galactan beta-1, 4-galactosyltransferase GALS1	GO:0016020, GO:0016757	+	NA	NA	NA	+						outlier
31	scaffold_17999	23782	Intergenic	4288	28070	23782	LS_17999-0.2	peroxidase activity, response to oxidative stress, oxidation-reduction process, cellular process, heme binding	cationic peroxidase 1	GO:0004601, GO:0006979, GO:0055114, GO:0009987, GO:0020037	+	NA	NA	NA	+						outlier
32	scaffold_128740	280	Intergenic	4996	5276	280	LS_128740-0.0	cytoplasm, iron ion binding, inositol oxygenase activity, inositol catabolic process, L-ascorbic acid biosynthetic process, oxidation-reduction process	inositol oxygenase 1 isoform X2	GO:0005737, GO:0005506, GO:0050113, GO:0019310, GO:0019853, GO:0055114	+	NA	NA	NA						+	(ALT + Temp + Isothermality + TempSeas + MTofWQ + MTofCQ + Prec)
33	scaffold_22886	63167	Intergenic	5324	54669	63167	LS_22886-0.1	integral component of membrane, serine-type endopeptidase activity, protein binding, proteolysis	ubiquitin-associated domain-containing protein	GO:0016021, GO:0004252, GO:0005515, GO:0006508	+	NA	NA	NA	+						outlier
34	scaffold_4265687	3712	Intergenic	5896	9608	3712	LS_4265687-0.0	heme transmembrane transporter activity, mitochondrion, integral component of membrane, cytochrome complex assembly, heme transport, heme binding	cytochrome c biogenesis FN	GO:0015232, GO:0005739, GO:0016021, GO:0017004, GO:0015886, GO:0020037	+	NA	NA	NA	+				+	+	outlier, PC1, (ALT + Temp + Isothermality + TempSeas + MTofWQ + MTofCQ + Prec)
35	scaffold_4447298	1393	Intergenic	9192	10585	1393	LS_4447298-0.0	mitochondrion, ribosome, structural constituent of ribosome, translation	ribosomal protein S11	GO:0005739, GO:0005840, GO:0003735, GO:0006412	+	NA	NA	NA	+	+			+	+	outlier, ALT, PC1, (ALT + Temp + Isothermality + TempSeas + MTofWQ + MTofCQ + Prec)
36	scaffold_4447298	1210	Intergenic	9375	10585	1210	LS_4447298-0.0	mitochondrion, ribosome, structural constituent of ribosome, translation	ribosomal protein S11	GO:0005739, GO:0005840, GO:0003735, GO:0006412	+	NA	NA	NA	+	+			+	+	outlier, ALT, PC1, (ALT + Temp + Isothermality + TempSeas + MTofWQ + MTofCQ + Prec)
37	scaffold_16638	4951	Intergenic	9836	14787	4951	LS_16638-0.0	sucrose catabolic process, glycopeptide alpha-N-acetylgalactosaminidase activity, cytosol, sucrose alpha-glucosidase activity	neutral/alkaline invertase	GO:0005987, GO:0033926, GO:0005829, GO:0004575	+	NA	NA	NA	+						outlier
38	scaffold_16638	4912	Intergenic	9875	14787	4912	LS_16638-0.0	sucrose catabolic process, glycopeptide alpha-N-acetylgalactosaminidase activity, cytosol, sucrose alpha-glucosidase activity	neutral/alkaline invertase	GO:0005987, GO:0033926, GO:0005829, GO:0004575	+	NA	NA	NA	+						outlier
39	scaffold_8111	16237	Intergenic	13455	385	16237	LS_8111-0.3	intracellular anatomical structure, cell cycle	cyclin d2 family protein	GO:0005622, GO:0007049	+	NA	NA	NA	+						outlier
40	scaffold_59565	919	Intergenic	13842	14761	919	LS_59565-0.1	nucleic acid binding, metal ion binding	zinc finger CCCH domain-containing protein 53-like isoform X1	GO:0003676, GO:0046872	+	NA	NA	NA	+						outlier
41	scaffold_27094	20280	Intergenic	14606	4692	20280	LS_27094-0.0	carbohydrate metabolic process, starch binding, transferase activity	4-alpha-glucanotransferase DPE2	GO:0005975, GO:2001070, GO:0016740	+	NA	NA	NA	+						outlier
42	scaffold_27055	33480	Intergenic	14698	48178	33480	LS_27055-0.1	plant-type cell wall organization, extracellular region	expansin-A11-like	GO:0009664, GO:0005576	-	NA	NA	NA	+						outlier
43	scaffold_27055	33471	Intergenic	14707	48178	33471	LS_27055-0.1	plant-type cell wall organization, extracellular region	expansin-A11-like	GO:0009664, GO:0005576	-	NA	NA	NA	+						outlier
44	scaffold_4365068	58380	Intergenic	14743	73123	58380	LS_4365068-0.2	mitochondrion, ribosome, structural constituent of ribosome, translation	ribosomal protein S14	GO:0005739, GO:0005840, GO:0003735, GO:0006412	+	NA	NA	NA			+		+		PC1
45	scaffold_4365068	58331	Intergenic	14792	73123	58331	LS_4365068-0.2	mitochondrion, ribosome, structural constituent of ribosome, translation	ribosomal protein S14	GO:0005739, GO:0005840, GO:0003735, GO:0006412	+	NA	NA	NA					+		PC1
46	scaffold_594	14080	Intergenic	14819	28899	14080	LS_594-0.1	nucleotide binding, helicase activity	DEAD-box ATP-dependent RNA helicase 31-like	GO:0000166, GO:0004386	+	NA	NA	NA						+	(ALT + Temp + Isothermality + TempSeas + MTofWQ + MTofCQ + Prec)
47	scaffold_4628586	8618	Intergenic	14825	23443	8618	LS_4628586-0.1	NA	NA	NA	+	NA	NA	NA	+						outlier
48	scaffold_1819	118155	Intergenic	17413	95922	118155	LS_1819-0.6	nucleus, ATP binding, RNA binding, RNA 3'-end processing, RNA polyadenylation, mRNA processing, polynucleotide adenylyltransferase activity	nuclear polyA polymerase 1-like protein	GO:0005634, GO:0005524, GO:0003723, GO:0031123, GO:0043631, GO:0006397, GO:0004652	+	NA	NA	NA	+						outlier
49	scaffold_1819	118200	Intergenic	17458	95922	118200	LS_1819-0.6	nucleus, ATP binding, RNA binding, RNA 3'-end processing, RNA polyadenylation, mRNA processing, polynucleotide adenylyltransferase activity	nuclear polyA polymerase 1-like protein	GO:0005634, GO:0005524, GO:0003723, GO:0031123, GO:0043631, GO:0006397, GO:0004652	+	NA	NA	NA	+						outlier
50	scaffold_6815	43529	Intergenic	17478	23220	43529	LS_6815-0.0	magnesium ion binding, alpha-bisabolene synthase activity, terpene synthase activity	AChain A, Alpha-bisabolene Synthase	GO:0000287, GO:0052681, GO:0010333	-	NA	NA	NA	+						outlier
51	scaffold_19054	39882	Intergenic	17695	21623	39882	LS_19054-0.1	ATP binding, protein phosphorylation, protein serine/threonine kinase activity	LEAF RUST 10 DISEASE-RESISTANCE LOCUS RECEPTOR-LIKE PROTEIN KINASE-like 1.2 isoform X3	GO:0005524, GO:0006468, GO:0004674	+	NA	NA	NA	+						outlier
52	scaffold_15190	24325	Intergenic	20037	2712	24325	LS_15190-0.1	NA	protein decapping 5-like isoform X1	NA	+	NA	NA	NA	+						outlier
53	scaffold_14769	40453	Intergenic	21146	17193	40453	LS_14769-0.2	intracellular anatomical structure, protein kinase activity, ATP binding, protein phosphorylation	casein kinase I-like	GO:0005622, GO:0004672, GO:0005524, GO:0006468	+	NA	NA	NA	+						outlier
54	scaffold_3317	43859	Intergenic	22739	66598	43859	LS_3317-0.4	ATPase activity, sister chromatid cohesion, nucleus, ATP binding, plasmodesma, Smc5-Smc6 complex, double-strand break repair via homologous recombination	structural maintenance of chromosomes protein 5 isoform X1	GO:0016887, GO:0007062, GO:0005634, GO:0005524, GO:0009506, GO:0030915, GO:0000724	+	NA	NA	NA	+						outlier
55	scaffold_36744	8129	Intergenic	41475	49604	8129	LS_36744-0.1	ATP binding, DNA duplex unwinding, interstrand cross-link repair, double-strand break repair via synthesis-dependent strand annealing, four-way junction helicase activity, 3'-5' DNA helicase activity, four-way junction DNA binding, replication fork reversal	ATP-dependent DNA helicase mph1 isoform X1	GO:0005524, GO:0032508, GO:0036297, GO:0045003, GO:0009378, GO:0043138, GO:0000400, GO:0071932	+	NA	NA	NA	+						outlier
56	scaffold_36744	8112	Intergenic	41492	49604	8112	LS_36744-0.1	ATP binding, DNA duplex unwinding, interstrand cross-link repair, double-strand break repair via synthesis-dependent strand annealing, four-way junction helicase activity, 3'-5' DNA helicase activity, four-way junction DNA binding, replication fork reversal	ATP-dependent DNA helicase mph1 isoform X1	GO:0005524, GO:0032508, GO:0036297, GO:0045003, GO:0009378, GO:0043138, GO:0000400, GO:0071932	+	NA	NA	NA	+						outlier
57	scaffold_20619	23839	Intergenic	43483	67322	23839	LS_20619-0.1	NA	NA	NA	-	NA	NA	NA						+	(ALT + Temp + Isothermality + TempSeas + MTofWQ + MTofCQ + Prec)
58	scaffold_29436	10106	Intergenic	45794	55900	10106	LS_29436-0.2	eukaryotic translation initiation factor 3 complex, eukaryotic 43S preinitiation complex, eukaryotic 48S preinitiation complex, translation initiation factor activity, metallopeptidase activity, translation initiation factor binding, isopeptidase activity, formation of cytoplasmic translation initiation complex, proteolysis	Eukaryotic translation initiation factor 3 subunit F	GO:0005852, GO:0016282, GO:0033290, GO:0003743, GO:0008237, GO:0031369, GO:0070122, GO:0001732, GO:0006508	+	NA	NA	NA	+						outlier
59	scaffold_29436	10041	Intergenic	45859	55900	10041	LS_29436-0.2	eukaryotic translation initiation factor 3 complex, eukaryotic 43S preinitiation complex, eukaryotic 48S preinitiation complex, translation initiation factor activity, metallopeptidase activity, translation initiation factor binding, isopeptidase activity, formation of cytoplasmic translation initiation complex, proteolysis	Eukaryotic translation initiation factor 3 subunit F	GO:0005852, GO:0016282, GO:0033290, GO:0003743, GO:0008237, GO:0031369, GO:0070122, GO:0001732, GO:0006508	+	NA	NA	NA	+						outlier
60	scaffold_22903	58023	Intergenic	54536	112559	58023	LS_22903-0.1	NA	NA	NA	-	NA	NA	NA	+						outlier
61	scaffold_10624	85795	Intergenic	65297	17571	85795	LS_10624-0.4	nucleus, sequence-specific DNA binding, DNA-binding transcription factor activity, RNA polymerase II-specific, regulation of transcription by RNA polymerase II	homeobox-leucine zipper protein HAT4-like	GO:0005634, GO:0043565, GO:0000981, GO:0006357	-	NA	NA	NA	+						outlier
	* Kuzmin, D.A., Feranchuk, S.I.; Sharov, V.V.; Cybin, A.N.; Makolov, S.V.; Putintseva, Y.A.; Oreshkova, N.V.; Krutovsky, K.V. Stepwise large genome assembly approach: a case of Siberian larch (Larix sibirica Ledeb.). BMC Bioinform. 2019, 20(Suppl. 1), 37. https://doi.org/10.1186/s12859-018-2570-y.
	** Bondar, E.I.; Feranchuk, S.I.; Miroshnikova, K.A.; Sharov, V.V.; Kuzmin, D.A.; Oreshkova, N.V.; Krutovsky, K.V. Annotation of Siberian Larch (Larix sibirica Ledeb.) Nuclear Genome—One of the Most Cold-Resistant Tree Species in the Only Deciduous GENUS in Pinaceae. Plants 2022, 11, 2062. https://doi.org/10.3390/plants11152062.
	"+" indicates the methods by which this SNP was significant
	SNPs associated with altitude (ALT) based on LFMM and/or BayeScEnv
	SNPs identified by all four methods, PCAdapt, LFMM, BayeScEnv and RAD
